# Supplementary material for: SeedTransNet: a directional translational network revealing regulatory patterns during seed maturation and germination
Source: J Exp Bot. 2022 Oct 8;74(7):2416–32. doi: 10.1093/jxb/erac394 (PMC10082931; doi:10.1093/jxb/erac394)
Supplement: erac394_suppl_Supplementary_Datasets_S1-S14 [file erac394_suppl_supplementary_datasets_s1-s14.xlsx]

## Sheet: Index
Supplementary Data Set Index
Supplementary Dataset S1. Raw normalized intensity levels for total RNA (T) and polysomal RNA (P) (log2 transformed) during seed maturation.
Supplementary Data Set S2. Genes translationally regulated during seed maturation.
Supplementary Dataset S3. GO enrichment analysis of genes translationally regulated during seed maturation.
Supplementary Dataset S4. Raw normalized intensity levels for total RNA (T) and polysomal RNA (P) (log2 transformed) for combined dataset (maturation and germination).
Supplementary Dataset S5. Transcript clusters based on the dynamics in polysome occupancy during seed maturation and germination.
Supplementary Dataset S6. GO enrichment analysis of the genes in the individual clusters from hierarchical clustering of PO time course during seed maturation and germination (Figure 3).
Supplementary Dataset S7. Seed translation network (SeedTransNet). Columns listed are resource, target, linkage weight, direction for the network.
Supplementary Dataset S8. Infomap community prediction and gene linkage inference by SeedTransNet.
Supplementary Dataset S9. GO enrichment analysis of genes in SeedTransNet modules
Supplementary Dataset S10. Genes included in the LEA protein network as identified in Module 3 of SeedTransNet.
Supplementary Dataset S11. Genes included in the ABI3 core regulon network as identified in Module 3 of SeedTransNet.
Supplementary Dataset S12. GO terms enriched among the 100 genes with the highest structure scores (within the CDS) of the genes with PO during the seed maturation shift.
Supplementary Dataset S13. Raw normalized signals in maturation dataset of the known seed maturation related genes.
Supplementary Dataset S14. Raw data used for figures.
Supplemental Dataset 15. Primers, seed stocks and vectors used in the experiment.

## Sheet: Dataset S1
Supplementary Dataset S1. Raw normalized total RNA (T) and polysomal RNA (P) (log2 transformed) during seed maturation. * data are filtered based on a signal noise cutoff of 4, P and T represent the polysomal RNA and total RNA that isolated from 12, 15, 18 and 20 days after flowering (DAF) respectively. FDR adjusted P-vaue (p.value.adj.) and the filter indicating the significant changes under eac…
AGI	P_12DAF1.CEL	P_12DAF2.CEL	P_12DAF3.CEL	P_15DAF1.CEL	P_15DAF2.CEL	P_15DAF3.CEL	P_18DAF1.CEL	P_18DAF2.CEL	P_18DAF3.CEL	P_20DAF1.CEL	P_20DAF2.CEL	P_20DAF3.CEL	T_12DAF1.CEL	T_12DAF2.CEL	T_12DAF3.CEL	T_15DAF1.CEL	T_15DAF2.CEL	T_15DAF3.CEL	T_18DAF1.CEL	T_18DAF2.CEL	T_18DAF3.CEL	T_20DAF1.CEL	T_20DAF2.CEL	T_20DAF3.CEL	p.value.adj.(P_15DAP - T_15DAP) - (P_12DAP - T_12DAP)	p.value.adj.(P_18DAP - T_18DAP) - (P_15DAP - T_15DAP)	p.value.adj.(P_20DAP - T_20DAP) - (P_18DAP - T_18DAP)	p.value.adj.(T_15DAP - T_12DAP)	p.value.adj.(T_18DAP - T_15DAP)	p.value.adj.(T_20DAP - T_18DAP)	p.value.adj.(P_15DAP - P_12DAP)	p.value.adj.(P_18DAP - P_15DAP)	p.value.adj.(P_20DAP - P_18DAP)	Res.(P_15DAP - T_15DAP) - (P_12DAP - T_12DAP)	Res.(P_18DAP - T_18DAP) - (P_15DAP - T_15DAP)	Res.(P_20DAP - T_20DAP) - (P_18DAP - T_18DAP)	Res.(T_15DAP - T_12DAP)	Res.(T_18DAP - T_15DAP)	Res.(T_20DAP - T_18DAP)	Res.(P_15DAP - P_12DAP)	Res.(P_18DAP - P_15DAP)	Res.(P_20DAP - P_18DAP)
AT1G01010	4.4832	4.67276	3.91761	4.32963	4.40996	4.41436	4.75415	4.57823	4.70914	4.69618	4.70874	5.07585	4.64816	4.76845	4.95328	4.28221	4.12174	3.4539	4.07767	4.14155	3.79775	4.08126	4.79727	4.13182	0.108641	0.999996	0.999903	0.00747686	0.949544	0.999978	0.928035	0.676294	0.999992	0	0	0	0	0	0	0	0	0
AT1G01020	3.40041	5.42828	3.73137	4.56115	4.30194	4.19593	4.68619	5.29247	4.75002	4.85948	4.6596	4.56833	4.03791	3.39108	3.19728	4.01653	3.90132	4.14202	4.03459	4.5521	4.45061	4.67542	4.67425	4.65221	0.715424	0.999996	0.999903	0.244671	0.701908	0.999978	0.675233	0.504376	0.999992	0	0	0	0	0	0	0	0	0
AT1G01030	4.38792	3.57036	3.34721	2.96576	3.51967	3.01926	3.56339	3.02386	3.11665	3.51038	3.12847	3.1158	4.64229	3.49718	4.67638	2.8515	3.55761	3.10065	2.68123	2.93091	2.67432	3.09886	3.21412	2.97787	0.469928	0.999996	0.999903	0.0039941	0.548363	0.999978	0.0840103	0.965867	0.999992	0	0	0	-1	0	0	0	0	0
AT1G01040	3.11092	5.64665	4.57576	6.2137	5.82914	6.40178	6.04333	6.06119	6.39517	6.22695	5.93638	6.21275	5.50044	5.78177	5.95622	6.10157	6.36601	5.75993	6.26273	6.17643	6.67512	6.28806	6.40991	6.21813	0.0856722	0.999996	0.999903	0.463658	0.759806	0.999978	0.000395202	0.991843	0.999992	0	0	0	0	0	0	1	0	0
AT1G01050	4.80392	5.82372	5.20007	5.7166	5.73625	5.95819	5.64012	5.90154	5.7798	5.64925	5.58092	5.6402	5.71482	5.09362	4.67217	5.64012	5.581	4.68698	5.18893	5.63585	5.51607	5.67636	5.40888	4.9271	0.580049	0.999996	0.999903	0.69588	0.865309	0.999978	0.117824	0.985125	0.999992	0	0	0	0	0	0	0	0	0
AT1G01060	4.07537	4.27416	5.1713	3.89944	4.30175	4.0402	3.5782	4.05615	3.84328	3.32189	3.08843	2.93181	3.99954	4.17608	4.2626	3.23135	3.13359	3.85058	3.26138	3.63139	3.57421	3.68936	3.16926	3.10051	0.625316	0.999996	0.999903	0.0237697	0.919791	0.999978	0.164121	0.765124	0.999992	0	0	0	0	0	0	0	0	0
AT1G01080	4.41286	4.09514	3.18441	3.92357	4.19322	4.17067	4.11375	4.89905	4.45033	4.3966	4.45476	4.6458	3.51296	5.99013	4.79711	3.63465	3.85467	4.20462	4.36926	4.0421	4.44624	4.75515	4.49143	4.36103	0.213954	0.999996	0.999903	0.0663921	0.687816	0.999978	0.661999	0.74757	0.999992	0	0	0	0	0	0	0	0	0
AT1G01090	9.58106	10.3318	9.83175	7.33621	7.50204	7.58648	7.16276	7.30764	7.18831	6.93619	7.29228	7.3168	9.25851	9.18979	8.9441	6.8373	7.06842	7.04217	6.83322	6.84379	6.693	6.88086	6.78239	7.15779	0.560299	0.999996	0.999903	2.13309e-08	0.718498	0.999978	1.9152e-09	0.668532	0.999992	0	0	0	-1	0	0	-1	0	0
AT1G01100	8.33687	7.40803	7.44368	7.36083	7.63923	7.75086	7.43393	7.45248	7.46763	7.68332	8.18338	7.69846	7.47626	7.61947	7.31141	7.5349	7.6803	7.76107	7.89885	7.79671	7.51212	8.00164	7.87848	7.80226	0.542429	0.999996	0.999903	0.505849	0.9161	0.999978	0.588904	0.884253	0.999992	0	0	0	0	0	0	0	0	0
AT1G01110	4.5066	4.56828	3.1227	2.69665	2.24942	2.85397	3.1532	3.22197	3.482	3.82799	3.22867	3.69584	4.74973	4.58008	3.24318	3.22539	2.98248	3.22873	2.15886	2.81279	3.21264	2.98697	2.82688	3.38997	0.635601	0.999996	0.999903	0.0206745	0.632306	0.999978	0.00150145	0.411508	0.999992	0	0	0	-1	0	0	-1	0	0
AT1G01120	4.70425	4.89456	5.59534	2.87196	3.04191	2.81084	2.84854	2.93267	2.11913	3.00917	2.5425	1.94278	6.03487	4.81009	6.73768	3.1944	3.52211	3.4958	2.96094	2.45	3.63772	3.08412	2.98645	3.00969	0.752623	0.999996	0.999903	1.04996e-05	0.669354	0.999978	3.45995e-05	0.840285	0.999992	0	0	0	-1	0	0	-1	0	0
AT1G01130	4.57764	4.02337	3.78193	2.24079	2.16964	2.49583	1.52558	1.89347	1.93394	1.75484	1.71915	1.80961	5.54485	3.02801	2.19572	2.57864	3.55175	1.96538	2.4674	2.5121	1.68665	2.56161	3.03252	2.75159	0.418049	0.999996	0.999903	0.142328	0.705902	0.999978	0.00342319	0.739864	0.999992	0	0	0	0	0	0	-1	0	0
AT1G01140	5.53346	6.8396	4.93387	3.85282	3.60039	3.37791	3.6598	3.38482	4.02314	3.85359	3.52311	4.29905	6.00261	5.22617	4.4772	3.50403	3.08167	3.51916	4.39959	3.84709	3.63723	4.70389	3.2953	3.15079	0.789938	0.999996	0.999903	0.00087036	0.534056	0.999978	0.000141201	0.971139	0.999992	0	0	0	-1	0	0	-1	0	0
AT1G01150	6.2549	4.68261	5.15923	2.83017	2.47078	2.73553	2.16641	2.47517	2.51593	2.87297	3.12233	2.52374	4.59662	3.45846	4.53743	2.79577	3.28724	2.52739	2.38726	2.74716	3.11201	2.72667	3.01286	2.29318	0.066574	0.999996	0.999903	0.00257695	0.908692	0.999978	6.03311e-07	0.797474	0.999992	0	0	0	-1	0	0	-1	0	0
AT1G01160	7.12871	7.9335	7.16771	9.3463	9.68657	9.65681	9.22279	9.38024	9.34309	9.30532	9.35126	9.39322	7.31566	6.99299	7.3416	9.43322	9.68189	9.35646	9.34762	9.2554	8.94529	9.38197	9.27757	9.27911	0.836501	0.999996	0.999903	1.55406e-08	0.532761	0.999978	2.34573e-08	0.698888	0.999992	0	0	0	1	0	0	1	0	0
AT1G01170	6.49064	6.75181	7.90868	9.95811	10.1515	10.0089	9.53535	9.44419	9.30886	9.4675	9.42572	9.40123	7.19765	6.45438	5.73995	10.3128	10.3094	10.1482	9.83437	9.76534	9.6474	9.76089	9.80138	9.6298	0.224485	0.999996	0.999903	7.20585e-10	0.425871	0.999978	1.94923e-08	0.357213	0.999992	0	0	0	1	0	0	1	0	0
AT1G01180	3.6988	3.8478	3.08316	5.58313	6.18481	5.90793	5.76158	5.78029	5.79258	5.81567	5.77621	5.54001	5.62861	2.90519	3.13051	5.82225	5.23068	5.06658	5.37267	5.33881	4.67328	4.81185	5.34299	5.47331	0.382376	0.999996	0.999903	0.0068993	0.841989	0.999978	7.73014e-05	0.958646	0.999992	0	0	0	1	0	0	1	0	0
AT1G01190	4.68577	5.14851	3.9109	4.89528	4.68168	4.38437	3.43746	3.71431	2.96393	3.05094	3.60986	3.12481	6.12001	4.82334	5.58161	4.83039	5.03987	4.70752	3.44724	3.21785	4.58227	3.03412	3.95553	3.36953	0.37859	0.999996	0.999903	0.135551	0.101215	0.999978	0.866997	0.0551473	0.999992	0	0	0	0	0	0	0	0	0
AT1G01210	4.8757	4.62464	4.60721	6.60646	6.33215	6.22623	6.98129	6.86032	6.79103	6.82727	6.85324	6.72	6.87297	5.2581	3.93055	6.85344	6.79259	7.12385	7.23443	7.3515	7.412	7.26922	7.61729	7.06908	0.917651	0.999996	0.999903	0.00215402	0.669746	0.999978	0.00083763	0.656966	0.999992	0	0	0	1	0	0	1	0	0
AT1G01220	3.49671	2.94414	3.46892	4.64324	4.18626	4.57744	5.18615	5.26444	5.0457	5.20363	4.813	4.95918	3.80112	5.02048	4.6666	4.21212	4.63917	4.54279	4.57802	4.68792	4.02424	4.77344	4.6079	4.3393	0.0421829	0.999996	0.999903	0.928598	0.973951	0.999978	0.000762009	0.196388	0.999992	1	0	0	0	0	0	1	0	0
AT1G01230	6.52359	6.2176	5.79865	8.35439	8.36758	8.25452	8.45667	8.54031	8.61661	8.5108	8.49617	8.42056	6.58397	5.17045	5.44928	8.30943	8.28785	7.90412	8.88458	8.59084	8.34066	8.83689	8.86186	8.27989	0.678611	0.999996	0.999903	2.41829e-07	0.474232	0.999978	9.36312e-07	0.833289	0.999992	0	0	0	1	0	0	1	0	0
AT1G01240	3.88308	3.85151	2.84586	7.34504	7.40216	7.35799	7.06196	6.70506	7.05676	7.07093	6.67447	6.89984	4.29139	3.66814	3.12953	7.00165	6.69653	6.92999	7.13969	6.88178	6.52044	6.85889	7.18715	6.75126	0.291805	0.999996	0.999903	4.10193e-09	0.979024	0.999978	1.37706e-10	0.545142	0.999992	0	0	0	1	0	0	1	0	0
AT1G01250	6.43854	6.60643	6.74811	9.18511	9.72512	9.45648	7.99081	7.86822	7.47802	7.96419	8.01781	7.51636	7.80877	6.15225	6.32589	9.05717	8.95176	8.72983	7.40848	7.54304	6.8933	7.0229	7.21195	6.89961	0.306123	0.999996	0.999903	5.00266e-06	0.00372573	0.999978	5.81337e-08	0.00268254	0.999992	0	0	0	1	-1	0	1	-1	0
AT1G01260	3.89336	3.92384	4.29619	4.83006	4.99343	5.27704	5.16455	5.10565	5.14341	4.88432	5.00237	5.20392	5.12993	4.24486	4.95471	5.01511	4.87652	4.74571	4.77173	4.96644	5.03725	4.50877	4.9488	4.969	0.0725694	0.999996	0.999903	0.721721	0.953287	0.999978	0.000731805	0.917266	0.999992	0	0	0	0	0	0	0	0	0
AT1G01280	4.30669	3.41106	5.36605	2.30302	2.23404	2.14662	2.55735	2.47316	1.92893	2.01838	2.42407	2.29409	4.2296	3.22252	4.64628	2.811	2.77087	3.02147	2.51334	2.19494	2.56307	1.7503	3.28298	2.71393	0.265394	0.999996	0.999903	0.0162796	0.634675	0.999978	6.80942e-05	0.963619	0.999992	0	0	0	-1	0	0	-1	0	0
AT1G01290	2.94221	3.61353	4.0484	5.02584	4.86539	4.35933	3.92847	3.91013	4.33061	4.20923	4.06125	4.26404	2.87503	4.0178	4.8463	4.19758	4.27293	3.59042	3.10904	2.63268	3.22518	3.43627	2.83772	4.2517	0.188512	0.999996	0.999903	0.826164	0.163259	0.999978	0.00896489	0.438559	0.999992	0	0	0	0	0	0	1	0	0
AT1G01300	4.27592	5.56078	5.42581	7.66203	7.84125	7.68039	7.30183	7.22263	7.36447	7.26712	7.43921	7.2498	5.62214	5.85367	4.77757	7.71984	7.66797	7.49142	6.61344	7.35185	6.73051	6.90696	7.23057	6.94169	0.529401	0.999996	0.999903	1.58537e-06	0.197985	0.999978	7.80348e-08	0.557994	0.999992	0	0	0	1	0	0	1	0	0
AT1G01320	5.55174	6.4011	4.59981	6.54802	6.40733	6.54017	7.13954	7.18831	7.47389	7.18516	6.99985	7.40783	4.70226	6.17518	5.38288	5.6798	5.78043	5.32427	6.8428	6.61565	6.45206	6.39979	6.51267	6.67724	0.279235	0.999996	0.999903	0.674794	0.0961236	0.999978	0.014304	0.271309	0.999992	0	0	0	0	0	0	0	0	0
AT1G01340	3.93434	4.51271	4.83732	3.32034	3.9625	2.96836	3.512	4.06549	3.68241	3.3432	3.4646	3.09612	2.81393	3.76304	3.79201	2.74341	2.58966	3.31078	3.7266	3.03883	3.80856	3.71918	2.82269	2.70712	0.5816	0.999996	0.999903	0.149776	0.34249	0.999978	0.0113093	0.744843	0.999992	0	0	0	0	0	0	-1	0	0
AT1G01350	4.86871	7.30274	6.55085	8.49725	8.76024	8.51617	8.31441	8.03239	8.24788	8.4165	8.24492	8.35466	6.10949	6.04927	5.32523	8.19573	8.18597	8.16732	8.26818	7.86205	8.09219	8.09603	8.42569	8.08169	0.996962	0.999996	0.999903	1.11212e-05	0.923616	0.999978	7.47347e-06	0.713916	0.999992	0	0	0	1	0	0	1	0	0
AT1G01355	4.11878	5.04953	3.56689	5.68129	6.20299	5.83811	5.84234	5.90385	5.42064	5.90104	6.0828	5.41398	4.78329	3.31019	5.03432	4.81144	5.32885	6.47335	5.05137	5.83477	4.75667	5.39975	5.34611	5.47493	0.620181	0.999996	0.999903	0.0240317	0.768386	0.999978	0.00160777	0.921902	0.999992	0	0	0	1	0	0	1	0	0
AT1G01360	4.33816	4.32808	5.12374	6.13038	6.07729	6.24127	6.23655	6.0889	5.92964	5.78881	5.67119	6.14425	3.59337	3.08938	3.496	5.09266	5.44967	6.07092	6.18001	6.03989	5.56254	5.9305	6.18016	6.42443	0.320808	0.999996	0.999903	6.53757e-07	0.507514	0.999978	2.96738e-05	0.961879	0.999992	0	0	0	1	0	0	1	0	0
AT1G01370	4.8798	3.6525	3.84495	2.16499	2.69025	2.59822	2.3353	2.49543	2.34784	2.68506	2.56709	2.0077	3.74365	3.08356	4.72007	2.6343	2.75674	2.71927	2.86044	2.04289	2.64799	2.55967	2.74693	1.82581	0.549723	0.999996	0.999903	0.00909677	0.852278	0.999978	0.000344875	0.958646	0.999992	0	0	0	-1	0	0	-1	0	0
AT1G01390	3.83541	4.38683	3.02452	2.24579	2.00942	2.80713	1.71716	2.16652	2.3816	2.48262	1.97656	1.93196	6.00985	6.38944	6.31792	3.29874	2.80846	2.57892	2.97921	3.56641	3.22589	3.19505	2.86005	3.37107	0.00475	0.999996	0.999903	5.93085e-09	0.611693	0.999978	0.000408606	0.792158	0.999992	1	0	0	-1	0	0	-1	0	0
AT1G01420	4.27913	5.50037	5.03751	4.77957	5.49877	5.39885	3.98	4.58293	4.34155	4.21593	4.04995	4.43424	5.78782	5.82161	5.69466	4.36091	4.98269	4.66889	3.889	4.37629	3.92988	4.57318	4.49824	4.157	0.0230397	0.999996	0.999903	0.00214672	0.272385	0.999978	0.364881	0.072898	0.999992	1	0	0	-1	0	0	0	0	0
AT1G01430	5.20261	3.52819	5.35807	3.9574	3.68121	3.7429	4.31751	4.42539	3.71911	4.53736	3.7717	4.18723	7.06638	6.62246	5.37033	5.29458	5.54444	5.08399	4.76661	4.74337	5.7684	4.0983	4.80996	3.87212	0.903288	0.999996	0.999903	0.0413637	0.859435	0.999978	0.0647958	0.797766	0.999992	0	0	0	-1	0	0	0	0	0
AT1G01440	4.69038	4.78234	3.20016	5.20142	5.29195	5.10036	5.58939	5.53746	5.56515	5.4754	5.76844	5.65784	5.04727	4.15756	2.85017	5.01769	3.96559	4.50905	4.66227	4.50738	4.14958	5.0882	4.85423	4.21288	0.61757	0.999996	0.999903	0.33335	0.970167	0.999978	0.0426566	0.786857	0.999992	0	0	0	0	0	0	0	0	0
AT1G01448	5.6429	4.55144	5.43951	7.01176	6.86316	6.97168	7.40236	7.51787	7.71401	7.24376	7.0583	7.52193	5.6238	6.10509	5.99034	6.86513	6.68313	6.65936	7.36174	7.23526	6.62784	6.99352	7.20935	6.95988	0.0990597	0.999996	0.999903	0.00915362	0.558366	0.999978	4.09041e-06	0.256128	0.999992	0	0	0	0	0	0	1	0	0
AT1G01450	4.62849	3.71618	4.08877	7.09232	7.14431	7.31738	7.43904	7.68436	7.78156	7.32511	7.15567	7.7983	6.23858	6.89698	5.66537	6.7941	6.86898	6.76076	7.5714	7.26923	6.98022	7.17763	7.34139	7.59127	0.000221012	0.999996	0.999903	0.102931	0.425215	0.999978	3.83041e-09	0.502738	0.999992	1	0	0	0	0	0	1	0	0
AT1G01460	3.71062	4.35062	4.51367	2.62335	2.81437	2.9867	2.41494	2.21101	2.61102	2.47084	3.10442	2.05791	2.58865	2.94385	3.0506	2.79903	2.68016	2.86972	2.63315	2.61582	2.64926	2.93573	3.12959	3.28741	0.0183103	0.999996	0.999903	0.804791	0.82533	0.999978	5.60295e-05	0.522525	0.999992	-1	0	0	0	0	0	-1	0	0
AT1G01470	7.3275	7.48049	7.23527	8.76448	8.88155	8.83262	8.66125	8.47678	8.44154	8.59979	8.70692	8.54982	6.17042	5.27192	6.02342	8.74306	8.72536	8.68404	8.58233	8.53422	8.45199	8.50564	8.65251	8.48749	0.00321185	0.999996	0.999903	1.65422e-10	0.711643	0.999978	2.64185e-06	0.580182	0.999992	-1	0	0	1	0	0	1	0	0
AT1G01480	3.06731	3.00946	3.72946	5.83378	6.20547	5.9982	5.54958	5.51619	5.60284	5.24815	5.33269	5.42865	3.87613	2.84668	3.87763	5.22937	5.4807	5.66654	5.69144	5.28468	4.56898	5.38688	4.96423	5.31841	0.189888	0.999996	0.999903	7.44756e-06	0.695745	0.999978	3.17698e-08	0.516848	0.999992	0	0	0	1	0	0	1	0	0
AT1G01490	4.04671	5.34362	4.28451	5.39882	5.69223	5.42434	4.21859	4.25522	4.57913	4.33926	4.56508	4.76217	6.50452	5.26079	4.85182	5.42032	5.00677	5.35073	4.42597	4.3977	4.50015	4.49155	4.42616	4.94212	0.0838206	0.999996	0.999903	0.483228	0.197243	0.999978	0.0154039	0.05703	0.999992	0	0	0	0	0	0	0	0	0
AT1G01500	3.72764	3.90996	5.45677	7.76957	7.75301	7.7414	7.87212	7.78962	7.63699	7.82233	7.9244	7.70504	5.2323	5.7715	4.35009	7.25098	7.00991	7.28905	7.58517	7.50485	7.31001	7.52553	7.60044	7.53064	0.0645797	0.999996	0.999903	1.9317e-05	0.737266	0.999978	1.15793e-08	0.995099	0.999992	0	0	0	1	0	0	1	0	0
AT1G01510	3.60181	5.39904	4.12989	5.52071	5.67463	5.35492	5.97897	5.84091	6.00546	5.98731	5.67317	5.94128	5.47131	5.09111	5.84546	5.49385	5.46464	5.17392	5.88231	6.05326	5.41922	5.93255	5.78877	5.62544	0.0648269	0.999996	0.999903	0.813396	0.560981	0.999978	0.0027777	0.599852	0.999992	0	0	0	0	0	0	1	0	0
AT1G01520	3.15777	3.37527	4.19916	5.73673	5.95686	5.84344	5.66167	5.07295	5.68846	5.27785	5.05368	5.58156	3.13332	3.69086	1.38303	5.62536	4.93228	5.32309	5.24269	5.40923	5.3441	6.08186	5.2555	4.18101	0.798326	0.999996	0.999903	4.23873e-05	0.981281	0.999978	0.000112664	0.798955	0.999992	0	0	0	1	0	0	1	0	0
AT1G01540	5.57684	6.62196	6.08307	5.87265	5.71315	5.63341	6.11102	5.88122	5.60812	5.70188	5.70574	5.52397	5.46216	6.88126	5.29959	5.59932	5.17357	5.6684	5.57164	5.75968	5.84646	5.36313	5.50474	5.45554	0.959382	0.999996	0.999903	0.277874	0.759806	0.999978	0.313573	0.928028	0.999992	0	0	0	0	0	0	0	0	0
AT1G01550	7.05917	7.58192	6.27228	8.66068	8.53598	8.68923	9.06223	9.01442	8.97849	8.88203	8.86999	9.05185	7.89739	7.43	7.31956	8.52116	8.55291	8.58618	8.85656	8.77511	8.4891	8.91367	8.81204	8.67375	0.228532	0.999996	0.999903	0.00175291	0.81952	0.999978	5.11852e-06	0.523944	0.999992	0	0	0	1	0	0	1	0	0
AT1G01580	3.46398	3.78448	3.05087	7.97981	7.84081	7.54664	7.75425	7.63753	7.61313	7.42437	7.50231	7.33009	3.21742	3.87961	2.39545	7.56137	7.47559	7.61941	6.72141	6.80593	6.96316	6.87585	6.91704	6.858	0.969272	0.999996	0.999903	1.01725e-11	0.155565	0.999978	7.28276e-12	0.91667	0.999992	0	0	0	1	0	0	1	0	0
AT1G01600	4.52818	3.16927	4.86641	3.50905	2.94533	2.71021	2.32265	2.72742	3.18729	2.93491	2.31778	2.95766	3.79656	3.15001	5.54731	3.47506	3.60928	3.84704	2.69124	3.21298	2.64198	2.57451	3.34078	3.04184	0.560129	0.999996	0.999903	0.330518	0.390104	0.999978	0.0301231	0.850029	0.999992	0	0	0	0	0	0	-1	0	0
AT1G01610	7.1999	6.80805	5.41112	3.54386	2.95596	3.49224	2.85593	2.7728	2.65233	3.21043	2.78959	2.86624	7.67641	7.62496	6.49396	4.25843	4.39172	4.36188	3.47226	3.49586	4.94724	3.57161	3.69395	3.86484	0.834507	0.999996	0.999903	1.57308e-06	0.704428	0.999978	3.75676e-07	0.559298	0.999992	0	0	0	-1	0	0	-1	0	0
AT1G01620	7.06797	7.43247	6.80621	4.05064	3.43703	3.35573	4.93141	4.48496	4.13256	4.12848	4.62448	4.38203	7.49725	6.98539	6.79301	5.54413	6.3252	5.89025	4.73748	5.2846	6.57089	4.41693	4.57734	5.64062	0.00638246	0.999996	0.999903	0.0120878	0.669717	0.999978	5.34391e-08	0.240379	0.999992	-1	0	0	-1	0	0	-1	0	0
AT1G01630	5.32937	6.4978	4.32945	4.45054	4.55976	4.89884	4.38209	4.25255	4.36712	4.1214	3.9585	4.17636	6.39229	5.92117	6.95231	4.06075	4.41061	4.79862	4.45218	4.58009	4.07301	4.09324	3.67926	3.78886	0.101113	0.999996	0.999903	6.25166e-05	0.965246	0.999978	0.0668134	0.79735	0.999992	0	0	0	-1	0	0	0	0	0
AT1G01640	4.2181	4.74473	3.1944	5.32624	5.11889	5.21386	4.95975	5.44158	4.87159	5.05802	4.99595	5.05883	2.68906	3.98902	4.5237	4.24728	4.29578	4.39177	3.72586	4.61918	3.86304	4.99499	5.05357	3.79687	0.52515	0.999996	0.999903	0.223495	0.820526	0.999978	0.0134738	0.946114	0.999992	0	0	0	0	0	0	1	0	0
AT1G01650	5.37288	5.78224	5.21703	8.45648	8.29004	8.21607	8.93007	9.1127	9.01647	8.97781	8.84819	8.88017	4.46102	5.45311	5.02686	8.47703	8.19373	7.89931	8.76382	8.75133	8.538	8.95862	8.53679	8.47152	0.538497	0.999996	0.999903	2.62295e-10	0.305123	0.999978	1.03424e-09	0.12623	0.999992	0	0	0	1	0	0	1	0	0
AT1G01695	3.58794	4.22553	5.79736	2.28968	1.68826	1.7713	2.04809	2.09428	2.03698	2.11301	2.3381	2.23896	2.93089	4.09208	3.35321	2.34554	2.22705	2.38204	2.26246	2.31448	2.73414	2.23842	2.45589	2.67174	0.0587179	0.999996	0.999903	0.0111608	0.916264	0.999978	1.79447e-06	0.931987	0.999992	0	0	0	-1	0	0	-1	0	0
AT1G01710	7.13945	6.18418	7.33731	8.64254	8.40692	8.45264	8.35125	8.31379	8.38083	8.26036	8.21321	8.40417	6.70843	6.24779	6.60969	8.05402	7.96298	8.06057	8.1443	8.11651	7.44729	8.24983	7.75034	7.61719	0.876935	0.999996	0.999903	5.27576e-05	0.872064	0.999978	1.49223e-05	0.878621	0.999992	0	0	0	1	0	0	1	0	0
AT1G01720	8.20229	7.91376	8.16612	11.1808	11.3082	11.2728	11.329	11.1637	11.2752	11.2537	11.342	11.2112	8.28746	8.21492	7.56347	11.1913	11.2631	11.2295	11.375	11.3328	11.2674	11.2816	11.273	11.255	0.93522	0.999996	0.999903	1.45289e-11	0.8666	0.999978	1.21209e-11	0.998854	0.999992	0	0	0	1	0	0	1	0	0
AT1G01725	6.27957	5.74747	6.34763	8.13961	7.98522	7.84463	7.69551	7.72264	7.47526	7.486	7.49547	7.28834	5.38516	6.70735	5.70675	7.84725	7.73464	8.05004	7.89328	8.08344	7.42287	7.7099	7.87993	7.52606	0.917483	0.999996	0.999903	2.92917e-06	0.927522	0.999978	3.32797e-06	0.618563	0.999992	0	0	0	1	0	0	1	0	0
AT1G01730	3.90741	4.82123	4.44565	7.77115	7.62803	7.7005	7.69527	7.712	7.58177	7.70111	7.85767	7.68447	4.62786	4.29058	3.55086	6.83842	7.42307	7.39354	7.58784	7.43835	7.2106	7.52415	7.31001	7.2598	0.699549	0.999996	0.999903	1.77325e-09	0.775208	0.999978	3.40972e-10	0.977968	0.999992	0	0	0	1	0	0	1	0	0
AT1G01740	4.52871	5.16033	4.22253	3.33824	3.91257	3.31069	4.55299	3.9848	4.62801	3.90518	4.20296	4.17013	3.60255	3.38691	2.87756	4.06531	3.73738	4.29317	4.0582	3.75387	3.14806	3.97601	3.95691	3.21888	0.00583292	0.999996	0.999903	0.0403985	0.580293	0.999978	0.00253698	0.1278	0.999992	-1	0	0	0	0	0	-1	0	0
AT1G01770	2.56382	5.00705	3.60599	6.21327	5.68831	6.11356	6.56126	6.59208	6.45408	6.34484	6.23769	6.32391	4.66045	4.70271	5.14134	4.85577	5.318	5.39862	6.00881	5.55483	5.33289	6.29024	5.58661	5.77951	0.0185095	0.999996	0.999903	0.426881	0.611341	0.999978	1.51023e-05	0.577164	0.999992	1	0	0	0	0	0	1	0	0
AT1G01800	5.90937	5.90741	4.30691	7.77967	8.00914	7.83706	7.90259	7.75447	7.80161	7.63456	7.5095	8.0007	3.999	6.80952	6.81909	7.61799	7.22593	7.10206	7.57145	7.70804	7.28617	7.72527	8.02356	7.6522	0.323835	0.999996	0.999903	0.0154665	0.885845	0.999978	0.000111417	0.983898	0.999992	0	0	0	1	0	0	1	0	0
AT1G01810	3.79554	3.08024	4.42878	4.69472	5.88447	5.4125	5.14853	5.13925	5.31102	5.6811	5.19287	5.5028	3.11865	2.66298	2.67252	4.81148	3.98761	4.22797	4.78964	4.24691	4.24369	4.86145	5.40658	4.35056	0.97092	0.999996	0.999903	0.000587154	0.936901	0.999978	0.000320982	0.932394	0.999992	0	0	0	1	0	0	1	0	0
AT1G01820	5.6903	7.44598	5.28567	9.52175	9.52297	9.51941	9.36787	9.19654	9.28659	9.47954	9.55057	9.34655	6.97523	6.49226	5.39326	9.14843	9.10752	9.15486	9.23286	9.4939	8.94096	9.36989	9.28026	9.2974	0.548584	0.999996	0.999903	1.49565e-06	0.945242	0.999978	8.23195e-08	0.8645	0.999992	0	0	0	1	0	0	1	0	0
AT1G01840	3.24914	4.43632	5.4567	4.36239	4.47274	4.43308	4.38629	4.4595	4.3099	4.82992	4.96525	4.36981	4.56906	3.86354	4.29692	3.61305	4.38739	4.24842	4.35561	4.01488	4.53366	3.58031	4.30909	4.34754	0.832547	0.999996	0.999903	0.722845	0.823478	0.999978	0.922106	0.985006	0.999992	0	0	0	0	0	0	0	0	0
AT1G01860	3.91885	4.57862	4.61101	5.01511	4.58388	4.81435	5.07641	5.1741	4.63048	4.80071	5.2485	4.84429	4.11428	4.11488	4.63048	4.48596	4.39911	3.61819	4.24369	3.82915	3.51151	4.06842	4.01377	4.07118	0.358926	0.999996	0.999903	0.722881	0.630327	0.999978	0.156971	0.878621	0.999992	0	0	0	0	0	0	0	0	0
AT1G01880	3.32763	3.34588	4.14259	4.86964	4.97283	4.75158	4.63193	4.71512	4.78163	4.88151	4.64908	4.24038	4.4966	5.17859	5.35214	4.65354	4.56711	4.57115	4.44655	4.9828	4.93913	4.4966	4.25739	4.41634	0.00379109	0.999996	0.999903	0.173845	0.772982	0.999978	0.000175215	0.869953	0.999992	1	0	0	0	0	0	1	0	0
AT1G01900	6.5554	6.26548	5.19766	1.94266	2.28255	2.05521	2.27987	2.14998	1.8275	1.90855	2.52266	2.68659	5.50502	4.62673	5.54443	2.44171	2.40322	2.42089	1.94982	1.93086	1.76138	1.99791	1.98255	2.61254	0.0909924	0.999996	0.999903	8.83574e-08	0.391593	0.999978	3.19952e-10	0.996715	0.999992	0	0	0	-1	0	0	-1	0	0
AT1G01910	5.71582	4.55674	5.33652	6.9235	6.60576	6.63168	6.63214	6.57622	6.49588	6.73535	6.66967	6.30055	4.6742	5.36179	6.05327	6.01388	5.61453	6.17967	6.06579	5.72382	5.86165	5.99952	6.28502	6.05513	0.135739	0.999996	0.999903	0.103043	0.95946	0.999978	0.000114625	0.899965	0.999992	0	0	0	0	0	0	1	0	0
AT1G01920	5.01731	3.93012	4.94085	5.99598	6.12666	6.12973	5.81291	6.05331	5.9653	6.11224	5.96636	5.88826	3.4273	3.49154	3.2864	5.83103	4.73655	4.77659	5.64155	4.87522	4.41953	5.21127	4.95589	5.13884	0.738284	0.999996	0.999903	7.07428e-05	0.880106	0.999978	0.000284564	0.915651	0.999992	0	0	0	1	0	0	1	0	0
AT1G01930	5.4883	5.24498	2.96417	7.42887	7.42237	7.59107	7.3739	6.9469	7.52771	7.27544	7.04992	7.29538	4.37332	6.57956	4.15705	7.10956	6.75868	7.03786	7.09565	6.64327	7.09368	7.17308	6.88654	6.77286	0.379963	0.999996	0.999903	0.00246359	0.98915	0.999978	2.66117e-05	0.931104	0.999992	0	0	0	1	0	0	1	0	0
AT1G01940	6.03918	6.64296	6.80386	8.24601	8.16053	7.98779	7.96525	7.76813	8.04188	8.11433	8.05218	7.97871	4.48122	6.27938	5.95774	7.79074	7.63605	7.85377	7.69849	7.39063	7.69324	7.96068	7.62603	7.91844	0.430925	0.999996	0.999903	3.37531e-06	0.848438	0.999978	8.15586e-05	0.855783	0.999992	0	0	0	1	0	0	1	0	0
AT1G01950	3.50875	3.50098	4.72359	4.78291	3.93489	3.92243	4.39064	3.95873	4.13367	4.29677	4.04089	4.54941	4.23866	4.56629	4.31431	4.35003	4.29178	4.44673	4.0854	3.84007	4.83752	3.46127	4.22942	4.31489	0.694289	0.999996	0.999903	0.980066	0.91335	0.999978	0.411958	0.975528	0.999992	0	0	0	0	0	0	0	0	0
AT1G01960	4.81427	4.85837	6.00848	7.6103	7.09847	7.27237	7.76771	7.80925	7.83483	7.70349	7.73864	7.86485	4.48061	4.43755	5.50934	6.38701	6.15026	5.92634	6.99919	6.91928	6.42024	6.9807	6.6962	6.98857	0.245977	0.999996	0.999903	0.000627709	0.29071	0.999978	2.35172e-06	0.507771	0.999992	0	0	0	1	0	0	1	0	0
AT1G01970	4.154	4.05768	4.63544	8.19853	7.95441	8.14838	8.76444	8.85777	8.61164	8.60159	8.49654	8.57518	3.61888	3.50074	4.76378	7.84991	7.43747	7.45996	8.46802	8.57641	8.02584	8.37887	8.33945	8.30524	0.770332	0.999996	0.999903	1.79916e-10	0.119256	0.999978	5.27423e-11	0.227929	0.999992	0	0	0	1	0	0	1	0	0
AT1G01990	5.37635	4.49462	5.32152	7.62355	7.81769	7.79783	7.72402	7.68237	7.64457	7.76754	7.87336	7.84966	6.49481	6.11916	5.60562	7.57726	7.47497	7.60106	7.70519	7.77552	7.52423	8.06154	8.13333	7.74105	0.0220417	0.999996	0.999903	2.15317e-05	0.865691	0.999978	2.79948e-09	0.958605	0.999992	1	0	0	1	0	0	1	0	0
AT1G02000	5.6258	5.08142	6.59593	4.05965	4.16046	4.3429	4.26655	3.96239	4.0551	3.9439	4.38003	4.09573	6.23935	6.19214	5.82314	3.36343	3.8311	3.58809	3.24548	3.63259	3.00772	4.02208	3.36948	3.57345	0.143701	0.999996	0.999903	2.29478e-07	0.66715	0.999978	6.00814e-05	0.946641	0.999992	0	0	0	-1	0	0	-1	0	0
AT1G02010	4.9088	4.41017	4.38856	4.48944	4.40342	4.19997	4.62386	4.68004	4.70224	4.54086	4.05934	4.64656	4.16437	3.35847	3.57021	2.37372	3.44894	4.21386	3.44521	3.54557	4.0736	4.01288	3.49757	3.65265	0.866995	0.999996	0.999903	0.369249	0.660553	0.999978	0.584116	0.770222	0.999992	0	0	0	0	0	0	0	0	0
AT1G02020	4.40417	4.59867	3.78878	5.59583	5.78644	5.39271	5.57773	5.66589	5.69006	5.57451	5.75696	5.62345	5.57953	4.7747	4.91724	4.87958	5.42589	5.74644	5.5256	4.69234	5.21974	5.66158	4.99311	4.4141	0.103422	0.999996	0.999903	0.481137	0.802529	0.999978	0.000654632	0.973888	0.999992	0	0	0	0	0	0	1	0	0
AT1G02050	4.94992	4.49734	5.18482	4.99432	4.84979	4.88865	5.17756	5.30764	5.38197	5.05684	5.22452	5.36746	4.80158	4.96791	4.4419	5.27235	4.3814	4.66745	4.90637	4.85193	4.77742	5.07016	5.10251	4.50327	0.996964	0.999996	0.999903	0.906914	0.925439	0.999978	0.907261	0.528693	0.999992	0	0	0	0	0	0	0	0	0
AT1G02060	3.52434	3.89723	4.64374	5.65814	5.4382	5.49068	6.23414	6.20078	6.02008	6.20613	6.11005	5.6661	5.3739	5.75426	6.24275	5.35165	4.88507	5.00443	4.32963	5.28126	4.97724	5.02321	5.11347	4.40144	0.0012697	0.999996	0.999903	0.0467975	0.778915	0.999978	0.000130465	0.324967	0.999992	1	0	0	0	0	0	1	0	0
AT1G02065	4.03795	4.3408	4.3867	2.84012	2.6606	2.84709	2.9715	2.6182	2.75367	2.89647	3.0814	2.62882	4.15092	4.87655	3.98981	3.00078	2.73582	4.01631	2.47676	3.22685	2.47449	2.97566	3.2336	2.86495	0.577901	0.999996	0.999903	0.00341677	0.384012	0.999978	0.000148958	0.999189	0.999992	0	0	0	-1	0	0	-1	0	0
AT1G02074	3.29916	1.65814	2.31943	1.5493	1.90676	1.65814	1.82044	2.28439	1.39426	2.44498	2.46212	1.73552	5.83656	5.97558	7.16027	5.1162	5.52129	3.82862	2.85197	5.13656	5.37375	3.30397	3.64229	4.32855	0.528147	0.999996	0.999903	0.020596	0.793924	0.999978	0.232168	0.961823	0.999992	0	0	0	-1	0	0	0	0	0
AT1G02080	6.35055	7.40392	6.40386	8.62138	8.57471	8.65452	9.12662	9.40126	9.21322	9.08391	9.06046	9.4317	6.75228	5.93357	5.79058	7.95799	7.97351	8.13209	8.66433	8.56416	8.25238	8.54187	8.4007	8.42057	0.964965	0.999996	0.999903	3.77797e-06	0.386576	0.999978	1.92114e-06	0.24072	0.999992	0	0	0	1	0	0	1	0	0
AT1G02090	5.35162	6.08959	4.83786	7.2962	7.20168	7.30621	7.08989	7.14133	7.23656	7.21694	7.1084	7.32928	4.64029	5.21412	4.79267	7.34752	7.12058	7.04042	7.27395	7.03397	6.98715	7.30968	7.09963	7.17915	0.422112	0.999996	0.999903	6.74777e-08	0.926075	0.999978	1.00871e-06	0.915604	0.999992	0	0	0	1	0	0	1	0	0
AT1G02100	3.83952	4.4108	4.3184	7.41844	7.36084	7.52065	7.74228	7.73825	7.77901	7.57887	7.61271	7.57869	4.61337	3.98295	4.75799	6.48956	6.91525	6.47736	7.33825	7.47411	6.75716	7.33591	6.98551	7.1487	0.0385731	0.999996	0.999903	9.64326e-08	0.223816	0.999978	1.25027e-10	0.612492	0.999992	1	0	0	1	0	0	1	0	0
AT1G02110	5.20763	4.17226	4.19568	6.63329	6.3321	6.50963	6.29727	6.37574	6.53439	6.41699	6.52159	6.46539	5.91597	5.07443	4.73695	6.39346	5.61182	5.8742	6.43118	6.497	5.7564	6.6132	6.37254	6.41327	0.0524794	0.999996	0.999903	0.0466958	0.720607	0.999978	6.07112e-06	0.952067	0.999992	0	0	0	0	0	0	1	0	0
AT1G02120	6.05887	5.38603	6.14143	8.45626	8.31743	8.41675	8.15016	8.31042	8.29199	8.14341	8.35629	8.27537	6.46436	5.06992	7.11614	7.80151	7.90895	7.57545	7.86464	8.06994	7.85783	7.72833	7.99541	7.89754	0.152428	0.999996	0.999903	0.000344221	0.852533	0.999978	5.07119e-07	0.916117	0.999992	0	0	0	1	0	0	1	0	0
AT1G02130	6.02002	5.85873	6.57548	7.6758	7.77297	7.73488	8.15871	8.11727	8.1236	7.85064	7.88176	8.148	6.00931	6.16485	5.96096	7.99237	7.62954	7.63464	7.77193	7.87568	7.50648	8.05389	7.99521	7.72443	0.811306	0.999996	0.999903	6.01378e-07	0.963225	0.999978	1.18365e-06	0.390534	0.999992	0	0	0	1	0	0	1	0	0
AT1G02140	8.9448	8.4635	9.43582	9.80254	9.83093	9.80077	10.029	9.79353	9.63524	10.1273	10.0516	9.87567	8.24258	8.14175	7.85801	9.73371	9.66837	9.85858	9.70715	9.90344	9.71923	9.7544	9.88489	9.74045	0.0877499	0.999996	0.999903	1.39563e-06	0.978208	0.999978	0.00167841	0.994941	0.999992	0	0	0	1	0	0	0	0	0
AT1G02145	3.24517	3.54357	3.53503	4.34484	4.44069	4.6385	5.30075	5.34587	5.2235	5.52553	5.36517	5.39296	3.55714	3.70359	3.68022	4.41019	3.35177	4.18826	4.80134	4.68153	4.3104	4.48313	4.62996	4.79283	0.167535	0.999996	0.999903	0.227681	0.169067	0.999978	0.000558106	0.0573321	0.999992	0	0	0	0	0	0	1	0	0
AT1G02150	5.31336	5.25657	5.88668	7.6553	7.67728	7.53372	7.92385	7.8677	7.83281	7.98823	7.6802	7.60709	5.58324	6.2999	5.56147	7.51019	7.35986	7.5043	7.42322	7.48424	7.14202	7.43831	7.49253	7.03478	0.339396	0.999996	0.999903	3.41889e-06	0.872064	0.999978	5.3022e-08	0.711694	0.999992	0	0	0	1	0	0	1	0	0
AT1G02160	6.10361	7.10254	6.32523	8.50184	8.68572	8.52378	8.34604	8.17512	8.27859	8.27685	8.12249	8.22451	7.2125	7.11761	7.3911	8.49914	8.57521	8.28564	8.28955	8.38844	7.98234	8.33463	8.13407	8.11213	0.0801985	0.999996	0.999903	0.000105711	0.666882	0.999978	6.13442e-08	0.610462	0.999992	0	0	0	1	0	0	1	0	0
AT1G02170	6.40863	6.94781	6.33495	6.97838	6.9123	6.56634	6.89806	6.78504	6.79951	6.86094	7.15032	6.88253	7.70445	6.625	7.05073	6.7256	6.67459	5.56677	6.58693	6.61585	5.76282	6.50312	6.9543	6.6046	0.109291	0.999996	0.999903	0.0315176	0.999716	0.999978	0.468609	0.996296	0.999992	0	0	0	0	0	0	0	0	0
AT1G02180	4.18573	4.37632	4.88399	3.82438	3.41094	3.24216	3.85794	2.89402	3.78907	3.93835	4.05064	4.08469	5.56754	5.64774	6.2897	3.89352	3.76246	3.95472	3.89544	4.31815	4.58817	4.30939	3.54852	4.21385	0.113418	0.999996	0.999903	5.56002e-06	0.536624	0.999978	0.0045854	0.989115	0.999992	0	0	0	-1	0	0	0	0	0
AT1G02190	5.92847	4.23089	4.3605	2.62634	3.55708	2.84434	2.48534	2.56948	2.79988	2.35353	3.12246	2.82684	5.52697	5.7963	6.30035	4.73379	4.70689	4.05521	3.91874	4.35516	4.56383	2.76607	3.69512	4.33062	0.632755	0.999996	0.999903	0.00567951	0.842808	0.999978	0.000361883	0.749218	0.999992	0	0	0	-1	0	0	-1	0	0
AT1G02205	4.75339	5.37367	4.57557	1.77299	2.37966	2.28162	2.30765	2.33139	2.11188	2.72778	2.65065	2.33969	6.0917	4.706	6.38265	3.47172	3.35317	3.94505	3.216	3.92104	4.13057	3.69305	3.27276	2.56956	0.44684	0.999996	0.999903	2.99903e-05	0.872328	0.999978	6.9157e-07	0.952699	0.999992	0	0	0	-1	0	0	-1	0	0
AT1G02220	3.32912	4.85292	3.98865	2.28946	2.65597	2.3545	2.16667	2.12496	1.92971	1.9283	2.75316	2.16485	2.62727	3.60508	5.86309	3.13096	3.56958	2.5078	2.38869	3.29254	3.34839	2.58067	3.20017	2.35159	0.588827	0.999996	0.999903	0.118501	0.975782	0.999978	0.00875611	0.849091	0.999992	0	0	0	0	0	0	-1	0	0
AT1G02260	4.14887	5.16917	4.20134	4.70126	4.60259	4.23236	5.51339	5.5022	5.40014	5.7964	5.65653	5.62712	4.39201	4.2184	5.19577	4.75523	4.13282	4.46387	4.88915	5.48461	4.53585	4.76905	5.19494	4.47697	0.844098	0.999996	0.999903	0.684521	0.408672	0.999978	0.98716	0.0866597	0.999992	0	0	0	0	0	0	0	0	0
AT1G02270	5.63969	5.20987	5.60385	5.11462	5.44454	5.55034	5.69709	5.87571	5.81735	5.5262	5.74918	6.07173	5.6592	4.05344	3.78518	4.47119	5.51284	4.96465	5.14717	4.57576	5.67309	5.92743	5.85472	5.43639	0.472121	0.999996	0.999903	0.262891	0.889204	0.999978	0.786222	0.676294	0.999992	0	0	0	0	0	0	0	0	0
AT1G02280	5.2206	5.75292	5.59015	7.54866	7.34039	7.24314	7.29401	7.11547	7.16042	7.29331	7.12378	7.29418	4.17814	5.84143	6.75894	7.1946	7.20123	6.76025	7.19645	7.35384	7.32749	7.56073	7.50328	7.59366	0.65276	0.999996	0.999903	0.00191468	0.805473	0.999978	0.000132801	0.900703	0.999992	0	0	0	1	0	0	1	0	0
AT1G02290	4.02422	4.00524	5.2311	4.57428	4.06467	3.80273	4.41702	4.39387	4.33006	3.94878	3.97595	4.32849	3.04337	5.10263	3.67164	3.67049	3.56801	4.43585	4.13874	4.02274	4.33165	4.13794	3.91444	4.59583	0.822028	0.999996	0.999903	0.922595	0.789227	0.999978	0.536073	0.871063	0.999992	0	0	0	0	0	0	0	0	0
AT1G02305	6.79234	7.95087	6.18794	7.72254	7.6805	7.33626	7.70604	7.60203	7.62824	7.495	7.61907	7.21522	7.70208	6.37657	6.95498	7.97651	7.47435	7.07597	7.40894	7.49001	6.07972	6.9523	7.1976	7.05257	0.923787	0.999996	0.999903	0.279345	0.552574	0.999978	0.169984	0.974244	0.999992	0	0	0	0	0	0	0	0	0
AT1G02310	3.67892	4.76055	3.91392	6.7777	6.68591	6.39736	6.56787	6.56322	6.48564	6.44334	6.41384	6.34788	4.98397	3.45796	3.29143	7.00766	6.44225	6.63835	5.91978	6.12077	6.36268	6.50596	6.31468	6.19624	0.727468	0.999996	0.999903	2.40253e-07	0.405663	0.999978	7.16377e-07	0.959803	0.999992	0	0	0	1	0	0	1	0	0
AT1G02330	5.78042	5.28219	4.66156	6.77954	7.08263	7.23757	6.19875	5.92088	6.49872	6.35016	5.95368	6.78972	5.47307	5.62082	4.43909	6.54469	7.09868	7.12084	6.12848	6.44011	6.71074	6.46601	6.49845	6.66091	0.958053	0.999996	0.999903	6.73068e-05	0.457984	0.999978	3.26123e-05	0.17317	0.999992	0	0	0	1	0	0	1	0	0
AT1G02350	4.51649	3.18111	3.44122	2.83848	2.78646	2.82385	2.97474	2.80372	2.72326	2.7166	2.61941	2.09454	4.11849	3.68831	4.36161	3.68452	5.68026	4.2882	3.35903	4.24273	5.06475	3.53321	3.7605	4.45335	0.126886	0.999996	0.999903	0.329644	0.765211	0.999978	0.0664301	0.993829	0.999992	0	0	0	0	0	0	0	0	0
AT1G02360	4.00071	4.83558	4.82579	2.95909	2.50097	2.38031	2.26135	2.29632	2.72817	2.70666	2.99315	2.31189	3.76393	4.08915	2.41137	3.61392	2.16543	2.56532	2.36628	2.0868	2.3631	2.63139	2.52891	2.23754	0.0990172	0.999996	0.999903	0.143408	0.534245	0.999978	8.60112e-05	0.904149	0.999992	0	0	0	0	0	0	-1	0	0
AT1G02370	3.78718	4.15407	4.28934	6.78947	6.46877	6.82129	6.83094	6.78322	6.71918	6.91517	6.81894	6.82593	3.96806	6.22541	4.30289	6.04001	6.43219	5.72593	6.40581	6.43668	5.8514	6.44384	6.4141	6.5054	0.0733947	0.999996	0.999903	0.00617252	0.874919	0.999978	1.60261e-06	0.963218	0.999992	0	0	0	1	0	0	1	0	0
AT1G02380	3.75248	3.85111	4.03396	6.36866	6.7392	6.69649	6.87195	6.63549	7.05982	6.79804	6.67841	7.10092	3.72917	4.52686	3.48358	6.11333	6.71039	6.28961	7.17968	6.96381	6.73256	7.21718	7.14375	7.04781	0.660887	0.999996	0.999903	2.90349e-08	0.223662	0.999978	3.87233e-09	0.738246	0.999992	0	0	0	1	0	0	1	0	0
AT1G02390	5.24269	3.95277	4.31138	4.69063	3.91939	3.79069	2.90363	2.50504	2.55288	2.61658	2.3774	2.8598	4.54241	5.05306	3.9856	5.14793	5.26303	5.03556	2.70694	3.34155	3.59616	2.9574	3.55605	3.02842	0.157978	0.999996	0.999903	0.109088	0.00109391	0.999978	0.318586	0.0107353	0.999992	0	0	0	0	-1	0	0	-1	0
AT1G02391	5.02984	3.48864	3.75124	3.16138	2.52518	2.6292	3.09995	3.11047	3.00028	2.75026	2.99155	2.81059	4.37524	3.06151	4.33976	3.3614	3.40061	3.25508	2.8295	2.92401	2.86288	3.68321	3.2469	2.87099	0.329655	0.999996	0.999903	0.144892	0.53662	0.999978	0.00171171	0.787195	0.999992	0	0	0	0	0	0	-1	0	0
AT1G02400	4.89046	4.10856	4.998	5.60537	5.9662	5.47344	4.01329	4.62375	4.52315	4.05535	4.03507	3.8757	5.26484	4.07664	3.61946	5.54389	4.48416	4.14278	3.91997	3.72878	3.5686	3.98367	3.72801	4.25665	0.450794	0.999996	0.999903	0.343217	0.143567	0.999978	0.0156743	0.0447291	0.999992	0	0	0	0	0	0	1	-1	0
AT1G02405	4.7255	2.83112	3.46552	6.17366	6.44804	6.3529	6.42198	6.22616	6.1247	6.34935	6.15561	6.06793	5.68376	6.03757	4.85387	6.48626	5.64227	6.64954	6.31384	5.8449	6.09898	6.09651	6.54831	5.85365	0.0157387	0.999996	0.999903	0.0881687	0.868058	0.999978	1.34686e-06	0.970806	0.999992	1	0	0	0	0	0	1	0	0
AT1G02410	6.37958	6.62062	5.24567	8.06535	7.99972	7.96714	8.1446	7.99747	8.08047	8.02237	8.11583	7.88195	5.14576	6.50495	4.90626	7.65505	7.38674	7.24104	7.54985	7.82647	7.53541	7.48629	7.8142	7.69263	0.983593	0.999996	0.999903	3.87699e-05	0.809557	0.999978	2.26483e-05	0.970806	0.999992	0	0	0	1	0	0	1	0	0
AT1G02420	4.05466	3.20931	3.67847	6.46846	6.15167	6.41526	6.61162	6.54934	6.40446	6.38274	6.15477	6.35867	3.44623	5.31701	4.3169	5.735	5.7998	6.09239	6.57044	6.40514	6.52444	6.42178	6.23587	6.19357	0.07118	0.999996	0.999903	0.000249273	0.307033	0.999978	9.86893e-08	0.878423	0.999992	0	0	0	1	0	0	1	0	0
AT1G02430	4.32118	3.63622	4.21212	5.42509	5.50342	5.54653	5.54027	5.56644	5.99765	5.8388	5.12742	5.93734	3.6063	5.19335	5.87823	5.25335	4.95891	5.44532	5.25152	6.16923	6.21391	5.98978	6.12606	6.03133	0.178687	0.999996	0.999903	0.47826	0.40576	0.999978	0.00231565	0.888411	0.999992	0	0	0	0	0	0	1	0	0
AT1G02475	4.56587	5.17658	4.41069	4.5716	4.24199	4.8435	4.81337	4.6711	4.34617	4.22551	4.15243	4.2438	3.85598	3.53751	3.97761	4.36661	3.92643	3.68378	3.90715	4.19627	3.80078	4.01387	4.33223	3.84374	0.524314	0.999996	0.999903	0.499852	0.979162	0.999978	0.559649	0.963619	0.999992	0	0	0	0	0	0	0	0	0
AT1G02490	4.04272	4.33719	5.22291	2.47144	2.82525	1.98464	3.4337	2.64856	2.58864	2.70981	2.69325	2.50163	2.71603	3.26896	3.24948	3.50565	3.06293	2.19185	2.93818	2.32875	3.02873	2.6378	2.30393	2.37262	0.00898343	0.999996	0.999903	0.702705	0.873438	0.999978	1.06655e-05	0.594973	0.999992	-1	0	0	0	0	0	-1	0	0
AT1G02500	10.2749	10.6192	10.402	7.60201	7.52761	7.26951	6.72859	6.78412	6.23278	6.90828	7.01472	6.43971	9.61057	9.57504	9.23237	6.99456	6.7959	7.05464	5.4598	5.69109	5.062	5.82568	5.61447	4.85438	0.451477	0.999996	0.999903	3.02233e-08	0.000949849	0.999978	1.59741e-09	0.0604869	0.999992	0	0	0	-1	-1	0	-1	0	0
AT1G02510	2.16005	2.47628	2.3903	2.01747	1.95524	1.9715	1.54026	1.79265	1.743	1.95218	1.77676	1.42144	3.97382	5.39871	5.16548	3.58858	3.57764	3.98006	2.54844	3.48335	3.68874	2.83855	2.7428	2.72137	0.242926	0.999996	0.999903	0.00318813	0.461995	0.999978	0.292238	0.760304	0.999992	0	0	0	-1	0	0	0	0	0
AT1G02540	4.7798	3.95738	4.18445	3.18134	2.87053	2.92218	3.02802	2.83944	2.55625	2.74142	2.78301	2.59728	3.60821	4.29565	3.59729	3.52345	3.92434	4.36409	3.0193	3.12754	4.15773	3.07722	3.52666	3.37063	0.0271113	0.999996	0.999903	0.778328	0.413844	0.999978	0.000509133	0.866838	0.999992	-1	0	0	0	0	0	-1	0	0
AT1G02550	3.87622	3.14489	4.00447	2.0596	2.08755	2.39311	1.92068	2.06944	2.05786	2.14118	2.1228	1.88768	4.78848	4.19298	4.26513	3.65541	3.68031	4.46267	2.08731	4.29644	3.83409	1.64251	4.67283	3.16972	0.378361	0.999996	0.999903	0.433538	0.66912	0.999978	0.0138272	0.946935	0.999992	0	0	0	0	0	0	-1	0	0
AT1G02560	8.26485	8.91591	7.44871	8.5891	8.37122	8.40214	7.98296	7.96638	8.00499	7.95403	7.96457	8.13786	7.5441	7.21258	7.34583	8.53474	8.20537	8.32176	8.07427	7.71507	7.25149	7.62955	7.76385	7.74603	0.205123	0.999996	0.999903	0.00384825	0.192849	0.999978	0.426759	0.455618	0.999992	0	0	0	0	0	0	0	0	0
AT1G02570	3.97452	4.91498	6.83887	3.20425	3.46176	2.79621	1.64078	2.45176	2.16509	1.98991	1.57608	2.68608	5.97645	6.34204	5.91987	3.12991	3.20096	2.76671	3.80355	3.22424	2.72346	3.39093	2.66444	2.78361	0.347419	0.999996	0.999903	7.83541e-06	0.869295	0.999978	0.000401465	0.252364	0.999992	0	0	0	-1	0	0	-1	0	0
AT1G02580	3.30963	5.11629	3.64313	2.46968	2.29071	2.05811	1.87243	1.99301	1.93143	2.03566	2.35892	2.17889	3.29349	3.55881	4.51577	3.40131	2.41755	3.80161	3.3372	2.79165	3.07342	3.45943	3.02452	3.27016	0.148128	0.999996	0.999903	0.192761	0.901298	0.999978	0.000328191	0.777572	0.999992	0	0	0	0	0	0	-1	0	0
AT1G02590	5.7915	6.60778	4.4482	5.9079	5.64818	5.55096	5.49126	5.88394	5.29423	5.78949	5.57784	4.78502	4.2622	6.14353	6.51564	5.95699	5.3159	4.06681	5.36118	5.46161	5.27602	6.5762	5.96945	5.56949	0.61589	0.999996	0.999903	0.391115	0.863425	0.999978	0.886	0.954843	0.999992	0	0	0	0	0	0	0	0	0
AT1G02610	3.1649	3.3244	3.04224	4.65287	5.69047	5.12018	4.55748	3.67961	4.21171	4.85979	3.76837	4.6812	1.56819	1.69862	2.77484	4.1528	4.15536	3.89841	3.62694	3.27989	3.21911	3.86044	3.89737	3.98791	0.932686	0.999996	0.999903	1.27388e-05	0.275265	0.999978	1.367e-05	0.0916553	0.999992	0	0	0	1	0	0	1	0	0
AT1G02620	3.72917	4.22935	4.3954	2.52681	2.75025	2.3095	2.33663	2.3167	2.24934	2.29737	2.22429	2.45991	4.33312	3.09596	6.08988	3.38096	3.33019	2.39457	2.95209	3.56578	3.66554	2.84552	2.62723	2.66403	0.924192	0.999996	0.999903	0.00681808	0.74805	0.999978	0.00294984	0.898199	0.999992	0	0	0	-1	0	0	-1	0	0
AT1G02640	4.60298	5.51815	5.00246	3.13228	3.50994	3.33462	2.58072	2.30997	2.43607	2.58548	2.67052	2.15222	4.79904	3.10195	3.07722	3.84919	4.00335	3.01246	2.10671	3.60887	2.72617	2.23747	3.12919	2.861	0.0512408	0.999996	0.999903	0.941077	0.314563	0.999978	0.000730582	0.290644	0.999992	0	0	0	0	0	0	-1	0	0
AT1G02650	5.16762	4.7811	4.41838	4.15889	4.48743	4.35002	3.96487	3.8189	4.02242	4.07222	3.92973	3.89333	4.7988	3.35847	4.10432	4.16094	3.90242	2.63052	2.86532	3.83691	2.58045	3.3663	2.68596	2.59649	0.950972	0.999996	0.999903	0.238283	0.579021	0.999978	0.279078	0.718849	0.999992	0	0	0	0	0	0	0	0	0
AT1G02660	3.50107	3.46622	3.94774	8.13117	8.19549	8.15373	7.13272	6.87841	7.06277	6.66428	6.52542	6.73534	5.385	4.07602	5.22185	7.84983	7.64402	7.61754	7.14687	6.77562	6.16461	6.45941	6.50782	6.3921	0.00603104	0.999996	0.999903	1.965e-08	0.0443619	0.999978	7.48179e-12	0.022217	0.999992	1	0	0	1	-1	0	1	-1	0
AT1G02670	4.76054	4.03829	4.96703	2.34753	2.56802	3.32445	3.11212	2.68782	1.99297	2.52109	2.58725	2.08551	3.3638	3.83204	3.57097	3.15168	2.96645	3.80396	2.92525	1.91558	2.4043	2.05388	1.90757	3.51992	0.0607788	0.999996	0.999903	0.5486	0.236615	0.999978	0.000262104	0.933339	0.999992	0	0	0	0	0	0	-1	0	0
AT1G02680	5.41542	5.8951	5.3729	8.39335	8.50719	8.47659	7.97634	7.99561	8.00931	7.98726	8.0575	8.09701	5.26446	5.97811	7.15551	8.56049	8.62794	8.29023	8.27024	7.98082	8.0117	8.25583	8.1185	8.20978	0.422133	0.999996	0.999903	6.75182e-07	0.541392	0.999978	2.09953e-08	0.521804	0.999992	0	0	0	1	0	0	1	0	0
AT1G02690	5.21879	4.69975	3.99535	6.09936	5.62254	5.62866	6.35737	6.55516	6.27511	6.36704	5.93544	6.31133	3.77688	4.17023	4.77251	5.12069	5.01237	4.60139	5.70462	6.47445	5.34665	5.83601	5.89597	5.60603	0.507946	0.999996	0.999903	0.069807	0.105384	0.999978	0.00260717	0.365389	0.999992	0	0	0	0	0	0	1	0	0
AT1G02700	9.43282	7.5015	6.36932	10.902	11.0607	10.9967	10.4326	10.3244	10.4388	10.3615	10.3871	10.311	8.35746	6.93553	6.72209	11.0773	11.0792	11.0983	10.6692	10.6342	10.5656	10.5979	10.6229	10.5365	0.626356	0.999996	0.999903	4.04594e-07	0.673356	0.999978	2.17415e-06	0.627537	0.999992	0	0	0	1	0	0	1	0	0
AT1G02710	4.78159	3.32633	4.56799	6.14748	6.33231	6.18267	3.9474	4.72061	5.23326	4.97227	4.26953	4.94911	7.39466	5.12473	3.89754	6.15183	6.63144	6.65903	4.46901	5.30212	4.6802	3.92677	5.21466	4.05696	0.435785	0.999996	0.999903	0.128835	0.109165	0.999978	0.00343091	0.136017	0.999992	0	0	0	0	0	0	1	0	0
AT1G02720	6.99426	6.33995	7.60268	3.44418	3.36561	3.37327	3.44945	3.1786	3.17298	3.34945	3.24566	2.86634	8.41847	8.36858	8.29066	4.49812	5.18594	4.81157	3.19207	3.70369	4.45393	4.23313	4.23875	3.54696	0.948272	0.999996	0.999903	2.50999e-09	0.0594745	0.999978	1.2821e-09	0.926998	0.999992	0	0	0	-1	0	0	-1	0	0
AT1G02730	3.18836	5.09954	4.83345	2.37292	1.74945	2.03941	2.14851	1.87176	2.32599	2.33437	2.64133	2.14512	4.77322	5.70646	5.81068	3.42146	2.83401	3.43625	2.58666	3.98066	3.98207	2.67069	3.01708	3.80422	0.92036	0.999996	0.999903	0.000147927	0.80009	0.999978	5.49326e-05	0.977431	0.999992	0	0	0	-1	0	0	-1	0	0
AT1G02740	4.05959	4.14083	3.82322	5.86699	5.68622	5.8131	6.00116	5.77895	6.09172	6.48878	5.97042	6.13886	3.86668	3.40568	3.67151	4.44364	5.01082	5.25603	5.49744	5.8478	5.44888	5.77212	5.90465	5.56637	0.302031	0.999996	0.999903	8.83174e-05	0.104118	0.999978	6.63562e-07	0.83881	0.999992	0	0	0	1	0	0	1	0	0
AT1G02750	3.38533	3.34472	3.67034	6.1707	5.83271	5.99982	5.94341	5.86877	5.60447	5.63867	5.76716	5.46253	4.0582	3.15716	1.78979	5.29295	5.02686	4.81039	6.12042	5.75961	5.15305	5.76928	5.8252	5.88174	0.549287	0.999996	0.999903	4.29983e-05	0.37984	0.999978	1.77935e-06	0.885791	0.999992	0	0	0	1	0	0	1	0	0
AT1G02770	4.94202	5.59298	6.36446	6.38322	6.02467	6.28927	6.26228	6.28543	6.45194	6.1528	5.72079	6.31283	4.06069	4.54729	5.34954	6.13238	5.78517	5.84345	6.039	6.18583	6.02206	6.17064	6.22652	6.57147	0.322715	0.999996	0.999903	0.0013427	0.850403	0.999978	0.0861406	0.944432	0.999992	0	0	0	1	0	0	0	0	0
AT1G02780	10.9827	10.8779	10.4466	10.2605	10.3251	10.3805	10.216	10.2747	10.216	10.1837	10.0282	10.3248	9.8592	9.76539	9.75748	10.2885	10.2796	10.2578	10.2078	10.3817	10.3267	10.4627	10.5686	10.4341	0.0244513	0.999996	0.999903	0.0354187	0.963893	0.999978	0.0416304	0.915612	0.999992	0	0	0	0	0	0	0	0	0
AT1G02790	4.90997	5.34213	4.18518	3.28307	3.05461	2.66165	2.71919	2.48758	1.99283	2.4502	2.39411	1.98568	5.30738	5.2874	4.49695	2.03991	2.6383	1.86304	2.58252	2.77097	1.94292	2.02327	2.68489	2.04158	0.132957	0.999996	0.999903	1.45258e-07	0.762804	0.999978	4.04488e-05	0.40673	0.999992	0	0	0	-1	0	0	-1	0	0
AT1G02800	3.30895	4.49277	3.25169	2.47321	2.13278	2.43363	2.37587	2.56583	2.49233	2.51775	2.34205	2.44208	5.38021	5.18358	3.17775	2.47217	2.92993	2.83484	2.96835	2.64076	2.4069	3.37675	1.97242	2.24683	0.622703	0.999996	0.999903	0.000920066	0.96021	0.999978	0.00825125	0.949422	0.999992	0	0	0	-1	0	0	-1	0	0
AT1G02810	4.60894	4.47036	4.11	4.66953	5.12944	4.61045	4.69117	4.70211	4.499	4.75571	4.96577	4.34174	5.21989	5.18128	5.21634	5.51861	4.39195	5.2351	3.98192	4.40244	4.5269	4.75146	5.18881	4.30297	0.365398	0.999996	0.999903	0.645333	0.160084	0.999978	0.198659	0.86807	0.999992	0	0	0	0	0	0	0	0	0
AT1G02816	4.27592	3.88055	4.34762	6.33726	6.57414	6.48699	5.70791	5.54439	5.72306	5.70768	5.64573	5.68277	3.87223	4.50814	3.45259	6.24565	6.28857	6.29992	5.63047	5.22937	5.08471	5.58931	5.03478	5.1777	0.960099	0.999996	0.999903	4.01506e-08	0.0260017	0.999978	3.25609e-08	0.0698667	0.999992	0	0	0	1	0	0	1	0	0
AT1G02820	3.34632	4.45554	4.71743	2.93123	2.89887	3.55858	3.34956	2.72817	2.75753	3.12311	2.80393	3.13149	4.31502	3.74092	4.83046	3.17353	2.92037	2.5643	2.68613	3.72071	3.76693	2.34585	3.15487	3.32412	0.679104	0.999996	0.999903	0.0023907	0.531279	0.999978	0.0150118	0.902063	0.999992	0	0	0	-1	0	0	-1	0	0
AT1G02840	4.23324	6.25764	5.92864	7.64238	7.69337	7.86219	7.63156	7.83655	7.80972	7.6284	7.63562	7.84854	5.93546	5.83576	6.04602	7.7594	7.25203	7.02655	7.70788	7.88146	7.40088	7.80053	7.64238	7.49817	0.23674	0.999996	0.999903	0.00109349	0.696206	0.999978	3.56846e-06	0.988754	0.999992	0	0	0	1	0	0	1	0	0
AT1G02850	5.72921	8.08618	7.12326	9.24688	9.34495	9.15122	9.1569	9.31782	9.31299	9.11428	8.95611	9.32763	6.13296	5.15446	5.7844	9.39354	9.36739	9.29347	9.29019	9.12148	8.68326	9.14067	9.06489	9.06631	0.0700539	0.999996	0.999903	1.66875e-08	0.722575	0.999978	9.82047e-06	0.993829	0.999992	0	0	0	1	0	0	1	0	0
AT1G02860	4.76938	3.88415	4.49192	5.00044	5.08556	5.48904	5.77553	5.58031	5.81486	5.75668	5.402	6.30845	5.32586	4.09291	4.79061	4.37365	4.46917	4.64159	5.47113	5.33044	5.7451	5.83941	5.82788	5.71663	0.0853715	0.999996	0.999903	0.482072	0.0474305	0.999978	0.0160644	0.406003	0.999992	0	0	0	0	1	0	0	0	0
AT1G02870	6.12722	4.04553	5.01153	7.57296	8.0819	7.92393	7.70427	7.77655	7.71551	7.5673	7.91546	7.74715	5.04467	4.19513	2.97712	7.7617	7.51876	7.88954	7.82885	7.67713	7.50208	8.03006	7.76429	7.58156	0.337946	0.999996	0.999903	9.36996e-08	0.971575	0.999978	2.62843e-06	0.947357	0.999992	0	0	0	1	0	0	1	0	0
AT1G02880	2.51033	4.13365	1.39245	4.74834	3.99742	4.59459	4.89037	5.2142	5.03551	5.24017	5.12326	5.10955	2.2469	2.67767	2.28368	4.12788	4.01053	4.88462	4.8317	4.32441	4.01139	4.83009	4.60373	4.7259	0.878019	0.999996	0.999903	0.000425375	0.97546	0.999978	0.000725419	0.561906	0.999992	0	0	0	1	0	0	1	0	0
AT1G02890	5.64818	6.34621	7.43962	10.0228	9.8959	10.0819	10.0272	10.003	9.99542	9.88473	9.63875	10.1117	6.84838	5.92179	5.00152	9.60935	9.60745	9.66018	9.80285	9.70149	9.56809	9.70819	9.62835	9.64727	0.848347	0.999996	0.999903	1.17433e-08	0.957069	0.999978	1.64077e-08	0.996715	0.999992	0	0	0	1	0	0	1	0	0
AT1G02910	5.67462	5.22025	4.75812	6.27096	6.06141	5.93601	6.36457	6.48942	6.35844	6.25568	6.54181	6.42987	5.41768	4.53903	4.67665	5.80565	5.87222	5.57997	6.16317	6.05622	6.00834	6.25192	6.1465	5.48395	0.997163	0.999996	0.999903	0.00679785	0.585127	0.999978	0.00538231	0.660714	0.999992	0	0	0	0	0	0	0	0	0
AT1G02920	4.54865	4.21287	4.31522	3.44579	4.07501	2.9091	5.41289	5.36824	4.88673	5.72047	5.47868	6.28721	4.29254	2.49566	4.52406	2.59506	3.28342	3.19391	5.04842	5.78731	3.44562	5.58996	6.0866	5.17102	0.92078	0.999996	0.999903	0.19032	0.0446338	0.999978	0.107226	0.0444311	0.999992	0	0	0	0	1	0	0	1	0
AT1G02930	4.03068	4.25211	5.7023	4.0613	3.64949	3.28492	4.38577	4.57273	4.30101	5.08459	4.96856	5.23519	5.81501	5.20699	5.27527	3.74242	3.48242	3.61016	4.5959	4.62529	4.0453	5.34462	4.14141	4.94158	0.276261	0.999996	0.999903	0.000123246	0.223647	0.999978	0.0143926	0.294594	0.999992	0	0	0	-1	0	0	0	0	0
AT1G02960	3.43579	3.93792	3.11036	4.99692	4.888	4.55225	3.39698	4.07938	4.51053	4.00859	4.2964	4.30859	3.94769	3.66759	3.28065	4.15018	3.82709	3.93847	3.49042	3.60169	3.07596	3.09138	3.7376	3.6223	0.104195	0.999996	0.999903	0.310632	0.297498	0.999978	0.000304245	0.124609	0.999992	0	0	0	0	0	0	1	0	0
AT1G02965	2.92934	2.62398	2.751	3.03926	2.77373	2.36468	3.0238	2.7599	2.20417	2.73789	2.1875	2.42301	6.47131	5.56683	6.69975	4.79576	5.28333	5.10958	3.79209	4.71073	4.60202	3.74312	3.81082	4.54203	0.0898585	0.999996	0.999903	0.00300548	0.260792	0.999978	0.909068	0.970806	0.999992	0	0	0	-1	0	0	0	0	0
AT1G02990	3.6301	5.13496	3.84607	6.50173	6.38877	6.42359	6.24781	6.10403	6.04952	6.07359	5.86891	6.19546	3.62534	4.37648	3.57207	5.05166	4.93337	5.52894	4.94106	5.06212	5.37216	4.87226	4.66114	5.52231	0.173358	0.999996	0.999903	0.00125515	0.967996	0.999978	2.0444e-06	0.756416	0.999992	0	0	0	1	0	0	1	0	0
AT1G03000	4.51827	3.54243	4.41976	5.44443	5.47838	5.45788	5.85395	6.03122	5.96247	6.01781	6.0297	6.07588	4.1713	4.47141	5.25794	5.29691	4.85588	4.923	5.33785	4.96433	4.75472	5.56814	5.69357	5.32105	0.115645	0.999996	0.999903	0.222304	0.994586	0.999978	0.000228216	0.426721	0.999992	0	0	0	0	0	0	1	0	0
AT1G03022	4.26355	4.81127	3.88342	2.94049	2.6624	2.22895	2.52807	2.51603	2.22251	2.9147	2.46367	3.05972	3.6303	3.21202	3.88459	2.69118	1.6619	1.7691	2.2294	2.43563	2.37499	2.39423	2.08352	2.2951	0.812631	0.999996	0.999903	0.000100482	0.65226	0.999978	1.90259e-05	0.857288	0.999992	0	0	0	-1	0	0	-1	0	0
AT1G03030	6.90301	6.92511	5.4768	9.25592	9.08292	8.94547	9.16782	9.11465	9.00035	9.30337	9.30488	8.84428	4.62188	4.24896	5.23369	9.17864	8.57613	8.81559	9.19552	9.05132	8.79787	8.98326	8.98052	8.96613	0.0247782	0.999996	0.999903	1.83746e-10	0.854945	0.999978	1.21594e-07	0.99973	0.999992	-1	0	0	1	0	0	1	0	0
AT1G03040	4.32794	7.92637	5.74289	7.26595	7.29788	7.19604	7.41314	7.48791	7.72694	7.70919	7.9224	7.67161	6.59656	5.58879	7.14431	7.14426	6.62104	7.05731	6.82767	7.23288	6.29084	7.41781	6.93958	6.70615	0.533033	0.999996	0.999903	0.426123	0.922647	0.999978	0.0379497	0.885781	0.999992	0	0	0	0	0	0	1	0	0
AT1G03050	4.46834	4.1765	4.28643	2.27143	1.95894	2.0917	1.85321	2.22078	2.1386	2.1938	2.35849	2.26194	4.72662	4.43707	3.56262	4.05588	3.56413	3.17471	3.36533	2.85171	4.47023	1.93716	3.06666	3.20882	0.0444898	0.999996	0.999903	0.132579	0.979132	0.999978	1.47856e-05	0.985118	0.999992	-1	0	0	0	0	0	-1	0	0
AT1G03060	5.34577	4.68349	4.37765	6.31046	6.26939	6.35938	6.38579	6.66636	6.76104	6.28863	6.29004	6.61195	4.76716	4.61243	5.30447	5.5752	5.26485	5.12052	6.14031	5.64707	5.63021	5.40102	5.22613	5.71731	0.0479874	0.999996	0.999903	0.160245	0.345631	0.999978	2.20396e-05	0.690185	0.999992	1	0	0	0	0	0	1	0	0
AT1G03070	4.36149	3.76799	3.66104	4.13144	4.21714	3.80646	3.4316	3.72636	3.84018	4.19945	4.13144	4.47376	4.14733	3.59678	4.6177	3.7618	3.88866	3.93006	3.47055	3.42821	3.80809	3.45187	2.92863	3.81621	0.541302	0.999996	0.999903	0.418407	0.648302	0.999978	0.693867	0.570258	0.999992	0	0	0	0	0	0	0	0	0
AT1G03080	4.57468	5.0996	4.83448	4.44572	4.65957	5.17712	5.16117	4.36204	5.08358	5.29473	4.70028	5.62064	5.62495	6.59879	6.09359	4.67107	5.19725	4.84551	4.44596	4.77165	5.17963	4.46906	4.67869	4.41152	0.0778701	0.999996	0.999903	0.00175951	0.908278	0.999978	0.828452	0.937505	0.999992	0	0	0	-1	0	0	0	0	0
AT1G03090	5.35443	4.88884	4.19598	7.24022	6.84205	6.97951	7.58908	7.59335	7.58974	7.39554	7.3575	7.41303	4.32453	3.91682	4.30495	6.5101	6.47321	6.017	7.45443	7.16073	6.73942	7.06336	7.20588	7.1068	0.937375	0.999996	0.999903	2.80631e-07	0.0951543	0.999978	1.23028e-07	0.279313	0.999992	0	0	0	1	0	0	1	0	0
AT1G03100	3.13445	3.5563	4.6103	4.49712	4.91343	4.9315	5.22164	5.06027	5.28875	4.98677	5.06775	5.47031	3.14313	4.66693	3.21993	3.46008	3.94897	4.57896	4.80337	4.17148	4.86085	3.98509	4.77863	4.3751	0.417213	0.999996	0.999903	0.484447	0.440288	0.999978	0.0223869	0.71349	0.999992	0	0	0	0	0	0	1	0	0
AT1G03103	5.48104	7.01694	6.34047	4.47743	4.3834	4.9857	4.4718	4.22262	3.85585	4.21265	4.28511	4.15807	9.01029	8.73776	8.74957	4.49852	5.07257	4.45461	3.14717	3.48154	3.96279	3.68865	3.5244	4.25039	0.000700404	0.999996	0.999903	2.69615e-10	0.042757	0.999978	7.98969e-05	0.595908	0.999992	1	0	0	-1	-1	0	-1	0	0
AT1G03106	5.72382	5.59735	6.12626	10.4404	10.2518	10.1582	10.6006	10.6876	10.3796	10.7592	10.7154	10.5027	5.90568	5.25947	4.15465	10.3492	10.2137	10.1077	10.702	10.7434	10.3973	10.8277	10.8301	10.6899	0.309169	0.999996	0.999903	3.28743e-12	0.545027	0.999978	1.63352e-11	0.765124	0.999992	0	0	0	1	0	0	1	0	0
AT1G03110	3.17495	4.70617	5.30757	5.17912	5.29481	5.66415	6.34067	6.31202	6.21983	6.03319	6.30042	6.23802	3.9498	3.7099	3.68377	5.52831	4.85928	5.59032	6.28357	6.19714	5.53061	6.23611	6.40003	6.03733	0.484668	0.999996	0.999903	0.000766013	0.336	0.999978	0.0169321	0.182134	0.999992	0	0	0	1	0	0	0	0	0
AT1G03120	7.72624	6.4231	7.96316	9.72072	9.70685	9.65628	9.23921	9.01098	9.17182	9.26062	9.33606	9.09401	7.04193	6.47231	7.52995	9.56202	9.45355	9.56958	9.33826	9.31026	9.29106	9.42831	9.14559	9.25559	0.800917	0.999996	0.999903	2.23544e-07	0.778742	0.999978	4.46836e-07	0.3956	0.999992	0	0	0	1	0	0	1	0	0
AT1G03130	3.32426	5.08201	2.77051	3.685	4.26411	4.20225	4.30054	4.29988	4.6947	4.42261	4.28952	4.86449	6.19627	4.78005	5.15251	4.138	4.27169	5.02193	4.33117	4.31798	4.54353	3.70556	4.55577	3.58435	0.18371	0.999996	0.999903	0.0774099	0.955982	0.999978	0.503502	0.781431	0.999992	0	0	0	0	0	0	0	0	0
AT1G03140	6.02569	4.54279	5.50735	8.21985	8.26511	8.15744	8.01688	7.95992	7.98535	7.86767	7.78335	7.96559	4.69668	5.30715	6.10327	7.96029	7.92637	7.53669	7.84955	7.88895	7.19886	7.76906	7.88348	7.78301	0.575512	0.999996	0.999903	1.06865e-06	0.856698	0.999978	6.90596e-08	0.842744	0.999992	0	0	0	1	0	0	1	0	0
AT1G03150	4.79078	4.98562	4.45393	6.00151	5.86876	5.77644	6.58623	6.51999	6.46671	6.66174	6.41813	6.66171	3.0611	3.26707	3.69521	5.23913	5.41152	5.1692	5.87372	5.91785	5.3745	6.17485	6.24511	6.26209	0.08715	0.999996	0.999903	1.28356e-07	0.297498	0.999978	8.82061e-05	0.114571	0.999992	0	0	0	1	0	0	1	0	0
AT1G03160	4.62528	4.03303	5.0068	4.64396	5.00289	5.20014	4.74841	4.88829	5.30585	5.20541	4.86476	5.13502	3.69705	3.03329	3.31558	3.76469	3.45977	3.65172	3.87202	4.07672	3.92018	4.55001	3.85433	4.34678	0.867305	0.999996	0.999903	0.376182	0.578714	0.999978	0.184146	0.981664	0.999992	0	0	0	0	0	0	0	0	0
AT1G03180	3.60174	3.7093	4.68136	3.70524	3.89663	4.19154	4.01536	3.83771	4.28294	4.04004	4.20441	4.15419	2.29144	3.11848	3.71533	3.16048	3.475	3.50605	3.71835	3.72273	3.7432	3.92088	3.42653	3.50508	0.562509	0.999996	0.999903	0.342191	0.618743	0.999978	0.849866	0.93366	0.999992	0	0	0	0	0	0	0	0	0
AT1G03190	4.71816	5.2478	5.68016	6.55435	6.62886	6.48802	6.79898	6.91939	6.68916	6.88739	6.92102	6.63384	4.79679	5.46724	5.13245	6.17808	6.2334	5.47547	6.49431	5.98829	6.30386	6.58806	5.75172	6.15219	0.40226	0.999996	0.999903	0.0128175	0.640803	0.999978	0.00017317	0.777572	0.999992	0	0	0	0	0	0	1	0	0
AT1G03200	3.0878	3.95675	4.19729	5.68107	6.05149	5.45342	5.73673	5.56817	6.00962	5.3381	5.8015	5.54526	4.28395	3.95719	4.80804	4.73838	5.2998	5.81193	5.75359	4.98346	4.91539	5.85144	5.55162	4.1782	0.197395	0.999996	0.999903	0.0389411	0.959864	0.999978	8.41497e-05	0.98392	0.999992	0	0	0	0	0	0	1	0	0
AT1G03210	4.94225	4.58696	4.86346	4.82147	4.98295	5.58828	5.13228	5.40909	5.78561	5.40527	6.24889	5.68008	3.40949	3.9271	4.63438	4.13366	5.24956	3.8183	5.79423	4.55918	4.76393	5.93835	4.93068	4.43793	0.947627	0.999996	0.999903	0.399174	0.46177	0.999978	0.470759	0.827136	0.999992	0	0	0	0	0	0	0	0	0
AT1G03220	4.39983	4.79412	4.0444	4.00964	4.46175	4.17069	5.65402	5.82161	5.84816	6.07061	6.02601	6.17243	3.24747	4.72012	4.95834	3.76779	4.18075	3.69843	5.71208	5.11799	5.27367	5.76477	5.77583	5.74841	0.773463	0.999996	0.999903	0.249834	0.00821164	0.999978	0.576169	0.00497281	0.999992	0	0	0	0	1	0	0	1	0
AT1G03230	3.55796	3.08215	4.57471	6.17023	6.72646	6.47801	8.1201	8.37767	8.21675	8.41303	8.58598	8.50629	5.88734	4.24428	5.24555	6.55338	6.97335	6.38143	8.32485	8.43646	8.25253	8.75468	8.35521	8.60934	0.092269	0.999996	0.999903	0.00064394	0.00494559	0.999978	3.34075e-07	0.00288246	0.999992	0	0	0	1	1	0	1	1	0
AT1G03240	2.91711	2.79353	2.74105	1.51058	1.43662	2.22572	2.88443	3.58373	4.0571	3.95271	4.15294	4.27875	2.27501	3.01937	2.49014	1.15272	1.27429	1.41266	3.9001	4.98392	1.72388	4.11922	3.78149	2.60155	0.870278	0.999996	0.999903	0.0319543	0.0133368	0.999978	0.0608527	0.0537237	0.999992	0	0	0	-1	1	0	0	0	0
AT1G03250	4.80124	5.73469	4.26811	6.90591	7.01082	7.17493	6.29079	6.27855	6.49232	6.19195	6.11793	6.07185	4.3923	5.18171	5.53393	6.05502	5.99562	5.8944	6.06431	5.45708	5.9361	5.918	5.96178	5.86561	0.0682392	0.999996	0.999903	0.00938001	0.842642	0.999978	2.03538e-06	0.261525	0.999992	0	0	0	0	0	0	1	0	0
AT1G03260	6.27104	5.7445	4.44398	5.18981	5.28826	5.32065	5.51689	5.59435	5.47745	5.71974	5.72319	5.41094	5.56739	5.15169	5.81799	5.06601	4.66556	4.84697	5.10097	5.30669	4.75868	5.09654	5.39924	5.55909	0.549766	0.999996	0.999903	0.0776143	0.813051	0.999978	0.533197	0.797324	0.999992	0	0	0	0	0	0	0	0	0
AT1G03270	4.91148	4.5533	3.63125	7.14151	6.94361	6.86248	7.29593	7.22788	7.37947	7.46872	7.24044	7.14492	4.026	3.05457	4.00616	6.63983	6.2411	6.38545	6.84193	6.81974	6.77273	7.12834	6.87634	6.95858	0.883354	0.999996	0.999903	2.81221e-08	0.523673	0.999978	3.39686e-08	0.68602	0.999992	0	0	0	1	0	0	1	0	0
AT1G03280	4.80005	4.60097	6.03535	5.58419	6.04257	5.93447	5.26027	5.29671	5.38628	5.33133	5.48509	5.46875	3.60202	4.03611	3.91374	5.01989	5.26814	5.38184	4.92035	5.08561	4.70998	4.58292	4.46225	4.37062	0.263815	0.999996	0.999903	0.00019636	0.614613	0.999978	0.0253179	0.361404	0.999992	0	0	0	1	0	0	0	0	0
AT1G03290	4.59415	4.28056	4.04844	1.89195	1.8716	1.71182	1.50803	1.61533	1.76785	1.65102	1.73295	1.45277	3.77777	3.83786	3.16896	2.54738	2.04873	1.54312	2.27002	2.22842	2.2948	2.01139	1.79845	2.13969	0.0723751	0.999996	0.999903	1.33862e-05	0.7201	0.999978	1.06822e-08	0.813392	0.999992	0	0	0	-1	0	0	-1	0	0
AT1G03300	4.3302	4.46861	3.96177	3.6974	3.08161	2.70355	2.8599	2.86495	2.55636	3.32626	2.40627	3.29342	4.93438	6.24748	6.72562	5.03957	4.49718	5.11281	4.15454	4.76649	4.26894	4.40596	4.36845	4.0521	0.99487	0.999996	0.999903	0.0125954	0.538016	0.999978	0.00959246	0.693669	0.999992	0	0	0	-1	0	0	-1	0	0
AT1G03330	6.44949	3.63983	5.56005	8.01061	8.06684	7.91802	8.16863	8.16799	7.90757	8.13658	7.92446	7.97141	4.99088	5.8894	5.77522	7.78168	7.92974	7.83878	8.11646	8.08121	8.11781	8.28853	8.07567	8.22244	0.610645	0.999996	0.999903	4.66207e-05	0.81099	0.999978	2.72082e-06	0.968446	0.999992	0	0	0	1	0	0	1	0	0
AT1G03340	4.78811	4.51638	4.4162	3.87682	3.71114	3.67195	4.69189	4.44476	4.43271	4.57971	4.80032	4.84246	4.06324	3.21588	4.19807	3.58527	3.22042	2.92788	3.59888	4.08872	3.8061	3.56134	3.44809	3.92801	0.697188	0.999996	0.999903	0.0529107	0.224947	0.999978	0.00639157	0.0982728	0.999992	0	0	0	0	0	0	0	0	0
AT1G03350	5.29705	6.19392	5.81184	7.23654	7.32646	7.4394	7.53448	7.30753	7.55792	7.40812	7.16566	7.65549	6.93713	5.67574	5.96466	6.25847	6.97502	6.83271	7.41452	7.31621	7.04378	6.94337	7.39226	7.21881	0.0809903	0.999996	0.999903	0.145072	0.321781	0.999978	5.70073e-05	0.914314	0.999992	0	0	0	0	0	0	1	0	0
AT1G03360	3.55177	4.24822	3.92797	5.50584	5.31761	5.62642	6.04696	5.63151	5.88637	5.69945	6.26705	5.71257	5.90123	5.11382	5.47978	4.96441	4.41784	4.95003	5.36246	5.54021	5.02513	5.64467	5.79861	5.95305	0.000203634	0.999996	0.999903	0.0197992	0.29078	0.999978	1.24241e-05	0.557265	0.999992	1	0	0	0	0	0	1	0	0
AT1G03365	3.8568	3.55219	2.61233	5.09595	5.77831	5.65788	5.12037	5.00832	5.27492	5.57886	5.03299	5.59594	3.49546	3.6637	4.07675	5.32891	4.75676	5.37586	4.88857	4.60999	5.17213	4.74924	4.65693	5.0211	0.227203	0.999996	0.999903	0.000305149	0.715622	0.999978	1.04017e-06	0.626621	0.999992	0	0	0	1	0	0	1	0	0
AT1G03370	5.56436	4.4203	5.11488	3.6562	3.86244	4.23035	5.31679	4.86482	4.86883	5.02594	4.00279	5.01846	5.08231	4.68474	6.30543	4.89474	5.76628	5.01714	5.03808	5.1393	5.52018	4.79019	4.72805	5.17011	0.213954	0.999996	0.999903	0.772442	0.995908	0.999978	0.0101979	0.107426	0.999992	0	0	0	0	0	0	-1	0	0
AT1G03380	5.51116	4.89656	4.44574	7.98188	7.97602	8.18931	8.47589	8.21198	8.43136	8.47546	8.08527	8.58268	5.63926	5.38826	5.82663	7.88477	7.76978	7.78211	8.60355	8.44973	8.00266	8.2899	8.27211	8.44737	0.0833891	0.999996	0.999903	1.12703e-07	0.259928	0.999978	3.4457e-10	0.615379	0.999992	0	0	0	1	0	0	1	0	0
AT1G03390	3.75538	3.84239	3.51374	3.64787	3.47115	3.35904	4.45712	4.67323	5.16038	4.72068	4.2394	4.57287	4.83122	4.67804	4.93723	3.53509	4.10487	3.33686	4.87131	4.33282	4.63214	4.07555	4.07533	4.33906	0.0658509	0.999996	0.999903	0.000323829	0.0260017	0.999978	0.438351	0.00288246	0.999992	0	0	0	-1	0	0	0	1	0
AT1G03400	4.26304	4.39675	4.28165	3.77096	3.72265	4.0254	4.52426	4.51956	4.76726	4.6161	4.48486	4.58644	4.74945	5.7012	6.54511	4.47284	4.22322	4.77278	5.14254	4.33081	5.12211	4.38754	4.58732	4.81804	0.303958	0.999996	0.999903	0.00277052	0.597777	0.999978	0.176281	0.212761	0.999992	0	0	0	-1	0	0	0	0	0
AT1G03410	3.45646	5.09978	4.70777	3.71193	3.38303	3.09669	2.99617	3.33358	2.76984	2.87032	2.61878	3.07382	5.20212	5.72008	5.4531	3.0301	3.40552	3.5223	3.51364	3.49563	3.8585	3.5062	3.68506	2.44135	0.127961	0.999996	0.999903	1.70144e-05	0.723746	0.999978	0.0116361	0.718849	0.999992	0	0	0	-1	0	0	-1	0	0
AT1G03430	4.13886	5.4629	3.94625	6.05527	6.18711	5.60641	7.1263	7.05439	6.75852	7.35384	7.38441	6.89875	2.86152	4.2409	3.82283	5.42853	5.55713	5.56577	6.9066	6.97261	6.52468	6.90434	7.16758	6.54347	0.57914	0.999996	0.999903	7.28709e-05	0.0349232	0.999978	0.000812329	0.102992	0.999992	0	0	0	1	1	0	1	0	0
AT1G03440	6.31315	5.08201	6.37978	5.37954	6.18027	5.88911	5.74301	5.55064	5.81213	5.32562	5.72815	5.48862	5.55542	6.08809	4.94499	5.31459	5.64533	5.52694	4.86677	5.48189	4.97532	5.47331	5.42786	5.27833	0.93295	0.999996	0.999903	0.932325	0.586056	0.999978	0.763889	0.937027	0.999992	0	0	0	0	0	0	0	0	0
AT1G03445	4.38862	3.67201	4.57799	2.33749	2.11926	2.13153	2.27465	1.90071	1.89411	2.30888	1.81779	1.66334	2.67458	2.96111	3.98747	2.31356	2.52776	3.05344	2.64427	2.13872	2.60679	2.22754	2.91467	2.70348	0.0326127	0.999996	0.999903	0.119637	0.847277	0.999978	7.15042e-06	0.885781	0.999992	-1	0	0	0	0	0	-1	0	0
AT1G03457	3.21809	4.9845	5.2124	2.96203	3.14475	3.22159	1.99061	2.19286	1.6836	2.06208	2.275	2.43758	2.14709	3.94646	3.2897	2.24348	2.93052	2.71006	2.07857	2.41347	3.01573	2.41996	2.68836	2.80002	0.345206	0.999996	0.999903	0.307191	0.921825	0.999978	0.00591095	0.141706	0.999992	0	0	0	0	0	0	-1	0	0
AT1G03470	4.75057	3.25495	4.79241	7.59086	8.11393	7.97083	7.7342	7.68297	7.7621	7.8922	7.66616	7.98462	4.0196	4.35803	4.61329	7.61253	7.69494	7.4772	7.92773	7.85869	8.0233	7.91985	7.92538	7.9856	0.596842	0.999996	0.999903	3.2294e-09	0.60996	0.999978	4.06881e-10	0.879067	0.999992	0	0	0	1	0	0	1	0	0
AT1G03475	6.69957	6.24303	6.58495	7.80536	7.6304	7.51821	7.93867	8.00488	7.7697	7.86368	7.87806	7.75893	7.31557	6.97173	6.91316	7.81251	7.92875	8.06366	7.81491	7.78411	8.29135	7.80999	8.01202	7.79151	0.575094	0.999996	0.999903	0.00127747	0.970706	0.999978	5.33615e-05	0.658754	0.999992	0	0	0	0	0	0	1	0	0
AT1G03490	3.33114	4.41707	4.03535	2.98475	2.42169	2.26411	2.69337	2.76606	2.68698	2.73131	2.64812	2.32498	4.17956	3.73311	4.50613	3.9905	3.27931	3.61713	2.93816	3.73808	3.8135	3.21082	2.62192	2.3551	0.198501	0.999996	0.999903	0.163766	0.884676	0.999978	0.000517186	0.900641	0.999992	0	0	0	0	0	0	-1	0	0
AT1G03495	3.64959	5.89196	4.59795	3.37163	3.42408	3.82596	4.27991	4.00069	4.0354	4.01492	3.65064	4.54948	5.94911	5.14571	5.32379	4.63228	4.85266	3.99975	4.9899	4.57501	3.80227	4.37257	3.9515	3.72554	0.856144	0.999996	0.999903	0.043381	0.979162	0.999978	0.013719	0.583967	0.999992	0	0	0	0	0	0	-1	0	0
AT1G03510	3.69239	5.49672	4.24505	4.08577	4.67944	4.76668	5.40902	5.48546	5.4276	5.0915	5.38089	5.18239	6.16516	6.2136	6.54341	6.14357	5.79239	5.45206	4.4319	6.18175	5.51958	5.59489	5.78219	5.65031	0.528738	0.999996	0.999903	0.246294	0.631917	0.999978	0.941288	0.204689	0.999992	0	0	0	0	0	0	0	0	0
AT1G03520	4.87666	4.23397	4.46976	4.64685	4.16467	4.51983	5.63059	5.49565	5.40494	5.25791	5.44755	5.04029	3.72836	3.73966	2.96758	3.54725	3.51503	3.9191	3.47489	3.88708	4.52022	4.11835	3.22384	3.74997	0.705921	0.999996	0.999903	0.600833	0.658454	0.999978	0.802744	0.0376707	0.999992	0	0	0	0	0	0	0	1	0
AT1G03530	5.06581	5.14584	5.33059	7.74604	8.00636	8.00125	7.49122	7.23319	7.52096	7.62098	7.4027	7.82251	6.39959	6.88642	6.33563	7.36179	7.24451	7.4346	7.01973	7.01688	7.00306	6.93713	7.03813	6.94883	0.000116427	0.999996	0.999903	0.00189219	0.431222	0.999978	1.27753e-10	0.209499	0.999992	1	0	0	0	0	0	1	0	0
AT1G03540	3.54409	3.22169	4.80516	4.51116	4.04963	4.3035	4.54635	4.7298	4.80044	4.72028	4.71178	4.79912	6.00624	6.94244	7.59573	6.05275	5.89739	5.09842	4.92262	5.62393	5.77129	4.18179	5.39972	5.56059	0.0663664	0.999996	0.999903	0.0185282	0.822805	0.999978	0.348055	0.745849	0.999992	0	0	0	-1	0	0	0	0	0
AT1G03545	2.72298	3.9969	3.13366	4.07851	4.61207	4.43156	3.78234	4.25507	4.57742	4.71858	3.82049	4.47315	3.88146	3.89893	3.77628	3.61035	3.03932	3.5834	3.70505	3.5361	3.73984	3.90787	3.50665	3.65562	0.0174177	0.999996	0.999903	0.205961	0.737266	0.999978	0.00253428	0.878621	0.999992	1	0	0	0	0	0	1	0	0
AT1G03550	3.76168	4.23246	4.12052	6.09186	6.00529	5.78907	5.74261	6.00177	6.27502	6.24997	5.91016	6.16484	3.58745	3.75926	4.17922	4.65489	5.61575	5.15673	5.07684	5.25983	4.84843	5.55754	4.46128	4.97956	0.307119	0.999996	0.999903	0.000415155	0.925354	0.999978	2.72082e-06	0.975627	0.999992	0	0	0	1	0	0	1	0	0
AT1G03560	4.96425	5.09075	4.62007	5.5761	5.39946	5.53002	5.45404	5.21908	5.10854	5.18225	5.16184	5.37076	5.00025	5.49591	4.76646	5.83919	4.85748	5.42553	5.98799	5.70543	6.14726	4.46491	5.64174	5.43625	0.634229	0.999996	0.999903	0.400622	0.315284	0.999978	0.0620537	0.797474	0.999992	0	0	0	0	0	0	0	0	0
AT1G03590	3.79299	3.23005	5.3329	5.07908	4.92287	5.64071	5.84013	5.66459	6.22365	5.70084	5.37052	6.04363	6.4139	6.33046	4.84524	4.68706	6.06457	5.7112	5.73099	5.5785	5.77831	5.70565	5.65566	5.81772	0.110091	0.999996	0.999903	0.46896	0.8666	0.999978	0.0290465	0.503165	0.999992	0	0	0	0	0	0	1	0	0
AT1G03600	6.53335	8.25115	6.99959	8.16483	8.36307	8.32901	8.01914	8.08375	8.00631	7.83158	7.97257	8.05429	7.50769	6.8026	6.13225	8.34555	8.34749	8.35409	8.46424	8.3148	8.16496	8.26303	8.09176	8.04519	0.487456	0.999996	0.999903	0.000342011	0.97747	0.999978	0.00751337	0.821416	0.999992	0	0	0	1	0	0	1	0	0
AT1G03610	5.72223	6.11622	5.43633	7.6159	7.72521	7.53928	8.49355	8.67318	8.50765	8.64164	8.5007	8.50267	4.15516	4.82431	5.51163	7.41698	7.22485	7.67586	8.33384	8.21666	8.0306	8.37478	8.3938	8.24589	0.184914	0.999996	0.999903	1.965e-08	0.11765	0.999978	1.66381e-06	0.0469511	0.999992	0	0	0	1	0	0	1	0	0
AT1G03630	4.26949	4.85692	5.20814	4.40053	4.69573	4.40864	4.06878	4.62898	4.12686	3.82848	3.93841	4.23376	4.54293	5.12792	4.5696	4.57814	3.75493	4.1457	4.03648	4.02026	4.04742	4.07708	4.47272	4.23513	0.61812	0.999996	0.999903	0.0609005	0.868922	0.999978	0.350504	0.791992	0.999992	0	0	0	0	0	0	0	0	0
AT1G03650	4.28363	4.22047	4.94863	4.86511	5.10243	5.01273	5.87053	6.09035	5.72524	6.20721	6.17639	5.5893	4.13108	3.43067	3.80029	4.98817	4.50443	4.95834	5.8054	5.68251	5.38381	6.02141	6.20472	5.60144	0.364808	0.999996	0.999903	0.00184022	0.0885141	0.999978	0.0837165	0.0548546	0.999992	0	0	0	1	0	0	0	0	0
AT1G03670	4.43172	3.51558	4.13509	2.81201	2.55291	2.20154	2.01181	2.78144	2.18233	2.4331	2.39889	2.36669	3.0601	3.19355	2.96209	2.05943	2.60879	2.59621	2.66636	2.66992	2.1102	3.07369	2.05742	2.63448	0.164596	0.999996	0.999903	0.0576906	0.949156	0.999978	8.70236e-05	0.849928	0.999992	0	0	0	0	0	0	-1	0	0
AT1G03680	8.08221	7.84147	7.75089	7.98616	8.13752	7.84778	8.26332	8.34378	8.04665	8.23211	8.48333	8.09282	6.40659	6.65777	7.11261	7.9665	7.54866	7.64501	7.91447	8.0567	7.6007	7.9991	8.00569	7.69884	0.0614977	0.999996	0.999903	0.000705673	0.81952	0.999978	0.69993	0.737567	0.999992	0	0	0	0	0	0	0	0	0
AT1G03687	5.05804	4.38459	3.89919	4.9145	4.63825	4.84302	4.67772	4.95387	4.75287	5.01626	5.0527	4.74279	3.96392	3.68406	4.15526	3.90521	3.94984	3.69771	3.83914	3.83807	3.6271	4.10616	3.46213	4.68563	0.496659	0.999996	0.999903	0.810173	0.923874	0.999978	0.264282	0.997874	0.999992	0	0	0	0	0	0	0	0	0
AT1G03710	4.50075	4.56084	4.18489	2.32214	2.71532	2.15898	1.95105	2.04786	1.81373	2.12698	2.18054	1.99219	3.69575	3.70247	4.57908	2.77199	3.55816	3.25992	2.36015	2.11451	3.53208	2.79026	3.1582	2.64177	0.0658509	0.999996	0.999903	0.0332782	0.411329	0.999978	6.55545e-06	0.546631	0.999992	0	0	0	0	0	0	-1	0	0
AT1G03730	5.36303	3.71864	4.88409	4.39316	5.07001	4.68446	5.26564	5.40559	5.03516	5.64819	5.44839	5.38305	4.11299	3.15935	3.96191	4.83675	3.69092	3.93516	4.07794	5.78374	4.65282	4.63793	5.44755	4.8808	0.729302	0.999996	0.999903	0.398374	0.417742	0.999978	0.898687	0.632536	0.999992	0	0	0	0	0	0	0	0	0
AT1G03740	3.40477	3.6865	5.00158	5.0128	5.08074	5.324	5.26947	5.29443	5.55903	5.69154	5.22012	5.92646	4.01752	3.68993	5.35562	4.06181	5.43221	4.7103	4.71263	5.24278	4.17307	4.99971	5.29245	5.11532	0.429007	0.999996	0.999903	0.435557	0.987074	0.999978	0.0201575	0.878029	0.999992	0	0	0	0	0	0	1	0	0
AT1G03746	3.22863	5.65204	3.45911	2.30453	3.45888	2.87797	1.9275	2.95235	2.21046	2.63222	2.68648	3.35751	4.03698	2.87501	3.60431	4.49513	3.14086	2.41826	4.50686	2.25713	3.61432	3.58331	1.90279	2.65792	0.427968	0.999996	0.999903	0.838188	0.958505	0.999978	0.0735801	0.793817	0.999992	0	0	0	0	0	0	0	0	0
AT1G03750	3.35117	4.94709	3.88687	6.71327	6.72814	6.64662	6.44673	6.26589	6.82461	6.71773	6.44964	6.87608	4.5793	5.5003	5.73586	6.30785	6.46939	6.65145	6.27829	6.11272	6.58587	6.46961	6.44376	6.71421	0.0357319	0.999996	0.999903	0.00269127	0.868901	0.999978	2.13871e-07	0.876871	0.999992	1	0	0	1	0	0	1	0	0
AT1G03760	5.79057	4.93684	5.67408	8.84722	8.67646	8.8516	8.85358	8.5937	9.05887	8.77015	8.48908	9.08123	4.2157	4.18537	5.9969	8.69397	8.42229	8.41162	8.81528	8.76888	8.59447	8.85993	8.81751	8.67438	0.629111	0.999996	0.999903	4.3912e-09	0.807462	0.999978	1.57583e-08	0.979476	0.999992	0	0	0	1	0	0	1	0	0
AT1G03770	3.7357	3.47863	4.05686	8.09036	8.5286	8.62541	7.71199	7.33229	8.04841	7.83229	7.04597	8.19196	4.92894	5.1795	4.55931	8.16119	8.19194	8.01861	7.67252	7.50802	7.68829	7.52976	7.88474	7.82153	0.0162675	0.999996	0.999903	1.30801e-09	0.358766	0.999978	2.94345e-12	0.169755	0.999992	1	0	0	1	0	0	1	0	0
AT1G03780	3.80652	4.30775	4.11402	2.59497	2.94553	2.32855	2.28992	2.64255	2.65696	2.27564	2.53469	2.69195	3.76095	4.08344	3.21471	2.66332	2.44249	2.76925	2.55138	2.91881	2.61075	3.33535	2.50838	2.75135	0.513896	0.999996	0.999903	0.00150763	0.932196	0.999978	4.18467e-05	0.937683	0.999992	0	0	0	-1	0	0	-1	0	0
AT1G03790	8.29024	8.98847	7.41513	11.3045	11.3703	11.3365	11.334	11.3767	11.1147	11.2399	11.179	11.3547	8.56972	8.04003	7.30793	11.3915	11.2907	11.5088	11.6069	11.4731	11.4076	11.4627	11.3492	11.4783	0.657177	0.999996	0.999903	2.54291e-09	0.914524	0.999978	7.67301e-09	0.968393	0.999992	0	0	0	1	0	0	1	0	0
AT1G03800	4.80427	3.92987	4.88862	3.09797	2.34009	2.79518	3.67926	3.20784	2.80126	3.66593	3.41279	2.49323	6.56704	6.621	5.9663	4.31961	4.25488	4.296	2.726	3.77664	3.59691	3.00896	3.59573	3.63113	0.724311	0.999996	0.999903	2.08358e-05	0.152643	0.999978	8.52322e-05	0.575967	0.999992	0	0	0	-1	0	0	-1	0	0
AT1G03830	4.49658	4.94788	4.04298	5.4452	5.15928	5.03612	4.82645	4.81113	5.24326	5.02529	5.03572	5.05544	3.99017	3.96829	4.30303	4.61242	4.97309	4.46602	4.50855	4.25916	4.59488	4.46071	4.25102	4.09082	0.845691	0.999996	0.999903	0.0357552	0.68984	0.999978	0.0104064	0.714844	0.999992	0	0	0	0	0	0	0	0	0
AT1G03860	5.35836	4.25302	6.14748	6.45298	6.33534	6.37225	6.72176	6.8676	6.66781	6.55643	6.97333	6.62343	5.50696	2.87247	4.1894	5.90369	6.31955	5.17588	6.73095	6.39681	5.98174	6.28873	6.31363	6.09185	0.663557	0.999996	0.999903	0.00472065	0.580293	0.999978	0.0316419	0.811521	0.999992	0	0	0	1	0	0	1	0	0
AT1G03870	4.2393	3.63806	3.44916	3.39325	3.48339	3.86764	3.09879	2.80532	3.34014	3.24882	2.86104	3.30707	5.28029	5.06087	3.41948	4.4757	4.1595	4.85652	2.81339	4.32792	3.27316	2.63765	3.23879	2.88207	0.924738	0.999996	0.999903	0.85458	0.165388	0.999978	0.66378	0.63236	0.999992	0	0	0	0	0	0	0	0	0
AT1G03880	12.2757	12.2335	12.3176	12.3454	12.3538	12.2856	12.0945	12.1413	12.0478	12.1279	11.9843	11.9614	12.0329	11.6174	11.6462	12.4634	12.4733	12.4262	12.2016	12.2033	12.1543	12.1724	12.1665	12.0802	0.101899	0.999996	0.999903	0.0028662	0.498011	0.999978	0.803401	0.631903	0.999992	0	0	0	0	0	0	0	0	0
AT1G03890	10.3474	10.0526	10.2122	10.9995	11.1525	10.9892	9.52666	9.37839	9.64827	9.24411	9.25239	9.42699	9.81683	9.67469	9.50968	11.2348	11.2096	11.2753	9.66979	9.48575	9.317	9.47686	9.2645	9.30388	0.0726241	0.999996	0.999903	3.88898e-07	4.22676e-06	0.999978	0.000523795	2.48138e-05	0.999992	0	0	0	1	-1	0	0	-1	0
AT1G03900	4.98092	5.27912	4.96367	6.62018	6.40824	6.48684	6.71143	6.81647	6.85181	6.99688	7.06067	6.84036	6.84128	5.77982	6.40244	6.25155	5.75126	6.32062	6.54791	6.5998	6.64014	6.95213	6.88467	6.77038	0.00182328	0.999996	0.999903	0.402396	0.290462	0.999978	1.3817e-05	0.651471	0.999992	1	0	0	0	0	0	1	0	0
AT1G03905	3.18591	4.74459	4.31754	6.12126	6.37431	6.00057	5.82346	5.86678	5.52121	5.51567	5.92321	5.55186	4.53872	5.57039	3.64747	5.49996	5.59687	5.47631	5.09019	4.9961	5.10024	5.26577	5.23924	5.26976	0.128188	0.999996	0.999903	0.0273597	0.559225	0.999978	2.16192e-05	0.658254	0.999992	0	0	0	0	0	0	1	0	0
AT1G03910	3.7856	5.11894	4.41838	8.78192	8.70471	8.86731	8.20186	7.93368	8.63268	8.40421	7.93998	8.53388	6.28568	6.44169	6.66251	8.7594	8.74733	8.51408	8.46702	8.23679	8.24517	8.37343	8.29294	8.51155	0.000654473	0.999996	0.999903	3.71578e-07	0.549471	0.999978	7.04715e-12	0.363144	0.999992	1	0	0	1	0	0	1	0	0
AT1G03920	4.02177	4.2957	4.31569	3.19151	2.26106	2.12488	2.40904	2.29336	2.31751	2.26414	2.25515	2.60976	3.95929	4.33564	4.49977	2.25753	2.55611	2.64839	2.15284	2.48296	2.48511	2.53733	2.6372	2.37724	0.890378	0.999996	0.999903	2.76252e-06	0.874335	0.999978	3.67168e-06	0.832013	0.999992	0	0	0	-1	0	0	-1	0	0
AT1G03930	4.00071	6.102	6.36669	6.9397	6.28565	6.72791	5.77444	5.67402	6.16063	6.0047	5.83692	5.62414	2.43959	6.02394	4.91937	5.69895	5.52208	5.5707	5.44292	5.36874	4.90927	4.68129	4.4566	5.31262	0.987962	0.999996	0.999903	0.0996526	0.819447	0.999978	0.0801733	0.607493	0.999992	0	0	0	0	0	0	0	0	0
AT1G03935	2.5441	3.13329	3.05862	4.36253	4.89163	4.2423	5.62094	5.83521	5.42885	5.84521	5.92301	5.33892	2.56365	5.89426	5.20893	6.62492	6.14489	4.1656	5.81057	6.64823	6.66863	6.58697	5.87738	6.46818	0.730564	0.999996	0.999903	0.113555	0.579021	0.999978	0.0195749	0.374889	0.999992	0	0	0	0	0	0	1	0	0
AT1G03940	6.55648	3.89109	5.07021	6.01329	5.64352	5.95136	5.6482	6.27426	5.59829	4.52606	5.34083	5.18389	8.40011	6.71634	8.53855	6.80159	7.20924	7.18084	6.01495	6.04519	6.27018	5.60207	5.47433	5.82028	0.122272	0.999996	0.999903	0.132058	0.295716	0.999978	0.180802	0.990485	0.999992	0	0	0	0	0	0	0	0	0
AT1G03950	2.84674	3.63943	4.25522	6.27096	6.72118	6.5289	5.09365	5.40664	5.75483	5.59185	5.68995	5.79363	4.12978	2.37945	2.04436	6.03659	6.10489	5.70907	6.0964	4.85064	5.54638	5.66149	5.47698	5.75612	0.872942	0.999996	0.999903	1.01176e-06	0.630914	0.999978	1.43945e-06	0.157451	0.999992	0	0	0	1	0	0	1	0	0
AT1G03960	3.74008	4.20365	5.05942	4.61957	4.27981	4.63758	4.38147	3.88883	4.30528	4.15815	4.16541	4.34687	4.2025	4.65915	5.60884	4.70615	4.00551	3.97319	3.65296	4.4174	4.00282	4.27901	3.55833	4.11738	0.300761	0.999996	0.999903	0.13882	0.822287	0.999978	0.645857	0.764177	0.999992	0	0	0	0	0	0	0	0	0
AT1G03970	6.2066	5.22151	5.04375	6.5621	7.3454	7.08194	6.21778	6.15664	6.68946	6.5677	6.30437	6.68609	6.19246	7.26382	5.1527	7.05988	7.26734	6.85066	6.73211	6.83757	7.10607	6.50825	6.51562	6.66199	0.431244	0.999996	0.999903	0.0504502	0.874459	0.999978	0.00101237	0.44643	0.999992	0	0	0	0	0	0	1	0	0
AT1G03990	5.70874	5.15994	5.06447	9.15917	9.18259	9.28211	8.25698	8.3002	8.76821	8.41182	7.9016	8.48268	6.45339	4.2017	5.3723	8.91935	8.83477	9.01248	8.25606	8.08654	8.44474	8.18791	8.04686	8.40912	0.710261	0.999996	0.999903	1.3801e-08	0.345631	0.999978	2.38243e-09	0.288852	0.999992	0	0	0	1	0	0	1	0	0
AT1G04000	4.68948	5.87289	5.72543	7.80168	7.9188	8.06823	8.10366	8.21568	7.96137	7.93997	7.98057	8.03738	6.61967	5.792	5.108	7.62303	7.70875	7.82262	7.93283	7.73878	7.74059	7.8431	7.71951	7.66864	0.344324	0.999996	0.999903	1.3894e-05	0.925952	0.999978	1.79896e-07	0.885955	0.999992	0	0	0	1	0	0	1	0	0
AT1G04010	4.53979	3.22968	4.18079	4.78092	4.97998	4.86615	5.26463	5.53884	5.02884	5.19179	4.84481	5.07568	3.89326	2.97317	3.85774	4.28994	3.99095	3.88869	4.73198	4.12825	4.56832	4.22163	4.77181	4.97447	0.562202	0.999996	0.999903	0.179947	0.532459	0.999978	0.0127593	0.615636	0.999992	0	0	0	0	0	0	0	0	0
AT1G04020	4.36015	4.73628	4.90432	2.45744	2.64584	2.39637	1.98177	2.36979	2.32255	2.15511	2.70829	2.42084	3.6101	2.93745	4.2567	2.38256	2.23825	2.15631	2.48357	2.19158	1.85212	2.53547	2.06295	1.75033	0.176092	0.999996	0.999903	0.000382882	0.924789	0.999978	7.40039e-07	0.754172	0.999992	0	0	0	-1	0	0	-1	0	0
AT1G04030	5.37708	4.29949	5.01374	5.1518	5.52333	5.43567	5.06393	4.85797	5.24524	4.88843	4.67499	5.42603	5.31708	5.48056	5.39641	5.58937	4.50251	4.7261	4.85646	5.12428	4.70232	4.26998	5.04405	4.93632	0.144885	0.999996	0.999903	0.195303	0.966529	0.999978	0.162314	0.723077	0.999992	0	0	0	0	0	0	0	0	0
AT1G04040	4.73483	3.4367	4.64904	4.47932	4.80482	4.80672	3.66082	3.52319	4.0063	3.65189	3.5795	4.19737	2.53826	3.65127	4.06829	3.57026	3.96717	4.56638	3.17681	2.59284	3.07263	3.68776	3.91849	2.88669	0.845969	0.999996	0.999903	0.166024	0.119287	0.999978	0.317719	0.186212	0.999992	0	0	0	0	0	0	0	0	0
AT1G04050	3.47726	4.18949	3.72049	3.13524	3.95327	3.6111	4.03161	3.84183	4.47604	4.21506	4.18795	4.01362	4.46413	4.08076	4.97384	2.67889	3.3801	3.51705	4.44784	4.49127	3.19314	4.0214	3.34935	3.85588	0.128687	0.999996	0.999903	0.00209898	0.18088	0.999978	0.546833	0.488775	0.999992	0	0	0	-1	0	0	0	0	0
AT1G04070	5.20615	5.17659	5.6378	7.07975	7.36817	7.01976	7.48584	7.44431	7.05628	7.50786	7.78167	6.99839	5.21625	5.69844	6.31058	7.03025	7.13342	7.51077	7.08666	7.12637	6.7708	6.98956	7.03921	6.82435	0.593194	0.999996	0.999903	6.07285e-05	0.728441	0.999978	3.1704e-06	0.858075	0.999992	0	0	0	1	0	0	1	0	0
AT1G04080	5.93217	5.94594	4.50323	7.77592	7.18882	7.37839	7.29414	7.30072	7.3358	7.00685	7.26162	7.2206	5.70931	5.61033	5.81752	6.99826	6.64708	6.91369	6.91485	6.75713	6.43462	7.06501	6.56767	6.2686	0.186153	0.999996	0.999903	0.00253874	0.857822	0.999978	4.50871e-06	0.914119	0.999992	0	0	0	1	0	0	1	0	0
AT1G04100	4.96508	3.72833	2.47116	5.91296	5.73096	5.56717	5.78616	5.85833	5.7028	5.97257	5.76941	5.65957	5.11877	4.30888	4.20911	4.72077	5.17578	4.38698	5.41846	4.81289	4.98841	5.1683	5.43978	5.261	0.0303717	0.999996	0.999903	0.646273	0.751667	0.999978	8.9507e-05	0.982552	0.999992	1	0	0	0	0	0	1	0	0
AT1G04110	3.78886	2.78082	1.81747	2.02861	1.84692	1.78381	1.88138	1.6124	2.17665	1.17379	2.1432	2.78431	4.22819	3.73483	5.30037	2.91289	2.06111	2.90668	2.20317	3.32763	2.44497	1.68614	1.88342	1.56078	0.36776	0.999996	0.999903	0.00158513	0.985184	0.999978	0.0717144	0.998861	0.999992	0	0	0	-1	0	0	0	0	0
AT1G04120	4.59433	6.23606	5.59194	8.23523	8.1631	8.30588	7.81269	7.86124	7.91221	7.66835	7.68833	7.61934	6.57258	6.14259	6.91672	7.97526	7.8774	8.15073	7.3031	7.32199	7.11757	7.20054	6.9705	6.92395	0.031884	0.999996	0.999903	0.000148879	0.156888	0.999978	1.88295e-08	0.615535	0.999992	1	0	0	1	0	0	1	0	0
AT1G04130	4.26243	5.75622	5.00368	7.18939	7.4362	7.02384	6.70576	6.5206	6.84258	6.78482	6.68694	6.79186	4.4934	3.19838	4.70571	6.37735	7.00438	7.05883	6.7873	6.97527	6.87126	6.92726	6.55873	6.7483	0.54332	0.999996	0.999903	5.77454e-07	0.954277	0.999978	5.24091e-06	0.516634	0.999992	0	0	0	1	0	0	1	0	0
AT1G04140	6.79479	6.7542	5.71064	8.40164	8.42223	8.49183	8.72134	8.88792	8.73006	8.64344	8.75267	8.50713	6.28222	7.31417	6.40483	8.11639	7.85045	7.87527	8.21703	8.16853	8.16957	8.06084	8.03391	8.00037	0.198528	0.999996	0.999903	0.000321455	0.720188	0.999978	8.07803e-07	0.631233	0.999992	0	0	0	1	0	0	1	0	0
AT1G04150	3.088	2.63987	3.19757	2.84721	2.8461	2.76833	2.39779	2.67856	2.68492	2.54291	2.94987	2.95853	5.92547	5.75053	6.66173	3.68694	4.50741	4.54284	3.57761	4.63484	4.53969	2.5164	4.59304	3.6213	0.0360816	0.999996	0.999903	0.000257345	0.996538	0.999978	0.723361	0.86807	0.999992	1	0	0	-1	0	0	0	0	0
AT1G04160	4.63671	4.67558	4.74607	2.71122	3.82302	3.67075	3.8663	4.02462	3.73899	3.34922	3.12616	3.68116	3.95722	4.73817	3.83615	3.84365	2.63988	3.73016	3.90494	3.63174	2.79296	3.36664	3.16491	2.43685	0.532787	0.999996	0.999903	0.0668616	0.976955	0.999978	0.00292958	0.607604	0.999992	0	0	0	0	0	0	-1	0	0
AT1G04170	6.46668	8.22401	6.64732	8.98421	9.00171	9.05498	9.38255	9.52574	9.30754	9.27011	9.16843	9.38763	7.20571	5.24978	5.89244	8.69571	8.70652	8.7608	9.19515	9.07392	8.94758	9.11159	9.0731	9.09738	0.39943	0.999996	0.999903	3.83398e-06	0.701396	0.999978	0.000119488	0.723147	0.999992	0	0	0	1	0	0	1	0	0
AT1G04171	4.90411	4.7303	2.55034	2.76248	1.75443	1.76554	2.10027	2.35257	2.99663	2.87242	2.44452	2.96691	2.4006	2.21026	3.58532	2.17132	1.89604	1.88114	2.91194	1.76362	2.15697	1.93514	2.59267	2.14237	0.22779	0.999996	0.999903	0.174568	0.812349	0.999978	0.000811476	0.800642	0.999992	0	0	0	0	0	0	-1	0	0
AT1G04180	2.89358	4.48247	2.90231	2.94565	2.54208	2.00634	2.05847	2.1697	1.84701	1.91406	2.03867	2.31959	4.66493	6.60362	6.30857	3.5227	3.39193	2.22056	2.13511	2.62013	4.49979	2.3016	2.30715	2.52283	0.0884932	0.999996	0.999903	8.89108e-05	0.983903	0.999978	0.115427	0.776171	0.999992	0	0	0	-1	0	0	0	0	0
AT1G04190	3.03655	3.63219	4.47259	5.65187	5.97273	6.16791	5.66222	5.73051	5.82364	6.0327	5.84552	5.82997	3.27351	3.87383	2.83492	3.97111	4.73468	5.13558	5.43119	4.77002	5.17562	5.22908	6.17592	5.09109	0.220824	0.999996	0.999903	0.00363364	0.501496	0.999978	9.47679e-06	0.888411	0.999992	0	0	0	1	0	0	1	0	0
AT1G04200	4.36662	4.25741	5.44413	6.59974	6.48301	6.6527	7.17325	7.34279	7.28141	7.12955	7.06145	7.17203	5.10379	5.20113	4.98744	5.70204	5.70169	5.88472	6.81917	6.73522	6.05507	6.67853	6.45911	6.36273	0.0284378	0.999996	0.999903	0.0324589	0.105102	0.999978	1.35111e-06	0.167851	0.999992	1	0	0	0	0	0	1	0	0
AT1G04210	4.86534	3.61702	4.05022	6.55874	6.38084	6.67162	6.65724	6.75768	6.87093	6.66059	6.47463	6.71889	3.87891	4.45291	4.4758	5.6306	5.80491	5.56675	6.22204	6.05065	5.69843	6.09502	6.24515	6.15021	0.0789196	0.999996	0.999903	8.46165e-05	0.579021	0.999978	5.05405e-08	0.787868	0.999992	0	0	0	1	0	0	1	0	0
AT1G04220	5.30139	4.04472	4.78522	2.10625	2.34451	1.91249	1.9131	1.42001	1.45864	1.75006	1.86339	1.30174	6.78767	6.02307	6.92876	2.54993	3.77798	3.80181	1.95233	2.58494	2.33466	2.17178	2.43799	3.01203	0.434205	0.999996	0.999903	7.46855e-08	0.0885426	0.999978	1.05069e-06	0.539332	0.999992	0	0	0	-1	0	0	-1	0	0
AT1G04230	4.13836	5.3783	4.80966	6.21232	6.14906	6.89998	6.48912	5.99181	6.62834	5.95611	5.20779	6.58541	4.11883	5.74769	3.43398	6.33913	6.07148	5.88554	6.06072	5.74275	5.70585	6.1661	5.59749	5.51809	0.987044	0.999996	0.999903	0.00228659	0.81952	0.999978	0.00186877	0.982471	0.999992	0	0	0	1	0	0	1	0	0
AT1G04260	4.82855	4.93894	4.49225	6.06956	6.00471	5.79343	6.27502	6.13781	6.04437	6.15942	6.20573	5.9839	6.63672	5.66245	4.36712	5.83662	5.34123	4.91308	6.18729	6.24107	5.42919	5.947	5.77288	5.59637	0.071959	0.999996	0.999903	0.666401	0.440052	0.999978	0.00587304	0.890934	0.999992	0	0	0	0	0	0	1	0	0
AT1G04270	8.09204	8.39367	6.57558	8.89702	8.75847	8.5882	8.76239	8.81724	8.66663	8.72061	9.02422	8.64946	8.77986	8.08558	7.71333	8.57847	8.47137	7.86213	8.57717	8.60617	7.96563	8.67351	8.58888	8.64519	0.200155	0.999996	0.999903	0.794923	0.943873	0.999978	0.00935428	0.999538	0.999992	0	0	0	0	0	0	1	0	0
AT1G04280	5.23081	4.23328	5.11658	3.96324	3.93894	3.78171	3.40792	3.547	3.73188	3.54329	3.70425	4.00205	3.76313	5.02259	4.98268	3.95686	3.76737	4.78447	3.62851	4.29349	4.58765	3.68802	3.70436	3.34306	0.473936	0.999996	0.999903	0.28874	0.999716	0.999978	0.0140877	0.745172	0.999992	0	0	0	0	0	0	0	0	0
AT1G04290	4.32217	5.47398	5.2833	3.68278	4.7669	4.41549	4.57922	4.56173	4.01946	4.65215	4.69262	4.14786	4.94737	4.67947	4.63174	3.82204	4.33244	4.18077	4.39532	4.01986	3.98761	4.30084	4.24706	4.50474	0.905353	0.999996	0.999903	0.0691444	0.984238	0.999978	0.0315104	0.94349	0.999992	0	0	0	0	0	0	0	0	0
AT1G04295	4.95568	5.97073	5.22344	4.21328	4.84361	5.02959	5.00724	4.58234	4.63801	4.79971	4.77395	4.54087	4.88166	3.34265	5.45159	3.73801	4.49346	4.94336	4.64126	3.79568	4.22361	3.79408	4.69114	4.74609	0.593539	0.999996	0.999903	0.744367	0.888509	0.999978	0.143117	0.983949	0.999992	0	0	0	0	0	0	0	0	0
AT1G04300	5.33661	5.37442	6.5233	8.33087	8.24175	8.15196	7.93306	7.84667	8.12967	7.84961	7.88768	8.1355	6.45047	5.50135	6.00314	7.54497	7.49251	7.5509	7.5102	7.66892	7.65418	7.30971	7.20654	7.51542	0.096574	0.999996	0.999903	4.46096e-05	0.921825	0.999978	4.17873e-08	0.739239	0.999992	0	0	0	1	0	0	1	0	0
AT1G04310	3.75175	3.4919	2.8732	5.15847	4.73273	4.94462	4.30949	4.3646	3.78505	3.68463	3.92725	3.86733	6.11286	6.8119	6.28448	5.16329	5.72871	5.70233	4.53266	5.25182	5.3952	4.07584	3.71845	4.76961	0.000553358	0.999996	0.999903	0.017384	0.46177	0.999978	9.09507e-05	0.173685	0.999992	1	0	0	0	0	0	1	0	0
AT1G04330	2.80897	4.12655	3.05949	4.29863	4.61728	4.45226	2.3846	2.48252	2.2714	2.39013	3.67757	2.52889	5.1197	5.17648	5.59556	3.52841	3.35555	3.33071	2.43792	2.55285	2.4104	2.67955	3.11845	2.6115	8.3513e-05	0.999996	0.999903	2.08097e-05	0.0994159	0.999978	0.00286196	0.00022647	0.999992	1	0	0	-1	0	0	1	-1	0
AT1G04340	5.62956	4.38471	3.91646	5.4749	5.26062	4.718	5.84294	5.93226	5.52051	5.8375	6.04573	5.51335	3.81737	4.41231	4.52221	4.36504	3.77327	4.28822	5.13461	5.18032	4.69513	5.68524	5.08555	5.33603	0.409747	0.999996	0.999903	0.7934	0.173096	0.999978	0.177633	0.410361	0.999992	0	0	0	0	0	0	0	0	0
AT1G04350	4.55356	3.9605	5.10907	5.08222	4.90883	5.12132	4.95961	5.01733	4.86497	4.48249	4.75492	4.88414	4.82312	4.25222	2.90299	5.28173	4.74989	4.23149	4.67836	4.42604	3.90947	3.87002	4.64971	4.24078	0.77748	0.999996	0.999903	0.0840384	0.631917	0.999978	0.235469	0.960896	0.999992	0	0	0	0	0	0	0	0	0
AT1G04360	3.98027	2.98609	2.99412	5.53318	5.33686	5.63926	6.83536	6.8822	6.61444	6.64031	6.49807	6.68082	5.16455	5.18833	4.68578	4.85556	4.48057	4.77864	6.80667	6.48847	5.78977	6.63888	6.2116	6.46161	0.000183918	0.999996	0.999903	0.34351	0.000836048	0.999978	3.91921e-07	0.00855391	0.999992	1	0	0	0	1	0	1	1	0
AT1G04370	2.93807	3.84155	4.92277	3.27208	2.31713	2.39294	1.84121	1.58425	2.05168	2.08522	1.79242	1.95874	4.58802	6.40186	3.18522	3.03894	4.20819	2.81205	2.15712	2.23281	3.54636	2.33651	2.90655	2.95017	0.933787	0.999996	0.999903	0.0433643	0.581759	0.999978	0.0562469	0.551273	0.999992	0	0	0	-1	0	0	0	0	0
AT1G04380	4.46249	5.85262	6.21226	1.60477	1.37353	1.78829	1.87984	1.78912	1.89461	1.37765	1.81389	1.34595	6.8005	4.52805	5.25611	2.14851	1.66666	1.34651	1.41987	1.3188	1.57365	1.40986	1.29866	2.34957	0.927022	0.999996	0.999903	1.45952e-07	0.805298	0.999978	6.10304e-08	0.86807	0.999992	0	0	0	-1	0	0	-1	0	0
AT1G04390	4.51741	4.17157	4.875	5.61163	5.65759	5.73078	6.09965	6.26032	6.28883	5.96794	5.93753	6.03355	5.45069	4.84638	4.24439	5.17622	5.59046	6.03977	5.67847	5.74733	5.52987	5.56239	5.82974	5.72674	0.521969	0.999996	0.999903	0.0184842	0.955089	0.999978	0.000612398	0.326552	0.999992	0	0	0	0	0	0	1	0	0
AT1G04400	5.41365	5.36235	6.4115	7.26013	7.01377	7.37605	8.26332	8.18721	8.32688	8.26027	8.21469	8.24455	3.71111	5.32292	4.73798	6.91643	6.91423	6.90475	7.90324	7.87629	7.39203	7.84232	7.75205	7.64609	0.205858	0.999996	0.999903	1.22183e-06	0.159933	0.999978	0.000194329	0.0617703	0.999992	0	0	0	1	0	0	1	0	0
AT1G04410	9.77364	9.60187	9.02174	7.43455	7.45992	7.86285	8.9722	8.92505	8.70906	9.13563	9.26469	8.9201	8.46556	7.03852	7.76261	7.1422	7.37242	7.25388	8.57082	8.40005	8.32915	8.67532	8.72127	8.3946	0.0210911	0.999996	0.999903	0.12511	0.0164973	0.999978	3.33871e-06	0.00852859	0.999992	-1	0	0	0	1	0	-1	1	0
AT1G04420	4.16812	4.38034	3.75765	3.83211	3.79928	4.0576	3.95676	4.22005	4.26709	3.74799	3.80315	4.0309	3.98014	3.1825	4.31637	3.55285	3.34237	3.86538	3.35263	3.0881	2.1416	3.41866	3.02004	2.74183	0.97117	0.999996	0.999903	0.507755	0.20741	0.999978	0.547465	0.800115	0.999992	0	0	0	0	0	0	0	0	0
AT1G04425	4.63115	4.36787	3.94275	2.69238	3.12738	2.54441	2.48087	2.12782	2.66061	3.05553	2.96768	3.10651	3.71628	3.66203	3.2767	2.75458	2.24915	2.5221	3.12826	2.55136	3.15816	2.39228	2.31458	2.79783	0.387549	0.999996	0.999903	0.00124994	0.39544	0.999978	1.45168e-05	0.557265	0.999992	0	0	0	-1	0	0	-1	0	0
AT1G04440	4.8213	3.86279	4.76044	6.94934	7.29816	7.05881	7.50673	7.47935	7.74766	7.55729	7.27345	7.87284	3.50923	3.49182	3.86501	6.67934	6.21145	6.23834	7.51201	7.06945	6.72701	7.21283	7.09065	7.11345	0.845969	0.999996	0.999903	9.78321e-09	0.13987	0.999978	1.36999e-08	0.422158	0.999992	0	0	0	1	0	0	1	0	0
AT1G04445	5.97997	4.21135	5.97277	3.16098	2.86095	2.60377	3.2928	3.64819	2.60637	2.95462	3.1012	3.75483	5.96467	5.44225	4.37931	3.04493	2.95154	3.2724	3.04892	3.22412	3.07435	3.50502	2.8141	2.67507	0.738284	0.999996	0.999903	0.000109008	0.98692	0.999978	1.2972e-05	0.830573	0.999992	0	0	0	-1	0	0	-1	0	0
AT1G04450	5.88013	5.13884	6.84343	2.93488	3.03234	3.19231	2.60932	2.56139	2.82516	3.25688	2.81674	3.25813	4.27412	4.85959	4.34003	3.58693	2.5154	2.88581	2.83041	2.8842	3.21142	2.98146	3.71092	2.93897	0.048547	0.999996	0.999903	0.000630104	0.987045	0.999978	1.08721e-07	0.678207	0.999992	-1	0	0	-1	0	0	-1	0	0
AT1G04480	2.77203	5.25817	2.64372	5.45491	6.02355	5.66604	6.23143	5.9443	6.10426	6.2127	5.89666	6.48451	3.38521	3.99069	2.92059	5.7946	5.27664	5.03062	5.73863	5.82409	5.79154	6.27562	6.33619	5.63587	0.848627	0.999996	0.999903	0.000776016	0.699281	0.999978	0.000183126	0.792786	0.999992	0	0	0	1	0	0	1	0	0
AT1G04500	4.62817	3.84654	4.95181	2.90987	2.87961	3.00149	2.85759	2.55067	2.97514	2.94846	1.94287	2.29094	4.19528	3.13061	3.37097	4.10498	2.92598	3.76088	3.83466	3.82272	4.01873	4.26075	3.4685	3.98182	0.0292831	0.999996	0.999903	0.94075	0.725018	0.999978	0.000341279	0.928646	0.999992	-1	0	0	0	0	0	-1	0	0
AT1G04510	5.62246	6.62155	4.57037	8.36805	8.35656	8.30172	8.52934	8.66445	8.45569	8.22384	8.47942	8.45548	5.89482	5.21476	5.20753	7.62099	7.86326	7.58885	8.12072	8.24458	7.66563	8.01911	7.84799	7.96819	0.517414	0.999996	0.999903	4.18166e-06	0.686044	0.999978	1.75089e-07	0.861633	0.999992	0	0	0	1	0	0	1	0	0
AT1G04520	4.07159	3.92528	4.09745	2.28283	2.52081	2.5141	2.02673	2.5142	1.97846	2.22798	2.15919	1.99609	3.81166	2.89694	2.7792	2.36899	1.87857	2.25085	2.21997	2.32526	2.17828	2.27819	2.3597	2.41363	0.259368	0.999996	0.999903	0.00139535	0.919563	0.999978	5.48354e-06	0.704915	0.999992	0	0	0	0	0	0	-1	0	0
AT1G04530	4.63161	5.81223	4.83284	8.75268	9.15846	9.14229	8.36804	8.36755	8.5897	8.49582	8.33185	8.47897	5.0068	6.06654	6.04507	8.60156	8.62164	8.74159	8.65593	8.58795	8.72066	8.55373	8.65909	8.76171	0.0996154	0.999996	0.999903	8.75112e-09	0.999901	0.999978	6.36346e-11	0.332071	0.999992	0	0	0	1	0	0	1	0	0
AT1G04540	4.44904	4.2189	4.27353	2.28683	2.65613	2.87331	2.59139	2.74598	2.97501	2.66965	1.86687	2.67747	4.2281	3.82547	6.0192	3.36606	3.20058	3.64408	2.26654	2.8352	2.71622	2.39066	2.37162	2.67193	0.629586	0.999996	0.999903	0.00497842	0.26892	0.999978	0.000308683	0.916267	0.999992	0	0	0	-1	0	0	-1	0	0
AT1G04550	5.88219	5.43369	5.04283	6.6942	6.52058	6.73551	6.78091	6.61504	6.73862	6.79284	6.82371	6.86739	6.11746	6.78619	5.04675	6.27572	6.11062	6.36444	6.70962	6.43734	6.72622	6.58131	6.97511	6.6375	0.142219	0.999996	0.999903	0.453168	0.578714	0.999978	0.0012157	0.968404	0.999992	0	0	0	0	0	0	1	0	0
AT1G04555	3.5813	3.19498	3.3659	4.9012	5.05958	5.54748	5.39857	5.39655	5.23588	5.39059	5.38565	5.50301	4.57132	4.88881	4.32416	5.0922	5.0308	5.00907	5.3402	5.13753	5.08215	5.41573	5.03495	4.78566	0.00692396	0.999996	0.999903	0.0895961	0.809557	0.999978	3.64352e-07	0.819796	0.999992	1	0	0	0	0	0	1	0	0
AT1G04560	10.0351	10.0183	9.91754	11.4851	11.5284	11.5096	11.4813	11.5369	11.4623	11.49	11.4651	11.5575	10.3668	9.73458	9.57645	11.7395	11.7253	11.7327	11.8083	11.8279	11.8817	11.8123	11.7324	11.842	0.4793	0.999996	0.999903	7.31904e-08	0.848438	0.999978	7.78375e-07	0.989465	0.999992	0	0	0	1	0	0	1	0	0
AT1G04570	4.93041	4.85281	5.12739	4.644	4.56256	4.72001	4.37036	4.52616	4.07742	4.29638	4.29617	4.5913	4.68673	4.13443	4.27642	4.33812	3.08003	4.56306	3.6398	4.10259	3.65779	4.1143	3.59174	4.28053	0.958842	0.999996	0.999903	0.285501	0.804517	0.999978	0.322895	0.712221	0.999992	0	0	0	0	0	0	0	0	0
AT1G04580	9.14721	9.12992	9.34173	4.80265	3.63287	4.23735	3.07137	3.50828	3.19316	3.20042	2.727	3.00291	9.02861	9.1528	8.60217	4.02605	3.46053	4.43272	2.8999	2.71105	2.98117	3.12455	3.08384	3.11685	0.973963	0.999996	0.999903	2.03375e-12	0.0219226	0.999978	1.09157e-12	0.0497098	0.999992	0	0	0	-1	-1	0	-1	0	0
AT1G04590	3.45952	3.58624	5.58692	6.20177	6.457	6.32552	5.8134	5.78878	5.90741	5.67572	5.78897	5.7501	3.18105	4.5026	3.2866	5.95845	5.76894	5.65472	5.75825	5.45078	5.33609	5.93106	5.3831	5.34598	0.985889	0.999996	0.999903	7.21874e-05	0.783356	0.999978	5.4045e-05	0.636756	0.999992	0	0	0	1	0	0	1	0	0
AT1G04610	5.52842	4.62079	4.33104	3.20994	2.44902	3.04428	2.69592	2.98134	2.97217	2.78228	3.02981	2.84559	5.39755	5.7611	4.01432	4.02956	4.47553	4.11412	2.97063	4.51033	4.42772	3.66623	4.15637	4.29251	0.215142	0.999996	0.999903	0.0743573	0.825642	0.999978	0.000224377	0.993181	0.999992	0	0	0	0	0	0	-1	0	0
AT1G04620	4.64267	4.1707	4.91461	6.16517	5.78453	5.87155	5.86627	5.74084	5.67675	5.60853	5.75176	5.97037	4.30115	3.63237	4.17649	4.50679	4.48298	4.87488	5.01401	4.19247	4.52774	5.52245	5.19468	5.24864	0.145059	0.999996	0.999903	0.0510022	0.96021	0.999978	5.65829e-05	0.842097	0.999992	0	0	0	0	0	0	1	0	0
AT1G04630	3.20059	6.25929	6.58	6.96802	7.45334	7.24964	7.00656	7.07597	6.90338	7.41754	7.27401	7.41906	6.69165	5.93687	5.32741	6.8124	7.02248	6.25412	6.46958	6.88171	6.86792	6.33304	7.18493	6.93238	0.313673	0.999996	0.999903	0.252696	0.982017	0.999978	0.00330337	0.921906	0.999992	0	0	0	0	0	0	1	0	0
AT1G04635	2.91309	3.5654	4.68348	4.03454	4.09617	3.90019	4.75863	4.56505	4.8962	4.69606	4.91947	4.6183	2.6891	2.06596	1.8489	2.58123	2.96251	2.94568	3.3503	5.03814	4.02988	4.65744	4.02988	4.12371	0.709047	0.999996	0.999903	0.151397	0.0494411	0.999978	0.490349	0.365012	0.999992	0	0	0	0	1	0	0	0	0
AT1G04640	4.85038	4.34789	2.81524	5.53715	5.54859	5.72203	5.78612	5.71114	5.32677	5.66288	5.61269	5.35933	4.46326	5.85438	5.05479	5.19716	5.24488	4.97022	5.82497	5.3786	5.48483	5.88719	5.91367	5.37164	0.0435726	0.999996	0.999903	0.977077	0.617055	0.999978	0.000584604	0.997513	0.999992	1	0	0	0	0	0	1	0	0
AT1G04645	4.22373	4.81697	5.07654	1.44811	1.98523	1.87051	2.29927	1.5014	1.99135	1.75442	1.58622	1.84576	4.98193	4.78491	6.16364	1.67268	2.04149	1.44456	1.64316	1.55425	1.56948	2.30123	1.86272	1.66902	0.342729	0.999996	0.999903	2.16266e-09	0.8867	0.999978	3.21008e-08	0.896944	0.999992	0	0	0	-1	0	0	-1	0	0
AT1G04650	3.38372	3.42374	3.73592	3.79958	3.3447	3.63457	4.00234	3.80645	4.28385	4.1471	4.27688	3.9742	3.11881	2.86083	3.22606	3.27666	2.92022	3.34898	3.37086	3.35661	3.59996	3.43514	3.45645	3.87448	0.955982	0.999996	0.999903	0.673082	0.607382	0.999978	0.757101	0.35758	0.999992	0	0	0	0	0	0	0	0	0
AT1G04660	9.32189	9.00956	8.45154	8.3987	8.50784	8.60232	7.40461	7.46062	7.48967	7.54415	7.58462	7.44261	8.74354	8.76289	8.71837	8.48703	8.68469	8.60299	7.85067	7.51532	7.38737	7.73299	7.64934	7.60923	0.581243	0.999996	0.999903	0.558709	0.00830611	0.999978	0.0796462	0.00524917	0.999992	0	0	0	0	-1	0	0	-1	0
AT1G04680	5.173	4.79259	6.13062	2.90241	1.70398	2.27932	1.78392	1.9731	1.8496	2.27175	2.28232	2.05972	4.58401	4.0583	3.67501	3.30936	2.28803	2.57293	2.51796	2.18506	2.72299	2.72484	1.95339	2.13697	0.0232841	0.999996	0.999903	0.00166781	0.781862	0.999978	7.26065e-08	0.647965	0.999992	-1	0	0	-1	0	0	-1	0	0
AT1G04690	8.22523	7.40673	8.62955	8.36899	8.20532	8.48675	8.55062	8.6227	8.50357	8.71001	8.70078	8.77527	7.99983	8.12445	7.64465	7.94604	8.13037	7.895	8.40362	8.55222	8.22672	8.60686	8.69214	8.53977	0.742615	0.999996	0.999903	0.823115	0.423019	0.999978	0.328655	0.796636	0.999992	0	0	0	0	0	0	0	0	0
AT1G04700	3.85046	5.27273	5.20282	3.94881	4.04685	4.47423	3.58354	3.15554	3.17835	3.35784	3.21062	3.62409	3.44698	4.77326	5.09026	3.41791	3.79719	4.81367	4.0354	3.8482	4.63436	4.74424	3.62522	3.76443	0.864088	0.999996	0.999903	0.394054	0.895236	0.999978	0.192498	0.346687	0.999992	0	0	0	0	0	0	0	0	0
AT1G04710	4.45026	4.05704	6.04378	5.49122	5.7289	5.73922	5.51412	5.22906	5.59225	5.21001	5.17554	5.43961	3.88786	4.91463	5.3761	5.13046	5.0146	4.90242	4.54547	4.70433	4.84415	4.76064	4.62746	4.11574	0.549672	0.999996	0.999903	0.513729	0.731331	0.999978	0.057547	0.881718	0.999992	0	0	0	0	0	0	0	0	0
AT1G04730	4.02147	3.33664	4.69832	2.2913	2.19952	2.28891	2.12996	2.38452	2.66392	2.70259	2.80128	2.13511	3.50142	2.72719	3.56176	2.42069	2.60412	2.82071	2.37432	2.246	2.38457	2.37235	2.78978	2.43431	0.071959	0.999996	0.999903	0.0608392	0.691644	0.999978	1.5382e-05	0.914548	0.999992	0	0	0	0	0	0	-1	0	0
AT1G04750	6.58955	6.54009	7.47371	6.86267	7.02115	6.77492	6.98888	6.76205	6.79866	6.86106	6.88612	6.78538	7.08381	6.42619	6.48194	6.48989	6.32283	6.57443	6.80739	6.65055	6.71068	6.93928	6.80183	6.86315	0.702514	0.999996	0.999903	0.475519	0.638662	0.999978	0.947538	0.976403	0.999992	0	0	0	0	0	0	0	0	0
AT1G04760	5.07602	5.85515	4.45309	2.7942	2.89897	3.06222	2.59848	2.76657	2.571	3.04393	2.2801	2.82113	5.06423	4.09942	5.62914	4.2424	2.74484	2.52293	3.03835	3.78685	2.89013	3.49106	3.6699	2.88731	0.651377	0.999996	0.999903	0.00104783	0.962503	0.999978	7.13331e-05	0.85678	0.999992	0	0	0	-1	0	0	-1	0	0
AT1G04770	5.61045	4.08061	3.76433	7.15185	7.26373	7.32497	5.80695	5.6278	5.77109	5.48593	5.12855	5.31671	3.88568	3.76646	5.5961	6.61563	6.76175	6.24814	5.38182	5.34074	5.0445	4.94754	4.49169	4.94106	0.478431	0.999996	0.999903	9.08159e-05	0.071675	0.999978	2.28635e-06	0.0309334	0.999992	0	0	0	1	0	0	1	-1	0
AT1G04780	5.86446	5.76697	5.90252	5.30252	5.35516	5.01551	5.10601	4.79641	5.27009	5.30323	4.64613	5.37917	4.89683	5.32606	4.77196	4.19097	3.59006	4.77957	4.1373	4.54458	4.35081	4.31149	4.79483	4.27396	0.783074	0.999996	0.999903	0.0152518	0.833214	0.999978	0.0489799	0.869564	0.999992	0	0	0	0	0	0	0	0	0
AT1G04790	4.63935	5.10066	5.62459	7.777	8.01748	8.03842	8.06432	8.24138	8.15796	8.07707	8.09819	8.18325	4.98652	6.30462	5.30712	7.06418	7.61245	7.60367	7.66344	7.66993	7.34485	7.67106	7.8283	7.86597	0.12094	0.999996	0.999903	6.19706e-06	0.870046	0.999978	1.29736e-08	0.832013	0.999992	0	0	0	1	0	0	1	0	0
AT1G04800	4.59731	2.84458	4.06747	5.71338	6.3071	5.97102	5.50645	5.65778	5.62684	5.25756	5.13964	5.54602	6.7287	7.74081	5.60926	6.70883	7.25195	7.05315	5.56873	5.7317	6.38159	5.2208	5.81723	6.03965	0.0369712	0.999996	0.999903	0.529922	0.153791	0.999978	8.74835e-05	0.753255	0.999992	1	0	0	0	0	0	1	0	0
AT1G04810	4.69625	6.65912	4.66078	8.00562	7.99391	7.82101	7.55998	7.76701	7.42505	7.522	7.73306	7.63241	6.66203	5.78216	6.10044	7.78752	7.42054	7.48463	7.06276	6.85723	5.98812	6.87128	7.28886	7.04052	0.125171	0.999996	0.999903	0.00327192	0.191155	0.999978	2.50346e-06	0.75924	0.999992	0	0	0	1	0	0	1	0	0
AT1G04820	3.96342	4.85092	6.71464	3.49516	3.31416	3.05854	2.5359	2.44253	2.70858	2.98407	3.62009	2.06182	8.27115	7.73632	7.48671	3.85762	4.66378	4.74195	3.67306	4.41076	3.97068	3.69639	4.24369	3.30476	0.127333	0.999996	0.999903	2.19527e-06	0.732008	0.999978	0.00122422	0.524823	0.999992	0	0	0	-1	0	0	-1	0	0
AT1G04830	6.72333	5.43863	4.99802	9.05409	8.96801	8.99353	9.05258	8.95172	8.9073	8.81536	8.90955	8.93676	5.78204	6.01616	5.25723	8.82176	8.65107	8.77406	9.03926	9.08049	8.5429	8.94326	8.79385	8.6991	0.768461	0.999996	0.999903	1.46197e-08	0.872064	0.999978	3.21672e-09	0.983422	0.999992	0	0	0	1	0	0	1	0	0
AT1G04840	3.69147	4.87942	4.28861	3.80388	3.91968	3.8846	3.52558	3.42982	4.21486	3.64887	3.05743	3.54126	3.39172	3.68717	4.02799	3.26283	3.56288	3.76956	3.80647	3.78165	3.26202	3.95635	3.55444	3.37323	0.733007	0.999996	0.999903	0.62961	0.924921	0.999978	0.203593	0.903837	0.999992	0	0	0	0	0	0	0	0	0
AT1G04850	5.73692	6.1202	8.05252	7.7734	8.01916	7.89761	6.95785	6.79329	7.12534	7.25577	6.92015	7.22866	6.0836	6.601	4.11715	7.7686	7.64701	7.52738	6.95727	6.6989	6.85216	7.23498	7.2702	7.00221	0.458099	0.999996	0.999903	0.000792876	0.398752	0.999978	0.020824	0.352747	0.999992	0	0	0	1	0	0	1	0	0
AT1G04860	4.42093	5.3108	4.5622	6.17591	6.40529	6.37222	6.3416	6.54111	6.66858	6.60543	6.58472	6.65005	4.4165	5.34812	4.59804	6.05462	5.61306	5.49069	6.06229	6.26748	5.80348	6.07471	5.58004	5.92114	0.282682	0.999996	0.999903	0.0047468	0.588324	0.999978	2.24252e-05	0.829489	0.999992	0	0	0	0	0	0	1	0	0
AT1G04870	4.679	5.35543	5.95871	6.78538	6.59398	6.59226	7.04327	7.05715	7.21312	7.02297	7.26298	7.20846	5.04789	5.24119	4.58371	6.27749	6.60303	6.01525	6.93067	6.93225	6.708	7.14346	7.30054	6.9854	0.984957	0.999996	0.999903	0.000155554	0.276447	0.999978	0.000119658	0.460795	0.999992	0	0	0	1	0	0	1	0	0
AT1G04900	4.32495	3.7498	3.86565	4.87883	5.1663	5.02913	5.39992	5.77691	5.34934	5.55452	5.42494	5.22095	3.22637	3.58319	3.48787	3.69154	3.98865	3.83503	4.32885	4.35721	3.94198	4.82662	4.74381	4.56274	0.171653	0.999996	0.999903	0.11539	0.409514	0.999978	0.000227303	0.28224	0.999992	0	0	0	0	0	0	1	0	0
AT1G04910	5.19399	5.33506	5.41131	6.22286	6.27117	6.46962	6.67444	6.73738	6.71033	6.52806	6.59038	6.38742	4.74048	5.15412	4.85132	5.40825	5.75695	5.9868	6.14907	6.32921	6.06259	6.1226	6.503	6.20395	0.679246	0.999996	0.999903	0.00218247	0.247593	0.999978	0.000179438	0.397597	0.999992	0	0	0	0	0	0	1	0	0
AT1G04920	4.52503	4.32043	3.72337	7.90592	7.6231	7.69661	8.23996	8.3233	8.22507	8.17071	7.86882	8.02932	5.96707	5.7313	5.34752	7.4418	6.943	7.35047	7.91448	7.63161	7.48621	7.64802	7.55109	7.46025	0.000337835	0.999996	0.999903	6.44126e-06	0.356289	0.999978	1.86847e-11	0.277273	0.999992	1	0	0	1	0	0	1	0	0
AT1G04930	5.75481	4.68733	4.51859	5.24981	5.30434	5.2651	5.54373	5.19134	5.14105	5.10259	4.86731	5.45053	5.1806	4.09938	4.02006	4.07536	3.80848	4.39906	5.01644	4.99983	4.33927	5.07056	5.10296	4.36391	0.395716	0.999996	0.999903	0.387531	0.287582	0.999978	0.442483	0.991719	0.999992	0	0	0	0	0	0	0	0	0
AT1G04940	5.00911	5.64955	4.23338	6.77708	6.46877	6.4219	7.04126	6.84428	6.84678	7.14101	7.23824	6.60066	5.43154	4.62569	4.81862	6.51438	6.29872	5.87907	6.16943	6.07008	6.39716	6.26201	6.20101	5.65911	0.657177	0.999996	0.999903	0.00108316	0.98715	0.999978	7.67206e-05	0.670549	0.999992	0	0	0	1	0	0	1	0	0
AT1G04945	5.67603	4.59263	5.1886	6.83402	6.89781	6.67175	7.1271	6.98632	7.33448	7.22593	7.07314	7.30743	4.97314	3.88703	5.12366	6.82253	6.50575	6.55001	6.68741	6.65079	6.63857	6.74489	6.54564	6.405	0.634002	0.999996	0.999903	3.37916e-06	0.975341	0.999978	2.11725e-05	0.6457	0.999992	0	0	0	1	0	0	1	0	0
AT1G04950	5.48235	5.29834	6.60361	7.71621	7.60117	7.75398	8.15777	8.27952	8.27292	8.08557	8.23902	8.44869	6.19754	5.99516	4.41843	7.21763	7.23162	7.2832	7.93006	8.03421	7.56878	8.19135	8.00721	8.21388	0.832547	0.999996	0.999903	0.000214694	0.391948	0.999978	4.51118e-05	0.505888	0.999992	0	0	0	1	0	0	1	0	0
AT1G04960	7.02022	5.83967	6.06545	7.15086	7.27837	7.10866	7.1407	7.21103	7.22995	7.32959	7.18666	7.36304	4.14689	6.25091	5.40562	7.17595	7.03479	6.55168	7.30515	7.23801	7.02949	7.15103	7.10061	7.2743	0.309897	0.999996	0.999903	0.000383616	0.764286	0.999978	0.0316159	0.993756	0.999992	0	0	0	1	0	0	0	0	0
AT1G04970	3.26564	3.49429	4.41069	5.43044	5.53944	5.46234	6.27269	6.35342	6.38519	6.11139	6.13115	5.87526	3.49462	4.06536	4.41932	5.26222	5.16901	4.6687	6.24677	5.5981	4.87314	5.45421	5.86142	5.73171	0.29932	0.999996	0.999903	0.00724317	0.403582	0.999978	4.00683e-05	0.149739	0.999992	0	0	0	1	0	0	1	0	0
AT1G04980	4.35951	3.18863	3.47317	3.11392	3.98249	3.82106	3.85692	3.94141	4.47763	4.42037	4.0715	4.3448	3.9706	4.3225	3.85487	3.19487	4.03002	3.98661	3.93353	3.55621	3.84536	3.89596	3.3711	3.79693	0.709578	0.999996	0.999903	0.389028	0.970961	0.999978	0.92263	0.545935	0.999992	0	0	0	0	0	0	0	0	0
AT1G04985	4.57232	6.21408	4.02605	8.06862	8.12396	8.13479	8.38821	7.98925	8.32765	8.30041	8.50162	8.3212	5.97644	6.50503	7.47832	7.7259	8.08552	7.92154	8.13058	8.35372	8.17126	8.12842	8.30686	8.34982	0.0191163	0.999996	0.999903	0.00685857	0.747985	0.999978	1.6836e-07	0.942263	0.999992	1	0	0	1	0	0	1	0	0
AT1G04990	6.54319	4.89441	6.7071	4.8065	4.1925	4.70221	4.1133	3.88228	4.31228	4.2354	4.39755	4.40995	6.19208	5.40945	5.19549	3.77558	3.81402	4.34353	3.61731	3.77867	3.5843	3.67243	3.61013	4.12225	0.880483	0.999996	0.999903	0.000429299	0.711643	0.999978	0.000721436	0.609604	0.999992	0	0	0	-1	0	0	-1	0	0
AT1G05010	4.09945	4.6465	3.74035	3.31992	2.55537	3.29471	2.9704	3.03312	3.15181	2.82425	2.78514	3.62213	3.86033	5.53214	3.1556	3.16307	2.19691	3.59475	2.87458	3.30247	2.4517	2.53948	3.26379	3.23101	0.940784	0.999996	0.999903	0.0249215	0.938476	0.999978	0.0309375	0.99856	0.999992	0	0	0	-1	0	0	-1	0	0
AT1G05030	3.34041	5.05786	4.2337	5.3831	4.97997	4.97508	5.86494	5.96416	5.71873	5.9897	5.80712	5.90073	4.55593	3.90831	4.11526	4.3584	3.998	4.67931	5.00626	4.78534	4.32391	5.38193	5.50036	5.34728	0.263952	0.999996	0.999903	0.68664	0.613209	0.999978	0.0128486	0.231354	0.999992	0	0	0	0	0	0	0	0	0
AT1G05055	5.41519	5.48344	4.84576	6.34103	6.23033	6.22131	6.60138	6.37755	6.36796	6.35941	6.27051	6.12683	5.46697	6.22459	5.81318	5.97213	5.94596	5.60738	6.50099	6.39249	6.15969	6.52653	6.40489	5.88704	0.0477378	0.999996	0.999903	0.981466	0.27702	0.999978	0.000718217	0.821416	0.999992	1	0	0	0	0	0	1	0	0
AT1G05060	5.78826	5.09697	4.66135	8.16435	8.22728	8.18495	7.41518	7.16997	7.3974	7.15532	7.06622	7.56262	4.59916	5.40307	5.30977	8.28201	8.02203	7.84574	7.29256	7.35395	6.75543	7.38449	7.3053	7.16154	0.933083	0.999996	0.999903	5.27473e-09	0.0598182	0.999978	2.4531e-09	0.0813356	0.999992	0	0	0	1	0	0	1	0	0
AT1G05065	4.56908	5.66762	4.00842	3.48171	4.71601	4.04342	3.89519	3.63237	2.83819	3.09469	3.67242	3.22142	4.02197	3.89177	3.97428	3.95014	3.9081	3.94448	3.72036	3.83652	3.06184	4.16597	3.92919	3.00398	0.456931	0.999996	0.999903	0.952779	0.66021	0.999978	0.120119	0.485575	0.999992	0	0	0	0	0	0	0	0	0
AT1G05070	5.83797	7.31972	5.79983	5.69871	5.75049	5.61963	5.89965	5.86348	5.77938	5.62743	5.93014	5.8652	5.96951	5.71372	5.33064	5.55981	5.08119	6.10901	5.33445	5.32355	4.59972	5.57773	5.79436	5.76132	0.460446	0.999996	0.999903	0.827289	0.471232	0.999978	0.0868746	0.906421	0.999992	0	0	0	0	0	0	0	0	0
AT1G05090	5.98354	3.18451	4.38172	4.72474	4.83832	3.86685	4.94196	4.88895	4.76838	4.97852	4.98278	4.5802	3.33607	2.5497	4.86095	3.95467	3.18025	3.102	3.24055	4.31552	3.63663	3.59403	3.8129	3.70658	0.929362	0.999996	0.999903	0.790357	0.817115	0.999978	0.947963	0.828905	0.999992	0	0	0	0	0	0	0	0	0
AT1G05100	2.72107	3.40817	4.10518	4.54717	4.3929	3.58428	2.49173	3.33644	3.41013	2.83463	3.59003	3.58433	5.1461	5.01059	4.81542	4.07763	4.11553	4.47319	3.11614	3.51775	2.70794	2.3215	3.4221	2.46427	0.046949	0.999996	0.999903	0.0725164	0.0940819	0.999978	0.0634443	0.100902	0.999992	1	0	0	0	0	0	0	0	0
AT1G05120	5.37544	5.9156	4.71628	8.09578	8.38694	8.43684	7.76531	7.76386	8.15071	7.8493	7.64566	8.1915	6.45305	5.91399	5.62111	8.08373	8.07329	7.83155	7.67413	7.70004	7.38428	7.46039	7.38864	7.31528	0.0885171	0.999996	0.999903	1.50286e-06	0.473542	0.999978	2.67153e-09	0.526019	0.999992	0	0	0	1	0	0	1	0	0
AT1G05140	4.51721	7.18577	6.24447	6.26077	6.29424	6.33885	6.91133	6.82386	6.58761	6.68075	6.91444	6.57154	5.60819	5.95638	6.04892	5.51275	5.70404	5.83546	6.29152	6.55753	5.62768	6.30272	6.20861	5.7534	0.589186	0.999996	0.999903	0.700273	0.603221	0.999978	0.482308	0.66226	0.999992	0	0	0	0	0	0	0	0	0
AT1G05150	3.50226	5.02373	2.54426	8.76295	9.03242	9.0342	8.48994	8.43475	8.46032	8.59988	8.20264	8.51374	6.18492	6.09842	6.0793	8.47844	8.51142	8.42033	8.33762	8.38944	8.1479	8.21692	8.27711	8.35531	0.000432511	0.999996	0.999903	6.26083e-06	0.856196	0.999978	2.26364e-11	0.5926	0.999992	1	0	0	1	0	0	1	0	0
AT1G05160	6.44923	5.75919	3.913	5.05964	4.85702	5.06382	4.98956	4.94906	5.22187	5.02084	4.8895	5.03789	5.06312	4.86977	4.82647	3.90965	4.11966	5.03681	4.80743	4.68585	4.03027	5.40125	4.88705	4.65031	0.865549	0.999996	0.999903	0.242391	0.899978	0.999978	0.409845	0.976924	0.999992	0	0	0	0	0	0	0	0	0
AT1G05170	4.62082	1.80264	5.04892	5.7475	5.95106	5.9447	6.78504	6.56471	6.52673	6.63513	6.75693	6.58007	3.93766	5.03434	4.23385	5.47099	5.31676	5.73833	6.2908	6.34396	6.17285	6.35573	6.56791	6.63088	0.369902	0.999996	0.999903	0.0520441	0.449036	0.999978	0.000649279	0.521804	0.999992	0	0	0	0	0	0	1	0	0
AT1G05180	5.42395	5.08201	5.68481	6.33947	6.38953	6.38398	6.83249	6.85496	7.02899	6.77634	7.0567	6.88377	4.14362	4.91192	4.75943	6.03832	5.78564	5.77125	6.84757	6.82451	6.60868	6.66403	6.84337	6.66858	0.578266	0.999996	0.999903	4.61546e-05	0.0218607	0.999978	0.000503292	0.220835	0.999992	0	0	0	1	0	0	0	0	0
AT1G05190	5.50616	5.41	6.45242	4.70957	4.84232	5.02025	4.87182	4.65143	4.95312	5.06172	4.96468	5.23194	4.99695	5.8531	4.17671	3.89039	3.45816	3.08547	4.43452	4.67733	3.67861	4.71461	4.59173	4.4279	0.435857	0.999996	0.999903	0.000627216	0.233693	0.999978	0.0192811	0.986169	0.999992	0	0	0	-1	0	0	0	0	0
AT1G05205	5.60819	6.67111	5.24496	6.71337	6.56233	6.47379	5.65782	5.63644	5.70903	5.73335	5.76351	5.57712	5.29421	5.05007	5.2632	5.48756	5.3411	5.8602	5.2834	4.83682	3.87862	5.65358	5.60633	4.75021	0.627959	0.999996	0.999903	0.359974	0.151502	0.999978	0.0508958	0.146846	0.999992	0	0	0	0	0	0	0	0	0
AT1G05210	3.87785	3.77985	4.41881	1.90814	1.86531	2.02354	1.88403	1.69326	1.37621	2.18107	2.12319	2.06908	2.93238	2.41182	3.46148	1.53466	1.78976	1.60528	1.61375	1.98922	1.62081	2.14929	1.83551	2.07797	0.126882	0.999996	0.999903	0.000126266	0.892404	0.999978	1.55145e-07	0.687919	0.999992	0	0	0	-1	0	0	-1	0	0
AT1G05220	4.06652	4.74963	4.00447	2.80432	3.00622	3.10004	2.63628	2.47705	2.81225	2.65887	2.58318	2.54834	5.07683	3.38898	4.06586	2.89581	2.98822	3.18852	2.96433	2.80302	3.18627	2.85724	2.84028	2.42302	0.848266	0.999996	0.999903	0.00235125	0.972064	0.999978	0.000572672	0.703891	0.999992	0	0	0	-1	0	0	-1	0	0
AT1G05230	3.96878	4.81627	4.20834	4.64143	4.48285	4.94535	5.0193	4.83366	5.1763	4.89039	5.46305	4.89676	5.21546	6.05172	5.91026	4.46873	4.4937	4.51489	4.84111	4.21564	4.85322	3.67201	4.64888	4.73763	0.0148434	0.999996	0.999903	0.00133568	0.865853	0.999978	0.285734	0.714218	0.999992	1	0	0	-1	0	0	0	0	0
AT1G05260	7.84373	7.16604	6.68523	3.72862	3.23218	2.71602	2.78342	2.90016	2.46513	3.18782	3.01705	2.50191	8.4619	8.07155	7.82321	4.19442	3.54281	3.40498	2.88161	3.59123	3.55062	3.64806	3.54665	4.45872	0.613934	0.999996	0.999903	2.62091e-10	0.632715	0.999978	7.59941e-10	0.53105	0.999992	0	0	0	-1	0	0	-1	0	0
AT1G05270	4.62439	4.17677	4.5926	7.28201	7.42647	7.44184	7.21085	7.27647	7.22306	7.37668	7.25982	7.20896	3.9374	4.18713	4.04629	7.03438	6.74624	6.45626	6.90483	7.02115	6.55195	6.60364	6.96578	6.87979	0.649373	0.999996	0.999903	4.78663e-10	0.897859	0.999978	8.57392e-11	0.847671	0.999992	0	0	0	1	0	0	1	0	0
AT1G05280	4.25964	5.66955	6.78053	3.24096	3.0569	2.79121	2.43709	2.65303	2.81112	2.66811	2.24826	2.5838	7.19749	7.22215	7.17756	3.94262	4.04703	3.68585	2.62725	2.66633	4.16408	3.2422	3.29695	3.44093	0.408553	0.999996	0.999903	5.97502e-07	0.382	0.999978	1.3364e-05	0.758773	0.999992	0	0	0	-1	0	0	-1	0	0
AT1G05330	3.80992	3.70593	3.11629	5.51579	5.30329	5.27719	5.58174	5.82431	5.88081	5.62278	5.44852	5.54888	2.31982	4.45087	4.60913	4.18559	5.05012	5.92079	4.87178	5.08277	5.20247	5.06681	6.08341	5.23312	0.583156	0.999996	0.999903	0.0178867	0.999901	0.999978	0.000903714	0.776691	0.999992	0	0	0	1	0	0	1	0	0
AT1G05340	7.01698	7.16232	7.16244	9.38602	9.77622	9.62371	9.96332	10.0548	9.68158	9.98466	10.0457	10.0131	7.59944	7.78485	7.50939	9.80026	9.73276	9.76104	9.90425	9.8274	9.72497	9.91952	10.0128	9.84458	0.414728	0.999996	0.999903	3.41813e-09	0.926917	0.999978	2.10431e-10	0.504375	0.999992	0	0	0	1	0	0	1	0	0
AT1G05350	6.67495	4.77241	6.19523	4.9652	5.34824	4.93449	4.84959	4.77632	4.51239	4.86177	4.77539	4.75034	5.43653	4.95962	4.43045	4.13406	5.14155	4.26012	4.2747	4.32485	4.99078	5.20237	5.4221	4.63194	0.682628	0.999996	0.999903	0.329267	0.989094	0.999978	0.0604446	0.744843	0.999992	0	0	0	0	0	0	0	0	0
AT1G05360	5.59899	4.23247	3.27521	4.91574	4.65102	4.63193	4.70222	5.18814	4.89321	4.99537	4.94765	4.79765	3.89282	3.66549	3.98575	4.04371	3.53196	4.24714	4.42998	4.59134	3.79368	4.29416	3.96689	3.71098	0.768767	0.999996	0.999903	0.839033	0.716552	0.999978	0.379198	0.894124	0.999992	0	0	0	0	0	0	0	0	0
AT1G05370	3.16317	4.48733	4.35835	1.38706	2.08028	1.52684	1.85586	2.12714	2.3196	1.84821	2.31101	1.74142	3.2338	2.12717	2.43974	1.80467	1.59092	1.5321	1.84682	1.27556	1.33714	2.042	1.59458	1.53172	0.0457701	0.999996	0.999903	0.0148301	0.86568	0.999978	1.47921e-06	0.603769	0.999992	-1	0	0	0	0	0	-1	0	0
AT1G05380	3.47679	4.77452	5.33013	7.98963	7.9909	7.92653	7.7575	7.74059	7.89306	7.7643	7.473	7.78087	3.51662	5.34647	5.73507	7.45128	7.2824	6.48961	7.0064	7.35283	6.76537	6.93028	6.85094	7.28471	0.178889	0.999996	0.999903	0.000150472	0.983903	0.999978	3.45125e-07	0.928786	0.999992	0	0	0	1	0	0	1	0	0
AT1G05385	5.18631	5.61701	5.62664	5.36243	4.78748	5.02006	5.45302	5.42753	5.62637	5.38205	5.33922	5.62627	5.06249	5.09661	4.18787	4.16895	4.89673	4.63321	4.74999	5.91827	5.30657	5.49394	5.18071	5.34836	0.77873	0.999996	0.999903	0.531582	0.161488	0.999978	0.19476	0.524399	0.999992	0	0	0	0	0	0	0	0	0
AT1G05400	4.65553	3.68794	3.46175	4.7578	4.41583	4.30496	5.77484	5.70531	5.90283	5.94215	6.18917	5.57837	4.43258	4.32286	3.85211	3.93221	4.14086	4.91088	5.59625	4.64967	5.17121	5.69209	5.46283	5.33675	0.546162	0.999996	0.999903	0.74215	0.164176	0.999978	0.111298	0.0174697	0.999992	0	0	0	0	0	0	0	1	0
AT1G05410	3.77328	4.08538	3.4065	6.06076	6.61647	6.15016	6.39016	6.19369	6.31547	6.29481	6.17465	6.38297	3.68627	5.01638	5.14861	5.60833	5.64309	5.98979	5.86568	5.87825	5.65856	6.01988	6.03083	5.93285	0.024796	0.999996	0.999903	0.00198561	0.955484	0.999978	9.27667e-08	0.988034	0.999992	1	0	0	1	0	0	1	0	0
AT1G05420	4.53087	5.61217	5.26324	6.42137	6.3662	6.2114	4.93085	5.24466	5.42595	5.50431	5.17262	5.2961	8.22778	8.14556	8.0349	6.85891	6.46256	6.7616	5.6295	5.9855	5.95721	4.63729	6.04488	5.9286	0.000271097	0.999996	0.999903	0.000345421	0.139945	0.999978	0.00139814	0.0358705	0.999992	1	0	0	-1	0	0	1	-1	0
AT1G05430	5.65533	5.06645	3.85986	5.99503	5.43429	5.49971	5.88204	5.60659	5.81279	5.8641	5.75837	5.72429	4.75279	4.65513	3.16798	5.31404	5.18634	4.53759	5.0743	5.38535	4.95408	5.57069	4.98716	5.29922	0.973963	0.999996	0.999903	0.0691817	0.914568	0.999978	0.0708278	0.944727	0.999992	0	0	0	0	0	0	0	0	0
AT1G05450	6.84943	7.71933	7.41331	5.0422	4.42747	4.67785	3.40054	3.88856	3.35111	3.16367	3.98537	3.19227	8.21902	8.90173	8.31788	5.99696	6.7113	6.3286	5.79699	5.28024	7.02258	4.82346	5.44992	5.52013	0.571341	0.999996	0.999903	3.18716e-05	0.729448	0.999978	1.53125e-06	0.0780091	0.999992	0	0	0	-1	0	0	-1	0	0
AT1G05460	4.76597	3.43308	4.88099	5.22389	5.86325	5.85901	6.10041	6.3528	6.26349	5.9318	6.19909	5.80072	5.29825	5.06425	5.80327	4.82537	5.78935	6.11626	6.10958	5.63951	5.83811	5.24276	5.84553	6.02998	0.139376	0.999996	0.999903	0.658482	0.74877	0.999978	0.0025509	0.471748	0.999992	0	0	0	0	0	0	1	0	0
AT1G05490	5.71067	5.48284	5.20643	2.58894	2.70745	2.65118	2.51476	2.53861	2.34945	2.12232	2.21891	2.31036	6.02844	5.46485	5.16852	2.91661	3.18931	2.98345	2.7328	2.83133	2.40695	3.7169	2.88863	3.32299	0.607488	0.999996	0.999903	1.06758e-08	0.46935	0.999978	1.22848e-09	0.830573	0.999992	0	0	0	-1	0	0	-1	0	0
AT1G05500	5.47714	5.497	5.1277	6.77363	6.64261	6.34053	7.42466	7.53624	7.41282	7.31707	7.32821	7.20911	5.61198	4.02158	3.87455	6.48155	6.05514	6.17205	7.30283	6.80683	6.87355	7.33105	6.99172	6.46079	0.485731	0.999996	0.999903	9.85698e-05	0.221722	0.999978	0.00213828	0.158057	0.999992	0	0	0	1	0	0	1	0	0
AT1G05510	10.0172	8.00444	9.96823	11.4727	11.4919	11.4948	11.2008	11.2723	11.0629	11.2248	11.2089	11.1561	9.96238	9.56535	9.5844	11.6562	11.5129	11.6305	11.453	11.3935	11.2611	11.3686	11.3603	11.4048	0.750859	0.999996	0.999903	4.12768e-05	0.788751	0.999978	5.40785e-06	0.765124	0.999992	0	0	0	1	0	0	1	0	0
AT1G05520	6.71777	3.83912	3.54173	6.67235	6.9217	6.69577	7.63379	7.42995	7.49954	7.5106	7.23601	7.50361	5.44248	5.71098	3.62566	6.50815	6.41528	6.73043	7.41851	6.78494	6.48888	7.11926	7.07701	7.08072	0.744741	0.999996	0.999903	0.0135372	0.808492	0.999978	0.00187224	0.580737	0.999992	0	0	0	1	0	0	1	0	0
AT1G05530	6.06765	3.34588	3.67687	2.56786	2.30074	2.37744	2.27862	2.375	2.15376	2.66993	2.71142	1.98243	4.96896	5.97073	4.8353	2.47004	3.03064	4.17503	3.14583	1.94338	3.57478	2.33399	2.45313	2.99559	0.955108	0.999996	0.999903	0.00226956	0.807996	0.999978	0.00238534	0.955229	0.999992	0	0	0	-1	0	0	-1	0	0
AT1G05560	5.18706	3.43486	4.10657	7.4704	7.93371	7.72149	8.57077	8.77361	8.26167	8.7933	8.57411	8.63843	6.87094	5.03527	6.37971	7.93313	8.12193	7.60146	8.49781	8.54801	8.31479	8.53144	8.35866	8.34126	0.0346389	0.999996	0.999903	0.000292065	0.471353	0.999978	3.53871e-08	0.276473	0.999992	1	0	0	1	0	0	1	0	0
AT1G05562	5.52898	6.27992	6.04011	8.33757	8.48193	8.36277	9.19596	9.50762	9.2161	9.46035	9.54079	9.66383	6.93562	5.42977	7.10479	8.4975	8.37828	8.54668	9.08263	8.95217	8.61985	9.27314	9.2386	9.09476	0.508785	0.999996	0.999903	8.8747e-06	0.54248	0.999978	3.31746e-07	0.105209	0.999992	0	0	0	1	0	0	1	0	0
AT1G05580	4.79505	4.24953	3.23041	2.23909	2.1593	1.6522	2.311	2.15313	1.98837	1.8029	1.76683	2.08356	4.24645	4.11504	3.03495	2.5017	2.59595	2.00769	1.87069	2.08508	2.902	1.75534	2.06819	2.18848	0.412539	0.999996	0.999903	0.00150283	0.941576	0.999978	2.09017e-05	0.933339	0.999992	0	0	0	-1	0	0	-1	0	0
AT1G05590	4.35118	4.80961	4.23349	4.0604	3.58965	3.88922	4.04232	3.99028	3.91383	3.41492	4.05518	3.84544	4.46789	5.95383	5.58455	4.28594	4.62014	4.50493	4.19848	4.5163	4.75706	3.77268	4.50488	3.92695	0.744552	0.999996	0.999903	0.0185998	0.986129	0.999978	0.0732668	0.91667	0.999992	0	0	0	0	0	0	0	0	0
AT1G05600	3.42064	3.89109	3.47892	4.74519	4.98393	5.35034	5.85291	5.92175	5.81236	5.62943	5.45114	5.80344	3.02947	5.10247	4.75879	5.16823	5.68192	4.7457	5.76227	5.85112	5.55101	5.27452	5.79543	5.70639	0.521337	0.999996	0.999903	0.0351172	0.497756	0.999978	0.00125879	0.245094	0.999992	0	0	0	0	0	0	1	0	0
AT1G05615	3.34896	3.45167	4.0215	2.09399	2.52256	2.09399	2.37448	2.1213	2.13941	2.1035	2.17526	2.30919	2.93571	5.92024	4.17661	3.95876	4.26537	3.99658	4.03863	3.50236	4.24951	3.95946	3.49198	3.30048	0.236008	0.999996	0.999903	0.602396	0.913245	0.999978	0.0073378	0.991719	0.999992	0	0	0	0	0	0	-1	0	0
AT1G05620	4.8467	5.18806	4.52973	5.42766	5.22934	5.51693	4.956	4.84322	5.03015	5.16206	5.38946	4.9066	4.61115	3.35531	2.80316	4.80769	4.28588	4.10222	4.26408	4.34393	3.83343	4.82436	3.47586	4.34915	0.75945	0.999996	0.999903	0.0563526	0.786836	0.999978	0.180925	0.639645	0.999992	0	0	0	0	0	0	0	0	0
AT1G05630	6.11034	3.54083	3.52307	2.66137	1.79591	2.67393	2.40482	2.24573	2.60404	2.25544	2.27312	2.36785	3.21402	2.72286	4.815	2.67743	1.90379	2.72475	3.49474	2.73818	2.74586	2.14886	3.21566	2.66339	0.467452	0.999996	0.999903	0.0655221	0.653168	0.999978	0.00181322	0.988754	0.999992	0	0	0	0	0	0	-1	0	0
AT1G05640	6.15852	5.21786	5.3601	4.36829	4.07859	4.36048	3.77574	3.78948	4.12119	3.85325	3.86539	4.08912	4.17773	6.84653	7.40798	4.97202	5.45542	4.407	4.79484	4.56217	5.47828	4.64027	4.70361	4.42302	0.936373	0.999996	0.999903	0.0426025	0.999901	0.999978	0.0227626	0.828905	0.999992	0	0	0	-1	0	0	-1	0	0
AT1G05650	3.01593	4.37599	4.03261	2.0965	1.77376	1.3812	1.43426	1.80411	2.00494	1.52786	2.1786	1.90534	3.67308	3.83515	5.10033	2.20317	3.31404	3.86457	2.68385	3.30485	3.04679	3.33158	2.57726	2.33521	0.275329	0.999996	0.999903	0.0300823	0.928477	0.999978	0.000146932	0.998861	0.999992	0	0	0	-1	0	0	-1	0	0
AT1G05660	3.80045	3.13401	4.44849	2.56407	1.89178	2.7232	2.36641	2.54854	2.30877	2.62634	2.63223	1.79175	3.66542	3.98014	4.43614	2.76392	3.37026	2.8631	2.39377	2.67512	2.94817	2.22111	2.21261	2.85977	0.626979	0.999996	0.999903	0.00972808	0.674023	0.999978	0.000621739	0.992765	0.999992	0	0	0	-1	0	0	-1	0	0
AT1G05670	4.2063	3.98278	4.8938	5.01078	4.81507	5.04709	4.67093	4.4361	4.92548	4.84387	4.72483	4.47487	4.01907	4.49745	4.58095	4.85403	4.77099	4.22592	4.20092	4.16345	4.55865	4.209	4.41549	4.85774	0.572283	0.999996	0.999903	0.421578	0.609245	0.999978	0.0473199	0.715041	0.999992	0	0	0	0	0	0	0	0	0
AT1G05675	4.93334	3.21071	3.9518	2.16701	1.92302	2.33819	2.38729	2.861	3.0092	2.62583	2.47957	2.98414	4.48732	5.09826	5.99504	3.58284	4.99127	5.05418	4.75206	4.63985	5.58722	4.08589	4.31425	4.62556	0.164345	0.999996	0.999903	0.185496	0.646862	0.999978	0.000392041	0.553882	0.999992	0	0	0	0	0	0	-1	0	0
AT1G05680	4.75475	2.83985	2.71949	8.32492	8.68782	8.70429	9.27622	9.25047	9.31174	9.3082	9.17154	9.43869	4.44021	4.48825	3.83479	8.18	8.11736	7.96402	9.26374	9.07783	9.01657	9.25119	9.40563	9.10702	0.0725438	0.999996	0.999903	3.29441e-09	0.0996409	0.999978	2.19595e-11	0.328496	0.999992	0	0	0	1	0	0	1	0	0
AT1G05690	2.89	2.77032	3.38953	5.47891	5.65871	5.8528	6.60558	6.75759	6.67811	6.49597	6.38687	6.50572	3.21914	2.89829	3.24505	5.18347	5.02301	5.4189	6.27773	6.49925	5.96824	6.46762	6.1228	6.32079	0.238152	0.999996	0.999903	4.30466e-08	0.00804863	0.999978	6.91667e-10	0.00860163	0.999992	0	0	0	1	1	0	1	1	0
AT1G05710	5.03558	3.26147	4.15603	5.06945	4.71483	5.33133	5.52785	5.61489	5.60969	5.43992	5.6142	5.67635	4.5162	3.58282	3.29448	4.43157	4.29055	4.24369	5.59268	5.46632	4.52927	5.64915	5.53518	4.77355	0.682256	0.999996	0.999903	0.226771	0.213001	0.999978	0.0360164	0.545963	0.999992	0	0	0	0	0	0	0	0	0
AT1G05720	4.75991	4.23682	5.60861	6.90202	7.00779	7.03783	7.31949	7.21978	7.14037	7.48329	7.5377	7.41775	5.05087	7.00914	6.86636	7.07746	6.96083	6.80734	7.2794	6.98186	7.18722	7.07289	7.30582	7.18067	0.0525905	0.999996	0.999903	0.128423	0.83692	0.999978	1.99577e-05	0.849928	0.999992	0	0	0	0	0	0	1	0	0
AT1G05730	3.85451	2.88542	4.79754	4.85639	5.44595	5.02331	5.04512	4.89133	4.75971	5.39899	4.98412	5.12196	3.69653	3.73957	3.89582	4.28282	4.42149	4.33796	4.78213	4.75527	4.23613	4.13386	3.74962	4.27563	0.319311	0.999996	0.999903	0.12643	0.76413	0.999978	0.00128431	0.855783	0.999992	0	0	0	0	0	0	1	0	0
AT1G05740	3.90982	5.20938	3.67844	3.46813	3.02271	3.09042	2.95308	2.95836	2.68109	2.84898	2.89277	2.66362	4.02869	3.62289	4.46581	3.46116	3.69857	3.9536	3.60596	4.99267	3.75321	3.87601	3.98475	3.46938	0.341334	0.999996	0.999903	0.423264	0.610069	0.999978	0.00979356	0.764623	0.999992	0	0	0	0	0	0	-1	0	0
AT1G05750	4.79	4.80155	5.15742	3.96779	4.54949	3.91296	4.96561	4.91243	4.81862	4.64109	4.80839	4.97785	4.87146	4.48448	3.69718	4.39706	3.37032	3.30354	4.5887	4.22862	4.42498	4.24081	3.85184	4.04466	0.886706	0.999996	0.999903	0.0582083	0.193787	0.999978	0.0232008	0.183915	0.999992	0	0	0	0	0	0	0	0	0
AT1G05780	4.67808	5.68489	4.77956	6.72977	6.54523	6.45128	6.91525	6.69329	6.56559	6.3895	6.70325	6.52353	4.67385	4.16358	4.04872	6.41248	5.51405	6.13988	6.21511	6.3508	5.69911	6.68076	5.90165	6.41729	0.787278	0.999996	0.999903	2.93592e-05	0.944238	0.999978	8.21269e-05	0.899455	0.999992	0	0	0	1	0	0	1	0	0
AT1G05785	5.98878	4.6183	3.89938	6.47286	6.44014	6.26983	7.54427	7.55599	7.33746	7.438	7.61393	6.92365	3.40949	3.43143	2.84909	5.71171	6.02545	5.77906	7.43154	7.25672	6.66332	7.4071	7.3233	6.85806	0.161284	0.999996	0.999903	1.57308e-06	0.0415353	0.999978	0.000478065	0.0933303	0.999992	0	0	0	1	1	0	1	0	0
AT1G05790	4.5946	3.64422	4.50176	7.33008	7.22504	6.96848	7.71649	7.5799	7.70623	7.58497	7.58161	7.56496	5.12396	3.9582	4.30944	6.26991	6.53033	5.98785	7.23424	7.1398	6.48992	7.39837	7.21105	7.17926	0.0633798	0.999996	0.999903	1.38697e-05	0.20238	0.999978	8.80382e-09	0.454229	0.999992	0	0	0	1	0	0	1	0	0
AT1G05805	3.96623	5.77458	3.52873	2.37062	2.02776	2.2302	2.38509	1.72906	2.10918	2.10641	1.72156	2.04966	4.56667	4.14117	5.57412	2.9604	3.2071	2.0002	1.96966	2.02161	1.98317	2.64387	2.50029	2.17403	0.875346	0.999996	0.999903	0.000278157	0.394467	0.999978	7.7438e-05	0.945481	0.999992	0	0	0	-1	0	0	-1	0	0
AT1G05810	6.03137	3.82929	3.62936	2.90972	3.42957	3.75212	3.52282	4.33019	3.67853	4.02313	4.46125	3.72397	3.71763	3.0991	3.8934	3.04303	3.24422	3.41979	3.29169	3.29037	3.82031	3.22806	3.65753	3.28739	0.395139	0.999996	0.999903	0.507159	0.842083	0.999978	0.0207944	0.687143	0.999992	0	0	0	0	0	0	-1	0	0
AT1G05820	5.49175	5.02455	4.2513	3.70183	3.06492	2.8532	3.58407	3.24745	3.69008	3.79154	3.27235	4.02957	4.13868	4.65872	4.33227	3.02128	3.33819	4.37561	3.33645	3.50827	3.82134	3.609	3.40114	3.53978	0.198138	0.999996	0.999903	0.0438757	0.985551	0.999978	9.72985e-05	0.776429	0.999992	0	0	0	0	0	0	-1	0	0
AT1G05830	3.2122	3.2536	3.33748	6.55746	6.54346	6.47761	6.29922	6.32557	6.48716	6.40704	6.32206	6.57398	5.48331	3.60666	3.33945	6.24107	4.97908	5.98359	5.30113	6.15736	5.5101	5.3181	5.95948	6.0508	0.0462685	0.999996	0.999903	0.00150453	0.95231	0.999978	1.99617e-07	0.929951	0.999992	1	0	0	1	0	0	1	0	0
AT1G05835	6.33743	5.72205	4.78186	4.08469	3.89319	3.82574	4.13393	3.7211	4.49633	3.74393	4.03436	4.50725	5.00425	4.63388	4.75747	3.60837	3.81713	3.67198	4.46714	4.04585	4.57102	4.48624	2.86371	3.5565	0.472162	0.999996	0.999903	0.0113127	0.352147	0.999978	0.000252965	0.899105	0.999992	0	0	0	-1	0	0	-1	0	0
AT1G05840	5.42888	5.32649	5.11522	6.4857	6.23112	6.50543	7.0321	6.76765	6.90159	6.81861	6.71202	6.87551	5.70835	5.14657	5.98351	5.96557	5.76751	5.91782	6.51977	6.73315	5.68446	6.2721	6.80708	6.48933	0.120224	0.999996	0.999903	0.373451	0.419185	0.999978	0.000576516	0.379651	0.999992	0	0	0	0	0	0	1	0	0
AT1G05850	9.34218	9.32397	9.19316	7.5454	7.25369	7.13745	7.26197	7.25845	7.34812	7.31529	7.322	7.11922	9.28247	9.29737	9.12706	7.44308	7.63585	7.84495	7.2597	6.82345	6.49994	6.87463	6.95544	6.87482	0.420661	0.999996	0.999903	1.22244e-06	0.0379866	0.999978	3.48441e-08	0.984885	0.999992	0	0	0	-1	0	0	-1	0	0
AT1G05860	3.88922	4.11216	3.63511	4.51289	4.83738	4.6809	5.11993	4.77729	5.40919	4.97791	4.7869	5.32632	2.60706	2.50317	2.14612	4.48075	4.54968	2.90465	5.04627	4.60297	3.99382	5.05415	5.23728	5.4002	0.30171	0.999996	0.999903	0.000450287	0.411529	0.999978	0.0391333	0.63731	0.999992	0	0	0	1	0	0	0	0	0
AT1G05880	3.48446	3.54397	5.07696	2.27365	2.07204	1.94431	2.01987	2.1739	1.97561	1.95888	1.96701	2.35425	2.47405	2.19003	4.10726	3.22429	2.61075	3.10993	3.32424	2.55976	4.76137	2.9775	3.06402	2.19328	0.0505678	0.999996	0.999903	0.923745	0.607241	0.999978	0.00113736	0.987856	0.999992	0	0	0	0	0	0	-1	0	0
AT1G05890	4.23067	5.41974	4.70612	8.00253	7.82855	7.97996	8.29792	8.12125	8.15158	8.24018	8.08301	8.15366	4.72608	4.24112	3.31483	7.13398	7.36431	7.32166	7.43118	7.71475	7.46311	7.81332	7.70946	7.74271	0.974539	0.999996	0.999903	4.03023e-09	0.708925	0.999978	3.0244e-09	0.782999	0.999992	0	0	0	1	0	0	1	0	0
AT1G05894	3.1751	4.21902	3.60551	3.38965	3.10603	3.28505	4.01392	3.40114	4.04752	3.99055	3.77411	4.14619	2.47586	3.95527	3.78808	2.61615	3.04397	2.94233	3.30923	3.46204	3.83777	4.21542	4.11057	3.85948	0.875702	0.999996	0.999903	0.150572	0.285971	0.999978	0.25551	0.440419	0.999992	0	0	0	0	0	0	0	0	0
AT1G05900	4.60487	3.83408	4.69337	4.66425	4.87063	4.32306	5.01834	5.1159	5.01136	5.02085	4.87352	4.99097	2.80006	3.64145	3.78371	4.27444	4.16101	4.04105	4.57475	4.33443	3.78245	4.93177	4.2056	4.46755	0.423742	0.999996	0.999903	0.0277052	0.935474	0.999978	0.449689	0.533391	0.999992	0	0	0	0	0	0	0	0	0
AT1G05910	4.75651	4.60779	3.96614	5.90276	5.81394	5.78871	5.82326	5.97456	6.29578	6.01802	6.01166	6.37988	4.29528	3.89204	5.84533	5.6003	5.12663	5.57285	5.67258	6.01565	5.59559	5.3213	5.22711	5.64312	0.399912	0.999996	0.999903	0.0604297	0.689198	0.999978	0.000986308	0.876647	0.999992	0	0	0	0	0	0	1	0	0
AT1G05930	3.49958	3.76672	5.61846	1.85533	1.75961	2.78087	1.88713	1.826	1.84954	1.46128	2.16555	1.25513	3.23435	2.05564	4.47232	2.30044	3.2814	2.64243	2.59742	1.82804	2.67964	2.31741	2.97482	1.44934	0.139492	0.999996	0.999903	0.41205	0.785166	0.999978	0.000976644	0.894453	0.999992	0	0	0	0	0	0	-1	0	0
AT1G05940	5.25436	5.56117	4.26314	6.63694	6.46677	6.22137	7.09962	7.31799	7.01216	7.25923	7.49432	6.9753	4.89745	4.76476	4.71751	5.53116	5.39803	5.87416	6.65991	6.48801	6.00364	6.80396	6.23008	5.99288	0.339396	0.999996	0.999903	0.0204564	0.148323	0.999978	0.000172219	0.218239	0.999992	0	0	0	0	0	0	1	0	0
AT1G05960	2.86737	4.38311	4.24715	7.0437	6.98415	7.10268	6.98183	7.01712	7.01313	6.81591	6.89155	6.96484	4.83348	3.65129	3.68681	6.28533	6.33227	6.47477	6.73553	6.58402	6.11466	6.69634	6.7276	6.77027	0.185558	0.999996	0.999903	2.23646e-06	0.905555	0.999978	1.15577e-08	0.98058	0.999992	0	0	0	1	0	0	1	0	0
AT1G05970	3.91489	4.22037	4.66354	5.90637	5.68034	5.85388	5.82365	5.78025	5.82349	5.63916	5.88658	5.5219	3.46273	4.77398	5.91587	4.5891	5.3308	5.573	5.04808	5.6386	5.39262	5.32971	5.88566	5.59288	0.183135	0.999996	0.999903	0.327902	0.857179	0.999978	0.00123314	0.998399	0.999992	0	0	0	0	0	0	1	0	0
AT1G05990	4.01807	5.00175	4.34064	2.7473	3.19122	2.96823	2.35129	3.05132	2.79989	3.10182	3.21049	2.8167	4.53656	4.86244	5.38517	3.18655	3.55027	3.21084	3.02349	2.77222	3.45409	2.83214	2.2527	2.53932	0.864861	0.999996	0.999903	4.68795e-05	0.744874	0.999978	8.1504e-05	0.800642	0.999992	0	0	0	-1	0	0	-1	0	0
AT1G06000	5.69799	5.66826	4.96771	6.82992	6.53238	6.72014	5.90655	6.07117	5.87832	6.03511	6.37683	6.19396	6.47343	6.35451	5.75423	5.79472	6.04654	6.00123	5.82212	5.36715	5.07891	5.41934	5.82258	5.08452	0.00904062	0.999996	0.999903	0.425517	0.308006	0.999978	0.000214521	0.128927	0.999992	1	0	0	0	0	0	1	0	0
AT1G06002	6.05021	5.68317	5.75276	6.53374	6.53451	6.2935	5.83901	5.81365	5.75169	5.98178	6.42163	5.92715	6.38033	6.35093	5.48681	5.8099	5.72516	6.18052	5.54729	5.72813	4.67501	5.3059	5.62789	5.16336	0.178175	0.999996	0.999903	0.615401	0.276394	0.999978	0.0473485	0.236847	0.999992	0	0	0	0	0	0	0	0	0
AT1G06010	3.42064	5.24432	6.86301	7.22653	7.6306	7.44247	6.97963	6.83078	6.79599	7.04243	6.85868	6.89234	5.27481	4.44716	4.21941	7.13056	7.23173	6.83881	6.65124	6.24808	5.70653	6.88603	6.60573	6.78904	0.901846	0.999996	0.999903	0.000199486	0.377208	0.999978	0.000284086	0.674613	0.999992	0	0	0	1	0	0	1	0	0
AT1G06040	7.7119	7.45339	6.60343	6.04536	6.53065	6.82555	5.75816	5.97992	6.11393	6.00222	6.01783	5.8691	6.01209	6.52705	6.79301	6.20213	5.9136	5.93491	5.9101	5.78801	5.01104	5.59251	5.52869	5.54532	0.591835	0.999996	0.999903	0.208595	0.465126	0.999978	0.0188289	0.428809	0.999992	0	0	0	0	0	0	0	0	0
AT1G06060	4.67143	5.17271	5.05355	6.96166	7.30582	7.61185	6.86479	7.0139	6.92197	6.65387	6.88321	7.09903	5.12435	4.80359	4.8984	6.95664	6.92952	7.18978	6.21354	5.92835	6.20424	6.37857	6.61516	6.26212	0.640804	0.999996	0.999903	4.63828e-08	0.0195716	0.999978	5.46472e-09	0.489852	0.999992	0	0	0	1	0	0	1	0	0
AT1G06070	3.50072	5.03307	3.56798	7.9244	7.92554	7.89874	7.51154	7.55359	7.96801	7.61735	7.31913	7.86799	4.09073	5.0687	4.82408	7.40432	7.71767	7.23533	7.40572	6.97269	6.97539	7.18238	7.34118	7.45996	0.107336	0.999996	0.999903	1.54112e-07	0.657083	0.999978	6.06318e-10	0.831451	0.999992	0	0	0	1	0	0	1	0	0
AT1G06080	3.49046	3.04296	4.54424	2.51128	2.63215	3.05406	2.33395	2.48435	2.11451	2.39353	2.04956	2.20472	4.27742	4.67106	4.71057	2.6041	3.47371	3.38179	3.27433	2.35931	3.57883	4.29023	2.82341	3.27881	0.6206	0.999996	0.999903	0.00309378	0.946747	0.999978	0.0273549	0.693876	0.999992	0	0	0	-1	0	0	0	0	0
AT1G06090	5.10414	5.49576	4.98878	2.85401	2.50753	3.05278	2.8592	2.62428	2.91516	2.79205	2.81276	3.2052	5.69975	3.24448	4.20434	2.43981	3.2287	2.56139	2.94872	3.03498	2.94952	2.17826	2.60938	3.03388	0.379963	0.999996	0.999903	0.00101526	0.81952	0.999978	1.12458e-05	0.997851	0.999992	0	0	0	-1	0	0	-1	0	0
AT1G06110	6.69996	7.27226	5.05334	9.56566	9.46571	9.30341	9.22612	9.13763	9.12944	9.23643	9.12034	9.20559	5.52881	4.98055	5.47692	9.27087	9.20668	9.00141	9.24805	9.36776	8.66192	9.0319	8.91135	8.96268	0.340534	0.999996	0.999903	4.1534e-09	0.954156	0.999978	6.81793e-08	0.807529	0.999992	0	0	0	1	0	0	1	0	0
AT1G06130	4.95439	4.24388	4.8836	7.21004	7.24532	7.14652	7.64862	7.56746	7.46438	7.46149	7.53353	7.33364	5.12132	4.03375	3.54239	7.12856	7.01838	7.32289	7.48411	7.46853	7.00586	7.26731	7.14566	7.4317	0.529374	0.999996	0.999903	1.54182e-08	0.83514	0.999978	1.02429e-07	0.643519	0.999992	0	0	0	1	0	0	1	0	0
AT1G06140	2.38593	4.56901	3.59054	4.18542	4.03717	4.22248	4.6487	4.27842	4.77242	4.34731	4.33392	4.47484	5.12188	7.79214	5.86271	5.02919	5.69833	5.1805	4.36112	5.42277	6.30039	4.9225	5.64705	5.05414	0.156075	0.999996	0.999903	0.12279	0.976188	0.999978	0.283489	0.813344	0.999992	0	0	0	0	0	0	0	0	0
AT1G06149	4.56838	3.38476	4.48579	5.32653	5.5214	5.84537	5.53243	6.05925	6.17044	6.00886	5.65291	6.18791	3.55048	3.143	3.82279	3.57573	3.51005	3.65857	4.62793	5.02111	3.95444	4.55838	4.92377	4.7689	0.0406266	0.999996	0.999903	0.841925	0.0885141	0.999978	0.000313421	0.676923	0.999992	1	0	0	0	0	0	1	0	0
AT1G06150	4.01212	3.23181	4.34145	5.16852	5.36368	5.67781	5.39114	5.87648	5.89978	5.82623	5.49111	5.97098	3.19011	3.03994	3.66705	3.63365	3.81457	3.50603	4.51721	4.86775	3.76028	4.39845	4.73886	4.69548	0.0581896	0.999996	0.999903	0.311623	0.191715	0.999978	8.55633e-05	0.710236	0.999992	0	0	0	0	0	0	1	0	0
AT1G06160	3.38575	2.68898	4.70266	2.10133	2.21002	2.04828	2.25115	2.88499	2.29681	2.59136	2.37071	2.30562	5.37057	4.64023	3.22621	4.6459	4.89603	4.39815	1.45875	4.11103	3.58301	3.17081	4.00387	4.01323	0.13637	0.999996	0.999903	0.723663	0.108332	0.999978	0.0191339	0.855783	0.999992	0	0	0	0	0	0	-1	0	0
AT1G06180	4.88723	3.96194	5.07654	2.88052	2.47221	2.21831	2.16786	2.31622	2.09717	2.4617	2.07592	2.29039	3.36467	3.29735	3.05564	1.9562	2.25758	2.55491	1.83737	2.22436	3.37494	2.51657	1.90472	2.33842	0.101382	0.999996	0.999903	0.0134614	0.795284	0.999978	6.27e-06	0.737918	0.999992	0	0	0	0	0	0	-1	0	0
AT1G06190	4.93351	4.79101	4.94065	8.17549	8.18729	8.14571	8.32086	8.46065	8.28404	8.36099	8.25334	8.3991	4.59125	4.99842	3.30751	7.70473	7.5768	7.24704	7.53181	7.83043	7.77171	7.44417	7.76273	7.69634	0.930182	0.999996	0.999903	2.93925e-09	0.784934	0.999978	1.36774e-09	0.857427	0.999992	0	0	0	1	0	0	1	0	0
AT1G06200	5.36153	5.56017	5.26399	8.61187	8.66891	8.62032	8.4703	8.51985	8.71687	8.60766	8.38894	8.66153	4.74349	5.70248	5.06443	8.81206	8.57832	8.65254	8.53583	8.43337	8.50097	8.77866	8.46882	8.54349	0.600242	0.999996	0.999903	1.38581e-11	0.728919	0.999978	3.25653e-11	0.952699	0.999992	0	0	0	1	0	0	1	0	0
AT1G06210	4.98848	4.51579	5.83872	7.3109	7.5474	7.44865	6.7449	6.50193	6.69811	6.7765	6.24931	6.97069	4.91892	5.10654	5.94384	6.81099	6.70711	6.94066	6.57057	6.31697	6.7978	6.57458	6.49803	6.6953	0.189032	0.999996	0.999903	0.000161763	0.723196	0.999978	4.04792e-07	0.158459	0.999992	0	0	0	1	0	0	1	0	0
AT1G06220	4.87899	6.36227	4.02013	7.37233	7.16753	7.3433	7.6475	7.90206	7.69035	7.40441	7.82487	7.60903	5.56452	4.81214	5.36384	6.71768	6.82117	6.63677	7.25452	6.85574	7.0313	7.09747	7.1654	7.00706	0.348524	0.999996	0.999903	0.0011475	0.710816	0.999978	9.92263e-06	0.627871	0.999992	0	0	0	1	0	0	1	0	0
AT1G06230	3.72767	5.70679	5.03972	8.68811	8.84207	8.80234	7.74137	7.86085	8.17562	8.08761	7.87226	8.20258	6.18009	6.16458	5.44457	8.41542	8.31317	8.09283	7.95371	7.93548	7.89899	7.60802	7.70239	7.81174	0.0209604	0.999996	0.999903	2.04214e-06	0.649881	0.999978	5.08487e-10	0.167851	0.999992	1	0	0	1	0	0	1	0	0
AT1G06240	5.03875	5.15645	5.17715	5.55731	5.16276	4.73597	5.72593	5.99246	6.20612	6.03516	6.71461	6.1171	4.76079	4.85524	5.77783	5.2813	5.08329	4.44228	5.64164	4.93925	5.31552	5.94762	5.54704	4.48222	0.798591	0.999996	0.999903	0.638967	0.653927	0.999978	0.94528	0.22881	0.999992	0	0	0	0	0	0	0	0	0
AT1G06250	4.57341	4.27738	3.91756	3.48691	2.84133	3.17996	4.76016	4.51207	5.1037	5.08293	4.77127	4.78526	4.46278	4.76371	3.68379	2.85963	2.95712	3.73118	3.57787	3.19881	3.64488	3.20179	3.61245	4.25695	0.971656	0.999996	0.999903	0.00410721	0.702561	0.999978	0.00392677	0.00321008	0.999992	0	0	0	-1	0	0	-1	1	0
AT1G06260	3.11331	2.59686	3.47256	3.50726	3.18536	3.20888	4.7017	4.66359	5.08926	4.33796	4.84028	4.74042	2.77699	3.3264	3.4829	2.96556	2.47201	2.9675	4.01374	2.97458	3.95537	4.79207	3.34396	3.77996	0.395256	0.999996	0.999903	0.31929	0.181366	0.999978	0.526483	0.0101521	0.999992	0	0	0	0	0	0	0	1	0
AT1G06265	3.28551	3.38226	3.71442	3.10093	3.20375	3.24144	4.18325	3.95992	4.67337	3.99529	4.12355	4.57992	3.62617	3.30415	3.42273	4.11113	3.26852	3.6587	4.21611	3.54016	3.47759	4.1116	3.64291	4.02813	0.388783	0.999996	0.999903	0.469382	0.937816	0.999978	0.348359	0.019775	0.999992	0	0	0	0	0	0	0	1	0
AT1G06270	4.37793	4.17735	4.84921	7.14062	7.50611	7.19877	8.25388	8.30398	8.04168	8.03568	8.26011	8.19931	5.79071	5.94223	5.45084	7.23511	7.21753	6.95924	7.77981	7.90937	7.51953	7.57293	7.69252	7.39057	0.00443736	0.999996	0.999903	1.1697e-05	0.148138	0.999978	2.87021e-10	0.0186427	0.999992	1	0	0	1	0	0	1	0	0
AT1G06290	7.18493	5.18454	3.4502	8.3874	8.08788	8.47663	8.9672	8.97925	8.88888	8.90871	8.71146	8.91957	5.66077	4.18969	5.48957	7.97795	7.96554	7.95611	8.91046	8.70027	7.97874	8.8859	8.57116	8.37559	0.894126	0.999996	0.999903	9.47776e-05	0.653424	0.999978	2.9745e-05	0.669222	0.999992	0	0	0	1	0	0	1	0	0
AT1G06310	5.13288	4.00086	4.06491	2.39323	2.76355	2.22611	2.63132	2.34932	2.4837	2.82228	2.35965	2.4101	3.65927	3.18733	3.20327	2.41896	3.93705	2.21249	2.82948	1.90043	2.39584	2.56347	2.40532	2.12005	0.0599756	0.999996	0.999903	0.245373	0.548046	0.999978	6.29161e-05	0.988754	0.999992	0	0	0	0	0	0	-1	0	0
AT1G06320	4.22923	4.67902	4.27849	1.76403	2.33234	2.29204	2.27621	1.79277	3.25307	2.63925	1.73128	2.15931	3.06975	2.87998	5.92603	2.74183	2.12666	3.39989	1.67978	2.80432	3.26096	2.80044	2.64859	2.01466	0.394642	0.999996	0.999903	0.0706252	0.919256	0.999978	0.00115099	0.884253	0.999992	0	0	0	0	0	0	-1	0	0
AT1G06340	4.15492	3.28081	4.8431	1.84971	2.02808	1.71564	1.90226	1.81805	1.69941	1.87651	1.77367	2.08837	4.72201	4.53346	4.09377	3.52804	3.29906	3.47813	2.14729	3.14271	3.53071	3.57905	3.01241	2.93494	0.0844143	0.999996	0.999903	0.0120691	0.48541	0.999978	3.8659e-06	0.972785	0.999992	0	0	0	-1	0	0	-1	0	0
AT1G06380	5.10806	4.71959	3.60134	7.04926	7.11617	7.40173	7.26691	6.9653	7.27271	6.90323	6.89183	7.1958	5.7087	4.73218	4.49851	6.99276	6.81316	6.5612	6.60426	6.99184	7.11641	7.12549	7.14523	7.01705	0.180511	0.999996	0.999903	4.37379e-05	0.902358	0.999978	1.23515e-07	0.990346	0.999992	0	0	0	1	0	0	1	0	0
AT1G06390	4.03305	5.85118	4.05061	5.18875	5.62735	5.17797	5.52859	5.28764	5.27729	5.71613	5.28581	5.46991	5.9295	5.4635	6.14828	4.97508	5.42718	5.17585	5.53655	4.70073	5.32972	5.37039	5.10173	5.1826	0.0684213	0.999996	0.999903	0.109004	0.996956	0.999978	0.0807557	0.985806	0.999992	0	0	0	0	0	0	0	0	0
AT1G06400	5.76699	6.27162	4.35966	8.97187	9.12594	8.97815	8.18554	8.2363	8.17141	8.10685	8.0413	8.06728	7.00099	5.78744	5.75377	8.63011	8.73892	8.76225	8.10321	7.81477	7.93754	8.06094	7.90153	8.0916	0.155531	0.999996	0.999903	1.55185e-06	0.251173	0.999978	6.38594e-09	0.21803	0.999992	0	0	0	1	0	0	1	0	0
AT1G06410	5.4728	6.74164	4.99516	8.07421	8.27097	8.34821	8.19282	8.00839	8.03575	8.05629	7.92958	8.07609	6.48606	7.5944	7.29674	7.77857	8.14219	7.68913	7.98415	8.29546	7.65672	7.85478	7.73745	8.10967	0.0143247	0.999996	0.999903	0.0556876	0.913247	0.999978	7.00703e-07	0.912423	0.999992	1	0	0	0	0	0	1	0	0
AT1G06420	3.14997	3.23316	2.30467	2.12259	1.73814	2.46231	2.54695	2.45649	3.03778	2.43679	2.35718	2.80539	3.82912	4.47026	3.41166	3.39144	5.31126	4.67224	3.98959	4.43675	5.18645	4.06103	4.1947	4.67059	0.109455	0.999996	0.999903	0.234214	0.95231	0.999978	0.0793744	0.559151	0.999992	0	0	0	0	0	0	0	0	0
AT1G06430	5.20325	7.04069	6.02157	7.20037	6.63287	6.81985	6.29405	6.19958	6.43317	6.38867	6.34695	6.32295	6.78269	6.40203	6.79301	6.70351	7.08665	6.47507	6.73594	5.99124	5.20159	6.05215	6.25226	5.72113	0.378033	0.999996	0.999903	0.82946	0.265375	0.999978	0.0516685	0.499645	0.999992	0	0	0	0	0	0	0	0	0
AT1G06440	3.76104	4.10821	2.75957	3.72003	4.31127	4.2208	4.37527	4.8439	4.73349	5.05194	4.91665	4.88983	4.16922	5.20675	5.2389	3.65494	4.12809	4.24543	5.05414	4.05322	3.81418	4.15468	4.90339	5.27841	0.0724007	0.999996	0.999903	0.0494486	0.7509	0.999978	0.191462	0.52624	0.999992	0	0	0	0	0	0	0	0	0
AT1G06450	4.27183	5.16698	5.27945	5.68439	5.94711	5.82423	5.99988	6.37976	6.47167	5.87279	5.99752	6.17053	4.83088	5.13422	5.0597	5.30087	5.25327	5.17605	6.02789	5.5186	5.29156	6.20359	5.72052	5.716	0.222827	0.999996	0.999903	0.444107	0.509065	0.999978	0.00344799	0.424037	0.999992	0	0	0	0	0	0	0	0	0
AT1G06460	6.54566	7.85678	7.56976	6.6706	6.62529	6.41925	6.39787	6.35162	6.67216	6.11397	6.29398	6.47266	7.43555	7.65263	6.69692	5.74027	6.22444	6.07589	6.47147	6.01172	5.60446	6.44976	5.89099	5.95635	0.477183	0.999996	0.999903	0.00149763	0.988934	0.999978	0.0333757	0.946419	0.999992	0	0	0	-1	0	0	0	0	0
AT1G06470	4.6686	4.37267	4.33807	3.82182	4.04624	4.48486	4.38392	4.54184	4.33602	4.06882	4.55558	4.02417	3.90784	3.33029	2.48046	3.08841	3.21458	3.89	3.63034	3.79371	3.51455	3.22813	3.66523	3.23504	0.454326	0.999996	0.999903	0.660089	0.737913	0.999978	0.30293	0.732201	0.999992	0	0	0	0	0	0	0	0	0
AT1G06500	6.71777	5.39337	5.48329	5.65194	6.39392	6.0855	5.74009	5.89273	6.10627	5.58532	5.6444	5.84772	5.83348	4.75266	5.4065	6.27266	6.03526	6.08068	5.94253	6.37266	5.28397	5.84577	6.07051	5.56994	0.400456	0.999996	0.999903	0.0428092	0.754878	0.999978	0.632925	0.930144	0.999992	0	0	0	0	0	0	0	0	0
AT1G06515	5.92353	5.83086	5.72153	6.51515	6.5829	6.40681	6.9162	7.006	6.70828	7.20794	7.05285	6.55798	5.5012	4.66624	4.72329	5.79008	5.65519	6.27939	6.2697	6.32977	5.60146	6.50779	5.89459	5.9182	0.679967	0.999996	0.999903	0.00487429	0.825339	0.999978	0.0298143	0.584132	0.999992	0	0	0	0	0	0	0	0	0
AT1G06520	4.65389	3.33009	3.67114	4.2224	4.857	4.42495	4.26575	4.43812	4.58456	4.87875	4.8575	4.59153	3.50651	4.8864	3.86397	5.1844	3.74663	3.08796	3.52987	3.11026	3.49281	3.82244	2.50827	3.23196	0.477515	0.999996	0.999903	0.883617	0.499161	0.999978	0.203297	0.974592	0.999992	0	0	0	0	0	0	0	0	0
AT1G06530	6.60735	6.4191	6.35414	8.89038	8.91557	8.80178	8.27618	8.25981	8.56472	8.56474	8.40635	8.76398	8.3451	7.78733	6.61774	8.89439	9.05247	8.54983	8.60461	8.8217	8.06497	8.58813	8.63297	8.62828	0.0688678	0.999996	0.999903	0.00123095	0.632266	0.999978	3.43638e-07	0.475418	0.999992	0	0	0	1	0	0	1	0	0
AT1G06540	3.74716	3.81323	5.02502	3.18545	3.04256	3.16129	2.89274	3.27922	2.65	3.36197	2.48075	2.66928	4.94046	4.48228	4.81838	4.67961	2.93854	2.33525	2.69074	3.03741	3.58217	3.05402	3.20105	2.19486	0.73756	0.999996	0.999903	0.00792511	0.86301	0.999978	0.0343432	0.92191	0.999992	0	0	0	-1	0	0	-1	0	0
AT1G06550	4.60854	4.22913	4.41867	2.81564	2.88241	3.30105	2.83885	2.69459	3.37581	2.89676	3.40949	2.68993	5.7067	5.86504	4.87733	2.74043	3.31113	2.97088	2.89639	2.67611	3.59381	2.66906	2.60086	3.77773	0.130888	0.999996	0.999903	1.3286e-06	0.967996	0.999978	0.000631735	0.986402	0.999992	0	0	0	-1	0	0	-1	0	0
AT1G06560	4.23433	3.75079	4.66508	4.36078	4.49877	4.40406	4.96677	4.78534	5.08265	4.51579	4.47597	4.75601	3.82587	4.46195	3.50334	3.03457	3.96009	3.48166	4.39643	4.00219	4.35437	4.62957	5.09341	4.0471	0.322989	0.999996	0.999903	0.20895	0.174848	0.999978	0.541699	0.437332	0.999992	0	0	0	0	0	0	0	0	0
AT1G06570	6.87278	6.1262	6.35479	8.28369	8.28503	8.15782	7.51562	7.52847	7.59627	7.72592	7.57211	7.66597	5.67205	6.20729	6.53594	7.9656	7.88567	7.88438	7.41323	7.79747	7.13037	7.39253	7.32189	6.95814	0.9806	0.999996	0.999903	1.93415e-06	0.336919	0.999978	1.08965e-06	0.125986	0.999992	0	0	0	1	0	0	1	0	0
AT1G06590	3.48423	4.35784	4.94454	4.67178	4.42106	3.71785	4.91296	4.56583	4.79477	4.62608	4.69346	4.83867	4.50449	3.40888	3.62579	3.40852	4.07233	4.21854	4.55883	3.86407	4.40314	3.87239	3.7705	4.3146	0.964643	0.999996	0.999903	0.90193	0.641062	0.999978	0.983925	0.571418	0.999992	0	0	0	0	0	0	0	0	0
AT1G06630	3.65086	3.65457	3.72506	5.3973	5.80998	5.48426	6.02001	6.12489	6.30344	5.99972	6.12766	6.36945	3.21578	4.33396	3.98356	4.41557	4.92304	4.95637	5.80817	5.1393	5.41841	4.99971	5.28998	5.53419	0.0841067	0.999996	0.999903	0.00497772	0.163967	0.999978	1.67465e-06	0.279172	0.999992	0	0	0	0	0	0	1	0	0
AT1G06640	4.35475	3.02721	4.59681	3.07428	2.27198	2.39974	3.23153	3.22658	3.89861	3.42326	3.86819	3.21279	4.33695	3.92986	4.05115	2.74525	3.43962	3.26925	2.88398	2.46088	3.35796	3.76643	3.19889	3.78921	0.575853	0.999996	0.999903	0.0234438	0.783659	0.999978	0.00116124	0.204029	0.999992	0	0	0	0	0	0	-1	0	0
AT1G06645	4.91297	5.43957	4.40453	6.84925	7.20793	6.97871	7.2007	7.15899	6.79056	6.77421	6.91252	6.92726	5.3119	3.26879	4.55024	6.35656	6.03036	6.88785	6.73428	7.01513	6.06822	6.97637	6.89308	6.66719	0.967865	0.999996	0.999903	6.12021e-05	0.862683	0.999978	3.15315e-05	0.985006	0.999992	0	0	0	1	0	0	1	0	0
AT1G06650	5.54061	5.35359	3.67692	5.49466	5.58329	5.82838	6.0999	5.9139	6.0361	5.91278	5.81486	5.83318	4.20391	5.44531	4.7062	5.35403	5.25809	4.74444	5.93872	5.66657	5.54528	5.83032	6.06826	5.53612	0.591496	0.999996	0.999903	0.428237	0.412163	0.999978	0.0542266	0.712008	0.999992	0	0	0	0	0	0	0	0	0
AT1G06670	4.85003	4.48044	4.74971	6.69793	6.88721	6.88986	6.44123	6.44222	6.73695	6.87183	6.40122	7.02137	5.72338	4.26518	5.30131	5.84977	5.57231	6.61497	5.95664	5.61463	5.55899	5.55022	5.9481	6.01304	0.0625084	0.999996	0.999903	0.0140867	0.683278	0.999978	2.49905e-06	0.767486	0.999992	0	0	0	0	0	0	1	0	0
AT1G06680	9.76856	9.99936	9.26573	5.16159	4.65097	5.11947	5.48376	5.25313	5.52071	5.7446	5.49459	5.30864	8.4867	8.86323	8.44621	4.47487	5.18297	4.97111	5.35289	5.6787	5.08289	5.05568	5.56493	5.17221	0.07118	0.999996	0.999903	5.44906e-11	0.330742	0.999978	9.4804e-13	0.45348	0.999992	0	0	0	-1	0	0	-1	0	0
AT1G06690	5.91943	4.62168	6.30004	7.71794	7.62823	7.42401	7.15141	7.27921	7.04913	7.17501	7.26248	7.03728	5.63324	5.41487	5.34437	7.34167	7.1879	7.27423	7.01222	6.83099	6.88563	6.62435	6.77254	6.58022	0.809112	0.999996	0.999903	1.05728e-05	0.570199	0.999978	2.06983e-06	0.527109	0.999992	0	0	0	1	0	0	1	0	0
AT1G06700	6.04455	5.62589	5.35852	5.9673	5.60259	5.6578	5.67511	6.17672	5.63891	6.23964	5.91745	5.88283	5.35005	4.87263	4.2738	5.55307	5.39916	4.82333	5.37704	5.61005	4.65013	5.43062	5.86504	4.96935	0.622619	0.999996	0.999903	0.242391	0.966585	0.999978	0.853937	0.954626	0.999992	0	0	0	0	0	0	0	0	0
AT1G06710	3.59082	3.28387	4.64649	4.37699	4.41649	4.09104	4.53721	4.2631	4.60213	4.51324	4.28811	4.38549	3.18929	2.96811	2.92731	2.95002	3.40608	3.62785	4.23736	3.64119	3.31287	3.79418	3.23669	4.07311	0.846363	0.999996	0.999903	0.408064	0.553826	0.999978	0.18517	0.879968	0.999992	0	0	0	0	0	0	0	0	0
AT1G06720	4.1224	4.31262	3.59222	6.61568	6.60388	6.69875	6.4121	6.09828	6.59808	6.52906	6.07077	6.55178	4.4124	4.64814	3.06767	6.17567	5.91272	5.56152	5.98192	6.13364	6.15557	5.75274	5.87044	6.17538	0.234445	0.999996	0.999903	2.63954e-05	0.79892	0.999978	1.34889e-07	0.785248	0.999992	0	0	0	1	0	0	1	0	0
AT1G06730	5.10482	5.06855	4.49881	5.26937	5.13325	5.4341	5.85161	5.84255	5.8537	5.96148	5.67087	5.89955	5.04419	6.08998	6.7661	5.59906	6.24663	5.59437	5.84434	5.74351	6.44137	5.69719	5.9658	5.76908	0.441971	0.999996	0.999903	0.688107	0.812948	0.999978	0.269228	0.41605	0.999992	0	0	0	0	0	0	0	0	0
AT1G06750	3.91092	2.69405	4.56151	2.59833	2.74683	2.60165	3.51543	3.2224	3.53002	4.01081	4.06618	3.76786	3	4.05417	3.13135	4.40798	4.34717	5.14464	3.75598	4.03915	4.71206	3.75551	3.11265	4.93117	0.011695	0.999996	0.999903	0.0147555	0.634483	0.999978	0.0264531	0.404801	0.999992	-1	0	0	1	0	0	-1	0	0
AT1G06760	7.79054	7.85025	7.78516	9.4861	9.43912	9.34449	8.66439	8.50021	8.58789	8.5335	8.51138	8.43036	7.8267	7.39336	5.95073	9.04125	9.08479	9.03114	8.42047	8.42839	8.51047	8.53743	8.50348	8.4232	0.575664	0.999996	0.999903	4.78109e-06	0.297498	0.999978	4.45016e-05	0.124906	0.999992	0	0	0	1	0	0	1	0	0
AT1G06770	3.28112	3.78733	4.11259	4.58822	4.57993	4.73494	4.17584	3.86019	4.3698	4.4951	4.47608	4.69937	2.98915	3.38877	3.64904	4.17943	3.69863	4.00967	3.17644	3.61825	4.21271	3.75419	4.13585	3.13098	0.681026	0.999996	0.999903	0.0704995	0.670571	0.999978	0.00817553	0.454238	0.999992	0	0	0	0	0	0	0	0	0
AT1G06780	4.42294	3.96547	4.23806	4.40556	5.08288	4.81975	5.11434	5.24854	5.54984	5.50085	5.39212	5.62087	4.0733	4.26268	4.01659	4.42273	4.32046	4.19888	5.06516	5.17143	4.73798	5.69142	5.36922	5.60929	0.466682	0.999996	0.999903	0.455643	0.0940819	0.999978	0.0280724	0.220835	0.999992	0	0	0	0	0	0	0	0	0
AT1G06790	4.08327	4.60139	4.67394	5.54814	5.69797	5.63775	5.99402	6.01163	5.87429	5.72667	6.01316	5.96787	4.93595	4.04189	4.67736	5.30077	5.35751	4.76124	5.92954	5.5466	5.02691	6.05413	6.01839	5.47608	0.322156	0.999996	0.999903	0.0661914	0.54643	0.999978	0.000573804	0.651192	0.999992	0	0	0	0	0	0	1	0	0
AT1G06810	3.95357	2.62128	4.41751	2.17021	2.10164	2.41338	2.31464	2.93522	2.27706	2.58898	2.4551	2.00788	2.75911	3.54243	5.70603	2.43981	1.98896	3.12268	2.90848	2.58583	2.86358	2.33046	2.05809	2.83782	0.974053	0.999996	0.999903	0.0149977	0.847557	0.999978	0.0147296	0.883338	0.999992	0	0	0	-1	0	0	-1	0	0
AT1G06820	5.16705	4.76677	4.76304	5.73718	5.53926	5.66708	5.97183	6.05751	5.5879	5.72448	5.93081	5.95597	3.08546	4.11875	4.9778	5.43019	4.81608	5.00788	5.53143	5.46423	6.04654	5.56024	5.55303	5.91148	0.726236	0.999996	0.999903	0.00891585	0.35137	0.999978	0.0408112	0.844235	0.999992	0	0	0	1	0	0	0	0	0
AT1G06840	4.37234	3.63572	4.64923	4.1354	4.13262	4.22865	4.95597	5.30024	4.79774	4.84461	4.97449	5.20896	3.51694	4.2772	4.36325	3.40836	3.79141	4.23303	4.5127	4.45912	4.88055	4.4226	4.24983	4.52597	0.788556	0.999996	0.999903	0.464901	0.115438	0.999978	0.868276	0.0944304	0.999992	0	0	0	0	0	0	0	0	0
AT1G06850	3.3899	3.39639	3.97792	1.66345	2.30573	2.26731	2.1323	2.50749	2.13212	2.4396	2.03569	1.91313	4.58688	4.98026	3.93503	3.87376	2.64538	3.38994	2.76423	2.66554	3.15343	1.99124	3.0884	2.96495	0.701415	0.999996	0.999903	0.00409514	0.552279	0.999978	0.000397226	0.892175	0.999992	0	0	0	-1	0	0	-1	0	0
AT1G06870	4.22267	4.7051	4.28877	4.55145	4.72863	4.7543	5.42888	5.37464	4.98999	5.47273	5.41112	5.42727	5.072	4.64233	4.93475	4.62418	4.09404	4.22479	4.88387	4.61864	4.78369	4.70924	4.83226	4.84597	0.0645797	0.999996	0.999903	0.0268812	0.287168	0.999978	0.255967	0.148703	0.999992	0	0	0	0	0	0	0	0	0
AT1G06890	4.83241	4.91826	5.37153	7.72341	7.82982	7.80005	8.08107	8.33445	8.20268	8.00227	7.97034	8.24196	6.1375	5.14158	7.1842	7.14308	7.3801	7.22294	7.8228	7.79409	7.28471	8.07792	7.86012	7.65023	0.0183153	0.999996	0.999903	0.00608419	0.602512	0.999978	1.42835e-07	0.618563	0.999992	1	0	0	1	0	0	1	0	0
AT1G06900	5.3597	5.1848	3.57928	6.24312	6.32819	6.34805	6.38717	6.42792	6.70143	6.68577	6.48755	6.39201	3.60922	4.52475	3.89511	5.32528	5.09974	4.44604	5.69808	5.59787	5.38607	5.05414	4.76057	5.47005	0.397916	0.999996	0.999903	0.0229267	0.392972	0.999978	0.000316046	0.877325	0.999992	0	0	0	0	0	0	1	0	0
AT1G06910	4.4606	4.41083	3.83836	6.12133	6.31299	6.34906	5.7045	5.73815	6.2366	6.16995	6.25175	6.35174	4.12009	3.7115	4.36785	4.75762	4.83748	4.72417	5.20772	5.46044	6.36011	5.72018	5.62035	6.18219	0.0252432	0.999996	0.999903	0.0310334	0.0674534	0.999978	1.05223e-06	0.604025	0.999992	1	0	0	0	0	0	1	0	0
AT1G06923	4.09374	4.09708	3.99316	2.5564	2.924	2.39772	3.18556	3.43512	3.33145	3.18257	3.25929	2.54553	2.94269	3.11185	3.91632	2.70025	3.52506	2.76419	3.04785	3.34401	3.13821	3.56728	3.2818	2.90785	0.0622308	0.999996	0.999903	0.321429	0.807116	0.999978	0.000102953	0.206284	0.999992	0	0	0	0	0	0	-1	0	0
AT1G06925	4.00614	3.60434	5.62347	3.54624	3.07891	2.94221	3.91913	3.30076	3.85973	4.02096	4.1011	3.68719	4.77654	5.99467	5.07089	3.93472	4.81338	5.35456	4.53005	4.76997	4.4654	4.05541	4.02861	4.61902	0.491545	0.999996	0.999903	0.229888	0.92963	0.999978	0.0113071	0.651408	0.999992	0	0	0	0	0	0	-1	0	0
AT1G06950	5.2608	4.95914	3.24733	7.54746	7.56195	7.80739	8.43599	8.4713	8.59739	8.5603	8.47794	8.52793	5.91004	6.84535	5.30306	7.46783	7.50478	7.4774	8.20669	8.16392	8.05124	8.07228	7.96055	8.03323	0.0307354	0.999996	0.999903	0.00162543	0.370067	0.999978	1.10674e-07	0.23564	0.999992	1	0	0	1	0	0	1	0	0
AT1G06960	3.69011	5.3912	4.58215	4.0353	4.83055	4.3732	4.37993	3.8171	4.59298	4.24471	4.1852	4.47566	4.03454	3.60273	3.35832	4.55599	4.41202	4.27946	3.87093	3.69531	3.6118	4.33473	3.88378	3.72438	0.197617	0.999996	0.999903	0.050534	0.275265	0.999978	0.700516	0.912873	0.999992	0	0	0	0	0	0	0	0	0
AT1G06970	3.56017	3.59027	3.65136	3.36202	2.60416	2.64899	2.62327	3.15006	2.69322	3.27049	2.73601	3.36422	6.44966	6.63244	6.54137	5.46946	4.48884	4.19893	3.92062	4.07936	4.32682	3.42648	3.2486	4.38133	0.102305	0.999996	0.999903	4.04074e-05	0.332077	0.999978	0.0438935	0.975846	0.999992	0	0	0	-1	0	0	0	0	0
AT1G07000	5.3099	4.11067	4.83013	2.64407	2.81691	3.2826	3.16761	3.30144	3.05364	3.33097	4.01061	3.34482	5.4332	6.14132	5.87796	3.81328	4.78394	4.32647	3.9398	3.42041	4.49718	3.68064	3.70916	3.64443	0.671628	0.999996	0.999903	0.000373847	0.634483	0.999978	2.89787e-05	0.807157	0.999992	0	0	0	-1	0	0	-1	0	0
AT1G07010	4.22959	4.69486	3.59312	3.40792	4.01357	4.0935	3.25144	3.63041	3.46264	2.98904	3.48623	3.08401	5.19999	4.92288	5.51165	4.18891	4.39391	3.96471	3.26066	3.31494	3.64514	3.35338	3.87118	3.26637	0.245712	0.999996	0.999903	0.00310235	0.132397	0.999978	0.28201	0.576815	0.999992	0	0	0	-1	0	0	0	0	0
AT1G07020	4.78618	4.02777	4.2912	5.74325	6.00279	5.76334	5.9159	5.89497	5.86677	5.80296	6.01348	5.79868	4.40655	5.47474	5.06404	5.54579	5.36893	5.09387	5.48277	5.64488	5.1142	5.9638	5.03617	4.71253	0.0751904	0.999996	0.999903	0.309287	0.932196	0.999978	0.000147852	0.970806	0.999992	0	0	0	0	0	0	1	0	0
AT1G07025	4.62124	4.46056	5.11904	2.77105	2.54402	3.13095	4.69949	4.40173	4.80037	4.54836	4.37334	5.22872	4.01803	3.16518	4.06567	4.08655	3.21504	3.93474	3.88618	4.68188	4.34747	4.76202	3.95876	4.04474	0.00670798	0.999996	0.999903	0.99191	0.390213	0.999978	1.61968e-05	0.00133751	0.999992	-1	0	0	0	0	0	-1	1	0
AT1G07030	6.25431	5.82007	6.41242	7.88713	8.06849	7.83107	8.08379	8.00168	7.99183	8.11834	8.38351	8.00662	6.58085	5.94387	5.54979	7.85063	7.517	7.55009	7.8663	7.7907	7.69708	7.89133	7.71981	7.79137	0.800909	0.999996	0.999903	4.92155e-06	0.817753	0.999978	9.41749e-07	0.927071	0.999992	0	0	0	1	0	0	1	0	0
AT1G07040	6.2568	6.58579	7.02822	8.38193	8.33695	8.46075	8.44609	8.50554	8.61016	8.38963	8.34821	8.6335	5.89131	6.59219	6.80211	8.23068	8.34532	8.14683	8.43836	8.30551	7.91605	8.39238	8.36643	8.33437	0.950202	0.999996	0.999903	1.24012e-06	0.981247	0.999978	1.1102e-06	0.893286	0.999992	0	0	0	1	0	0	1	0	0
AT1G07070	3.11682	5.41382	4.27855	4.27943	3.59064	3.45376	3.94592	3.69034	4.16426	4.02287	4.466	3.80589	4.3358	3.4064	5.91757	3.42321	3.20605	3.4655	2.93811	2.155	3.61118	3.47705	4.09074	3.13744	0.556913	0.999996	0.999903	0.0499332	0.711788	0.999978	0.387038	0.948262	0.999992	0	0	0	-1	0	0	0	0	0
AT1G07080	7.85708	8.61584	8.86338	10.3059	10.4575	10.3873	10.8822	11.0796	10.9311	10.9366	10.9148	10.9261	8.35381	7.85554	7.65329	10.5905	10.5452	10.664	10.9824	10.8919	10.9272	11.0004	10.9161	10.9585	0.151336	0.999996	0.999903	2.4852e-09	0.505776	0.999978	1.85484e-07	0.199954	0.999992	0	0	0	1	0	0	1	0	0
AT1G07090	4.13484	4.26843	4.99336	4.20904	3.8912	4.31293	4.46171	4.51246	4.3545	4.39559	5.20944	4.4129	7.04711	6.04952	5.18689	4.45946	3.80932	5.05598	4.30389	3.94191	4.05389	3.7256	4.59833	4.17678	0.0954684	0.999996	0.999903	0.000709084	0.710816	0.999978	0.437218	0.806132	0.999992	0	0	0	-1	0	0	0	0	0
AT1G07110	6.46094	5.82273	4.9556	8.10471	8.27464	8.37266	8.4385	8.48463	8.70572	8.50452	8.30325	8.5764	5.20697	5.81751	5.87744	7.75262	7.762	7.65121	8.38846	8.28157	8.08326	8.51968	8.30497	8.41789	0.506802	0.999996	0.999903	1.09843e-06	0.332414	0.999978	5.04295e-08	0.714818	0.999992	0	0	0	1	0	0	1	0	0
AT1G07119	4.85204	4.47018	5.07772	7.604	7.92347	7.44871	8.35235	8.40299	8.16691	8.54198	8.72056	8.00751	5.27261	3.68639	4.26714	6.95206	6.90271	6.10735	7.6367	7.59939	6.72127	7.82138	7.6677	7.65324	0.410384	0.999996	0.999903	5.90089e-06	0.315346	0.999978	1.29613e-07	0.370978	0.999992	0	0	0	1	0	0	1	0	0
AT1G07120	4.43804	2.74828	3.69634	4.35902	4.47823	4.31277	5.34836	5.14217	5.1291	5.31858	5.57943	5.06453	3.40741	3.80268	3.6864	3.88036	4.01113	3.67549	4.59236	4.92497	4.35525	4.65712	4.53297	5.00379	0.419675	0.999996	0.999903	0.52676	0.166438	0.999978	0.0266018	0.140057	0.999992	0	0	0	0	0	0	0	0	0
AT1G07128	5.4095	7.24759	5.90223	7.46649	7.63501	7.39759	7.95959	8.05103	7.95426	8.27804	8.37503	7.93011	4.6255	4.78017	4.22728	6.46755	6.46595	6.62683	7.55209	7.5282	6.93416	7.65275	7.86839	7.5163	0.337347	0.999996	0.999903	1.37571e-05	0.166275	0.999978	0.000826817	0.520241	0.999992	0	0	0	1	0	0	1	0	0
AT1G07130	3.94695	4.61122	4.37093	4.89401	5.7571	5.31989	5.76712	5.56123	5.79239	6.14136	6.18332	5.83278	4.08529	3.35366	2.83496	4.26296	4.27332	5.03071	5.18946	4.74699	4.25561	5.31791	5.21253	5.28991	0.923318	0.999996	0.999903	0.00431321	0.797297	0.999978	0.00587068	0.6457	0.999992	0	0	0	1	0	0	1	0	0
AT1G07135	2.47631	4.8147	4.43073	4.48175	4.94807	4.29005	5.55776	5.21213	5.48041	5.75605	5.84148	5.70699	5.59395	4.49235	4.70261	5.14685	4.97333	4.49068	5.36648	5.51626	5.66488	5.55716	5.52581	5.16571	0.411549	0.999996	0.999903	0.905712	0.432405	0.999978	0.13527	0.305395	0.999992	0	0	0	0	0	0	0	0	0
AT1G07140	7.32694	7.42594	7.90968	8.53637	8.66304	8.63374	8.24582	8.16104	8.48229	8.53675	8.22068	8.35953	7.57212	7.84443	7.32336	8.19702	8.42088	8.33106	8.13066	8.19355	8.17118	8.14198	8.34118	8.21154	0.500647	0.999996	0.999903	0.00459492	0.779579	0.999978	0.00012019	0.534152	0.999992	0	0	0	0	0	0	1	0	0
AT1G07160	3.92893	3.88074	4.24313	2.50133	2.49294	2.11539	2.78274	2.3369	2.54373	2.72603	3.26204	2.72603	3.07016	2.72221	2.67256	2.54793	2.57494	2.32301	1.94083	1.96711	1.8946	2.602	1.95243	1.92393	0.0108804	0.999996	0.999903	0.218039	0.22119	0.999978	2.11167e-06	0.81554	0.999992	-1	0	0	0	0	0	-1	0	0
AT1G07170	4.81779	3.64162	4.18529	4.71668	5.28455	4.8488	5.50036	5.39105	5.27812	5.19598	5.43368	5.11886	3.90263	2.88	3.29063	5.10027	5.05745	4.36468	4.96748	5.17395	4.92849	5.17532	4.90668	4.78857	0.231139	0.999996	0.999903	0.000158638	0.812126	0.999978	0.0281344	0.532657	0.999992	0	0	0	1	0	0	0	0	0
AT1G07175	5.29257	5.13086	4.57124	3.19598	2.7993	3.36903	2.85748	2.87366	2.42277	2.50301	2.41124	2.54203	5.66976	4.8193	4.67395	4.35442	3.87359	4.56638	3.59991	4.25039	3.76906	1.8654	3.72132	3.67224	0.172538	0.999996	0.999903	0.0739401	0.656001	0.999978	0.000130036	0.710236	0.999992	0	0	0	0	0	0	-1	0	0
AT1G07180	4.36521	3.31134	4.58361	6.75138	6.41137	6.56512	6.93591	6.88863	6.68774	6.67448	6.66936	6.76162	4.82742	4.53477	4.43613	5.70165	6.11835	5.78199	6.5229	6.6131	6.19557	6.46498	6.02514	6.16461	0.0304107	0.999996	0.999903	0.000296515	0.260238	0.999978	2.9188e-08	0.742463	0.999992	1	0	0	1	0	0	1	0	0
AT1G07190	3.39398	4.71939	3.89382	2.13442	2.32568	2.26494	1.78734	1.97102	2.03101	1.91669	1.978	1.78813	2.72709	2.23594	2.57556	2.07244	2.11831	1.83756	2.10011	1.97782	1.65326	2.12004	2.3382	2.06068	0.0232989	0.999996	0.999903	0.096513	0.895236	0.999978	2.95284e-06	0.656185	0.999992	-1	0	0	0	0	0	-1	0	0
AT1G07200	4.35376	4.18465	4.75812	4.14619	3.58265	3.62154	4.07598	4.18233	4.17049	4.41287	4.84028	3.96249	5.77765	4.68681	5.51123	3.29697	3.74006	3.63472	3.5568	4.25562	3.23439	3.08215	4.28176	3.19858	0.115049	0.999996	0.999903	0.00011338	0.899758	0.999978	0.0876408	0.712725	0.999992	0	0	0	-1	0	0	0	0	0
AT1G07210	5.64114	5.2394	6.68895	7.01562	7.12973	7.13101	6.64517	6.79219	6.8244	6.68156	6.59956	6.83031	6.07333	5.28911	4.88878	6.01944	6.44605	6.62351	5.95201	6.02441	5.65133	6.47794	6.70218	6.51087	0.693451	0.999996	0.999903	0.0105778	0.440288	0.999978	0.00103828	0.694774	0.999992	0	0	0	0	0	0	1	0	0
AT1G07220	5.54312	3.8366	3.10945	4.76629	5.12812	4.75748	5.22776	4.9383	5.47779	5.55181	5.68695	5.66954	4.74059	4.81963	5.49722	4.97526	4.73657	3.72567	4.87606	4.95514	4.83197	5.10002	5.06779	4.814	0.138018	0.999996	0.999903	0.252344	0.66715	0.999978	0.111333	0.801384	0.999992	0	0	0	0	0	0	0	0	0
AT1G07230	5.60189	6.01213	5.64808	5.91904	6.14911	6.27324	6.72058	6.9812	6.84874	6.87971	6.70404	6.72044	6.0601	6.79624	7.32243	6.17975	6.54388	6.28364	7.02981	7.10026	5.80485	6.64698	6.36526	6.54655	0.251937	0.999996	0.999903	0.273177	0.665863	0.999978	0.288943	0.216556	0.999992	0	0	0	0	0	0	0	0	0
AT1G07240	2.04532	2.58217	2.7581	4.73033	4.70062	4.4733	4.77211	5.06461	5.05329	4.94261	5.5117	4.95145	4.93458	4.36621	4.35715	4.5903	4.18981	4.12104	4.27718	4.57462	4.56644	4.34789	4.58805	4.36869	5.78793e-05	0.999996	0.999903	0.378529	0.784288	0.999978	6.40522e-08	0.598344	0.999992	1	0	0	0	0	0	1	0	0
AT1G07250	4.89897	4.03019	5.04541	6.64676	6.65786	6.68921	7.22971	7.15769	7.25606	7.23135	7.40572	7.34187	7.20871	7.07183	6.55165	7.12664	7.02378	6.59012	7.20424	7.52472	7.12019	7.39753	7.62371	7.4608	0.000488777	0.999996	0.999903	0.922372	0.488055	0.999978	3.12879e-07	0.28224	0.999992	1	0	0	0	0	0	1	0	0
AT1G07260	3.48923	4.86235	5.29759	4.79711	4.78257	4.83794	4.4913	4.71579	4.42036	4.24585	4.58996	4.2174	6.06734	5.86504	6.16931	5.00352	4.61494	4.7573	4.50477	5.03864	4.64732	4.76127	4.62456	4.31961	0.0238081	0.999996	0.999903	0.00155906	0.952166	0.999978	0.459293	0.792311	0.999992	1	0	0	-1	0	0	0	0	0
AT1G07280	6.01543	6.99723	6.8918	3.77867	3.37522	3.80174	3.57081	3.11011	2.76456	2.98515	3.55743	3.33236	7.67083	7.99254	7.41847	2.90614	4.34199	3.929	3.55981	3.35078	3.72785	3.49047	3.46634	3.1738	0.146998	0.999996	0.999903	6.61177e-10	0.837131	0.999978	3.68236e-08	0.513177	0.999992	0	0	0	-1	0	0	-1	0	0
AT1G07300	4.85081	4.59525	4.89358	4.0577	4.43897	4.77847	5.15895	5.17615	5.07854	4.89328	4.81599	4.89064	5.44151	5.14004	6.98878	4.5771	4.96565	4.68366	4.83645	3.95161	4.48902	5.6396	5.21393	4.8313	0.310179	0.999996	0.999903	0.00798553	0.704606	0.999978	0.354763	0.321693	0.999992	0	0	0	-1	0	0	0	0	0
AT1G07310	8.17267	8.60537	8.45905	10.5828	10.6382	10.5846	10.5623	10.7206	10.5282	10.5911	10.6506	10.5694	8.36043	7.97262	8.89498	10.3014	10.3461	10.1718	10.6307	10.5365	10.3184	10.6533	10.4767	10.2879	0.522296	0.999996	0.999903	2.61841e-07	0.675237	0.999978	1.50797e-08	0.998861	0.999992	0	0	0	1	0	0	1	0	0
AT1G07320	6.17402	7.1841	6.09815	6.62363	6.61987	6.37913	6.96661	6.7757	6.54963	6.90395	7.09844	6.62543	7.0211	6.97923	7.47743	6.19078	6.06427	6.10945	6.33966	6.49109	6.17088	6.36428	6.60469	6.31444	0.0435497	0.999996	0.999903	0.00141848	0.739067	0.999978	0.850689	0.784116	0.999992	1	0	0	-1	0	0	0	0	0
AT1G07330	4.74729	4.60934	4.75017	1.73694	2.23939	2.33038	2.02104	2.04906	1.72879	1.84887	2.44559	2.09737	2.73001	3.67419	3.12613	1.88329	2.05808	2.39547	2.15527	1.7821	1.97474	3.29559	2.49593	2.21937	0.0124115	0.999996	0.999903	0.00262649	0.857514	0.999978	4.02647e-08	0.869922	0.999992	-1	0	0	-1	0	0	-1	0	0
AT1G07350	4.63175	7.26087	4.90942	7.517	6.76438	6.66577	6.76731	6.64186	6.6355	7.03147	7.05619	6.48363	5.10585	5.46724	4.75096	6.51777	6.02661	5.93971	6.23053	6.57783	5.79996	6.50171	6.27985	6.42723	0.761381	0.999996	0.999903	0.041445	0.979232	0.999978	0.00724156	0.846592	0.999992	0	0	0	1	0	0	1	0	0
AT1G07360	3.92604	3.70025	5.40828	7.28453	7.18953	7.52098	7.46724	7.51123	7.73583	7.50799	7.06212	7.70572	3.46981	4.11159	2.35357	7.2092	7.31433	7.29496	7.3503	7.44257	7.33132	7.78474	7.61737	7.33649	0.217394	0.999996	0.999903	6.02149e-09	0.929061	0.999978	2.76961e-07	0.857427	0.999992	0	0	0	1	0	0	1	0	0
AT1G07380	4.78127	3.91607	3.86462	4.09827	4.20029	4.52316	5.30691	4.96505	5.32986	5.43579	4.83747	5.17622	3.51442	4.32848	4.17322	4.04802	4.45048	4.15723	4.24913	5.54525	5.27939	4.87118	4.74176	5.20574	0.879345	0.999996	0.999903	0.56991	0.171148	0.999978	0.810069	0.109691	0.999992	0	0	0	0	0	0	0	0	0
AT1G07390	3.68907	3.89109	3.65206	3.90359	3.58348	3.63535	4.20685	4.54537	4.74478	4.17586	4.01468	4.28275	2.34592	2.56497	1.76688	3.31473	3.05909	2.9462	3.24129	3.4515	3.13836	3.72443	3.61675	3.62456	0.0555413	0.999996	0.999903	0.00205297	0.767879	0.999978	0.888927	0.0509244	0.999992	0	0	0	0	0	0	0	0	0
AT1G07400	3.93251	3.44607	3.37814	8.00319	8.32216	8.40726	7.1681	7.05411	6.9933	7.19928	7.19786	7.29892	6.03118	4.59317	3.83065	8.07972	7.87983	7.98316	6.63552	6.79687	6.32855	6.53963	6.84322	6.75782	0.037681	0.999996	0.999903	5.13236e-08	0.0195018	0.999978	7.88898e-11	0.0540293	0.999992	1	0	0	1	-1	0	1	0	0
AT1G07410	4.77461	3.63819	2.87536	4.66713	4.00821	4.20817	3.7189	3.92578	3.73832	3.69592	3.68958	3.69535	4.03514	5.36032	5.47624	4.16267	4.72652	4.12827	3.216	3.54756	4.12815	3.68101	3.72274	2.86644	0.172552	0.999996	0.999903	0.183401	0.375647	0.999978	0.229955	0.634849	0.999992	0	0	0	0	0	0	0	0	0
AT1G07420	5.1463	5.63205	4.34575	6.41791	6.58226	6.48556	5.92694	5.88238	5.78816	5.75424	5.89485	5.68675	4.02978	4.74544	4.84396	6.77926	6.28767	6.21164	5.54609	5.80273	5.64139	5.42485	5.85931	5.22385	0.496928	0.999996	0.999903	5.61292e-06	0.144552	0.999978	8.947e-05	0.269901	0.999992	0	0	0	1	0	0	1	0	0
AT1G07430	4.35149	5.36087	3.78346	8.90046	9.36079	9.254	8.33149	8.29633	8.46897	8.40153	8.41055	8.59309	4.7318	5.13259	6.57517	9.02524	9.16803	8.81994	8.55458	8.36379	8.34926	8.51552	8.27661	8.31154	0.127687	0.999996	0.999903	2.22118e-08	0.43076	0.999978	1.78132e-10	0.264903	0.999992	0	0	0	1	0	0	1	0	0
AT1G07440	4.68887	4.93452	5.44287	3.53718	3.29061	3.32308	2.67671	3.35557	3.42015	3.22393	3.4001	2.99719	4.08087	4.58785	5.01456	4.45468	5.33989	5.18253	4.18025	4.66735	4.41428	4.53087	4.11424	4.56639	0.00159132	0.999996	0.999903	0.202273	0.315691	0.999978	3.09503e-05	0.807157	0.999992	-1	0	0	0	0	0	-1	0	0
AT1G07450	4.97482	5.40156	3.62303	2.35765	2.8085	2.36543	1.6741	2.93807	2.61063	2.45518	2.60873	2.12736	3.04171	3.07511	2.99468	2.60873	3.32114	3.49368	2.95306	3.19206	4.43901	2.82131	2.98932	3.62726	0.0118912	0.999996	0.999903	0.838209	0.699006	0.999978	7.9505e-05	0.959319	0.999992	-1	0	0	0	0	0	-1	0	0
AT1G07460	4.48432	3.7346	4.7321	2.12093	2.6877	2.2202	2.08687	3.54665	2.17556	2.1308	1.70623	2.45874	3.36834	3.65129	4.88972	2.96195	3.11504	2.13731	2.54364	1.90483	1.82565	1.55795	2.22517	2.50689	0.421281	0.999996	0.999903	0.0140547	0.458076	0.999978	0.000221731	0.862934	0.999992	0	0	0	-1	0	0	-1	0	0
AT1G07470	5.51201	4.40487	3.17649	7.22576	7.13199	7.16285	7.28559	7.04666	7.15635	6.92191	7.05058	7.16578	4.19451	4.52164	4.96018	6.87302	7.17805	7.12545	7.07598	7.04455	6.36845	7.17124	6.81488	6.78716	0.727661	0.999996	0.999903	3.85769e-06	0.809557	0.999978	5.02465e-07	0.996024	0.999992	0	0	0	1	0	0	1	0	0
AT1G07473	5.47641	4.81933	3.75149	7.46472	7.91657	7.81752	6.77253	7.17907	6.92274	7.02023	6.9653	6.71149	3.52563	4.71396	4.30754	8.11881	7.80118	7.07408	6.94427	7.0256	6.33718	6.17417	6.72834	6.44747	0.608868	0.999996	0.999903	3.03933e-08	0.187286	0.999978	1.41485e-07	0.296433	0.999992	0	0	0	1	0	0	1	0	0
AT1G07480	5.82428	6.00977	6.67105	6.39341	6.69242	6.37018	6.35186	6.84429	6.54358	6.62557	6.69048	6.57159	5.75895	5.60323	6.05013	6.02096	5.11173	5.87746	6.22933	6.22423	5.71553	6.39507	5.96117	5.96478	0.453702	0.999996	0.999903	0.679898	0.50148	0.999978	0.289162	0.937714	0.999992	0	0	0	0	0	0	0	0	0
AT1G07490	3.88255	3.56338	4.18319	2.91213	2.99415	2.74595	2.67572	2.60955	2.47025	2.84652	2.61225	2.80151	3.34243	5.21003	6.71548	4.7749	3.6951	3.62488	3.07213	3.19325	4.27009	3.42931	3.28646	3.01253	0.964905	0.999996	0.999903	0.073223	0.658305	0.999978	0.0794341	0.870627	0.999992	0	0	0	0	0	0	0	0	0
AT1G07500	9.16458	10.2367	9.5048	11.528	11.5597	11.5663	11.6018	11.6119	11.4063	11.6237	11.5964	11.4989	8.10395	7.53993	7.94924	11.4781	11.5288	11.522	11.7802	11.7429	11.7498	11.8385	11.7905	11.7924	0.0010422	0.999996	0.999903	1.33237e-11	0.644923	0.999978	1.83178e-07	0.991843	0.999992	-1	0	0	1	0	0	1	0	0
AT1G07510	6.67291	6.07786	5.74317	8.14813	8.42418	8.44139	8.7198	8.73481	8.67135	8.67529	8.56088	8.81768	6.03484	5.80611	6.11647	8.28313	7.77145	7.82063	8.67949	8.40191	8.21845	8.5221	8.61543	8.56183	0.725061	0.999996	0.999903	2.23914e-07	0.298536	0.999978	3.41293e-08	0.503165	0.999992	0	0	0	1	0	0	1	0	0
AT1G07520	3.42064	4.14653	3.96492	4.56748	4.48312	4.02364	4.8152	4.39222	4.96327	4.55571	4.24348	4.74044	3.83704	3.48334	5.4442	3.96462	4.42599	4.54439	3.99314	3.8159	3.93441	4.54733	4.14209	4.48312	0.571913	0.999996	0.999903	0.896835	0.622592	0.999978	0.18832	0.720192	0.999992	0	0	0	0	0	0	0	0	0
AT1G07530	6.35669	4.99454	6.00526	9.67483	9.50875	9.67154	9.87562	9.78574	9.69711	9.94307	9.63282	9.82093	6.65225	6.65205	4.71626	9.6112	9.49849	9.16911	9.97009	9.9163	9.52647	9.94033	9.75554	9.73376	0.63798	0.999996	0.999903	6.75221e-08	0.66715	0.999978	7.5998e-09	0.91547	0.999992	0	0	0	1	0	0	1	0	0
AT1G07540	3.46171	4.73292	5.64189	3.12356	3.36588	3.04027	2.39885	2.72297	2.96795	2.50104	2.92148	3.31337	3.98617	3.05863	3.06649	2.95529	3.97536	3.22373	3.09872	2.46824	2.69617	2.42548	2.57079	2.86375	0.0801985	0.999996	0.999903	0.976675	0.439806	0.999978	0.00256798	0.651471	0.999992	0	0	0	0	0	0	-1	0	0
AT1G07570	4.70049	4.99024	4.92945	5.17784	5.11264	5.26188	5.74995	5.6325	5.46509	5.41236	5.72929	5.37623	4.07295	5.59648	4.40285	4.76725	4.71143	5.19699	5.02805	4.93549	4.71187	4.92102	5.3684	5.49044	0.885693	0.999996	0.999903	0.556836	0.999901	0.999978	0.331444	0.533298	0.999992	0	0	0	0	0	0	0	0	0
AT1G07590	6.611	7.274	6.10461	6.12952	6.2092	6.15741	5.83888	5.64483	6.00756	5.83223	5.38262	5.84814	7.17244	8.17955	6.89493	7.28566	6.60552	7.14532	4.9078	5.65417	5.79843	5.52557	5.6695	5.04153	0.917592	0.999996	0.999903	0.29523	0.00761587	0.999978	0.175654	0.731528	0.999992	0	0	0	0	-1	0	0	0	0
AT1G07600	11.0171	11.7997	11.6933	8.03299	8.25609	8.2634	7.00854	6.66443	6.4783	6.55161	6.14524	6.58896	11.1981	11.1238	11.2679	9.17511	9.05707	9.14677	6.19847	6.81036	6.41767	6.96246	6.99999	6.61567	0.0159344	0.999996	0.999903	1.62976e-07	1.85026e-07	0.999978	6.99096e-11	0.000601276	0.999992	-1	0	0	-1	-1	0	-1	-1	0
AT1G07610	4.18915	5.48443	3.79309	5.52535	6.50563	5.61442	6.60257	5.57523	6.07787	6.93037	6.35839	6.53819	6.74743	5.43707	6.26011	6.07865	6.07092	5.6019	6.19008	5.9721	6.10142	6.49597	5.77924	6.78587	0.0522748	0.999996	0.999903	0.627346	0.88119	0.999978	0.0033957	0.898199	0.999992	0	0	0	0	0	0	1	0	0
AT1G07615	3.84097	3.49567	3.73559	7.18143	6.83828	6.77801	7.00404	7.06023	6.99674	7.24284	7.15316	7.08341	7.48978	6.63465	7.02508	6.40037	6.9855	7.18493	6.91078	7.32009	7.45235	6.91804	7.35362	7.38504	1.37354e-06	0.999996	0.999903	0.519148	0.488723	0.999978	2.18349e-10	0.938418	0.999992	1	0	0	0	0	0	1	0	0
AT1G07620	3.62351	4.4919	4.95262	3.16057	2.37451	2.94279	2.15791	2.79726	1.68459	2.12768	2.27523	2.16401	2.95954	2.5512	2.09843	2.0481	1.92254	2.25299	2.49194	1.82035	1.99395	2.20376	1.88133	2.34891	0.119337	0.999996	0.999903	0.225155	0.981496	0.999978	0.000248265	0.38773	0.999992	0	0	0	0	0	0	-1	0	0
AT1G07640	2.25885	3.87438	2.82622	2.66581	2.11871	1.80489	1.58331	1.93951	1.5467	1.38983	1.54788	1.38979	4.62285	4.16411	4.45267	2.78962	2.29004	2.20588	1.87738	1.65015	2.50937	1.51468	2.34734	2.24716	0.0935373	0.999996	0.999903	3.02207e-05	0.5826	0.999978	0.0402823	0.533893	0.999992	0	0	0	-1	0	0	0	0	0
AT1G07645	9.1821	8.9317	9.82089	11.0467	11.2839	11.1107	10.6411	10.535	10.4949	10.7117	10.6741	10.6611	8.80335	7.843	8.20203	11.1447	11.0745	11.0381	10.6004	10.6802	10.7168	10.6405	10.7897	10.7331	0.0561163	0.999996	0.999903	1.51168e-09	0.386261	0.999978	5.93931e-07	0.205043	0.999992	0	0	0	1	0	0	1	0	0
AT1G07650	3.19272	3.56765	3.69497	4.64093	3.95315	3.71813	4.52358	3.79421	4.66431	4.84051	4.35154	4.80153	4.43344	3.63265	2.15212	3.2159	3.08316	3.99707	3.38949	3.53059	3.51456	3.60456	3.90897	3.1549	0.519686	0.999996	0.999903	0.959145	0.97546	0.999978	0.16964	0.883372	0.999992	0	0	0	0	0	0	0	0	0
AT1G07660	5.47162	4.52569	5.37568	7.75234	8.55888	8.33297	8.13018	7.63276	7.90201	8.1614	7.83241	7.86197	7.58653	7.65794	6.95866	8.09634	8.37924	7.80959	7.99671	7.72653	7.77014	7.97904	7.92564	7.93005	0.000238183	0.999996	0.999903	0.033216	0.688862	0.999978	1.78429e-09	0.662079	0.999992	1	0	0	0	0	0	1	0	0
AT1G07670	7.03223	7.52209	6.60999	6.47459	6.57881	6.46797	6.89165	7.41203	7.14535	7.42631	7.40669	7.21241	6.46198	5.88415	7.10781	6.11108	6.00789	5.81685	6.54649	6.66897	6.66249	7.03804	6.66218	6.92931	0.956752	0.999996	0.999903	0.106863	0.200035	0.999978	0.0703407	0.223032	0.999992	0	0	0	0	0	0	0	0	0
AT1G07702	8.99821	8.65274	9.53403	7.15628	6.36992	6.51055	6.1775	6.4118	6.26013	6.31238	6.47073	5.87261	8.35876	8.38861	8.39546	7.1556	6.72196	6.14561	6.96805	6.22664	5.77772	6.77081	6.0873	5.84128	0.342964	0.999996	0.999903	0.000113599	0.644967	0.999978	1.13355e-06	0.652868	0.999992	0	0	0	-1	0	0	-1	0	0
AT1G07705	5.32335	4.77733	5.70784	6.23163	5.86039	5.91389	5.93149	5.98311	5.87791	5.70561	5.72906	6.03184	4.02383	5.47946	4.88195	5.49919	5.11248	5.09357	5.11319	5.16899	4.99881	5.29271	4.88057	5.27984	0.672647	0.999996	0.999903	0.193911	0.86293	0.999978	0.0276388	0.95985	0.999992	0	0	0	0	0	0	0	0	0
AT1G07710	3.62217	2.62108	4.37023	3.63344	3.28723	2.83263	3.44976	3.83874	3.92397	3.60331	3.22639	3.80703	5.95716	5.06868	5.5264	4.47305	5.47064	3.22888	3.67298	3.51312	4.75865	2.92437	3.75771	3.74642	0.413507	0.999996	0.999903	0.0400875	0.71947	0.999978	0.5811	0.717928	0.999992	0	0	0	-1	0	0	0	0	0
AT1G07720	2.81989	5.38177	5.35852	2.72529	2.64797	2.1292	2.36632	2.44361	2.16144	2.4168	2.27271	2.15741	5.10777	4.7712	4.36722	2.67351	3.18067	2.36683	2.28862	2.45185	2.37844	2.4823	2.28144	3.05813	0.993127	0.999996	0.999903	0.000428277	0.733599	0.999978	0.00028158	0.927071	0.999992	0	0	0	-1	0	0	-1	0	0
AT1G07725	4.36015	5.83249	5.24211	6.63616	6.47974	6.28568	6.84511	6.7637	6.72547	7.06774	7.13159	6.79843	6.23624	6.52928	6.98119	6.10412	6.10793	6.06161	6.69143	6.86871	6.27453	6.64508	6.81573	6.44507	0.00403254	0.999996	0.999903	0.13882	0.356733	0.999978	0.000270869	0.700592	0.999992	1	0	0	0	0	0	1	0	0
AT1G07728	4.44877	4.57732	4.33703	6.49504	6.26972	6.13218	7.2419	7.2215	6.96274	7.35775	7.75094	6.94949	5.74426	5.46724	5.23547	5.92887	5.97467	5.94157	6.73024	6.6439	6.23807	6.60852	6.70485	6.56834	0.00581003	0.999996	0.999903	0.0797747	0.163889	0.999978	2.4508e-07	0.0349913	0.999992	1	0	0	0	0	0	1	0	0
AT1G07730	3.76836	4.24751	5.60189	5.56322	5.4132	5.08351	6.62018	6.31266	6.15469	6.3294	6.59117	6.08009	5.37196	3.32689	3.91925	4.40356	5.46823	5.65192	6.56658	5.89804	5.71277	5.1035	5.71945	5.82874	0.898556	0.999996	0.999903	0.0667281	0.317019	0.999978	0.106251	0.265776	0.999992	0	0	0	0	0	0	0	0	0
AT1G07740	4.01357	4.00774	4.23165	4.28079	5.20324	5.24862	6.07257	5.99806	5.93066	5.89436	6.2386	5.69216	5.46083	3.98369	4.71844	5.25717	5.54599	4.94048	5.4577	5.57015	4.64826	4.89529	5.59756	5.51056	0.711984	0.999996	0.999903	0.177547	0.985819	0.999978	0.0309092	0.0728693	0.999992	0	0	0	0	0	0	0	0	0
AT1G07745	3.63125	5.26653	4.16683	5.60186	5.55983	5.5651	5.94507	6.05214	5.81544	5.70535	5.88209	5.77613	3.58021	5.02553	6.0626	5.41911	5.78948	5.05027	6.07938	5.76249	5.28815	5.82144	5.612	5.90824	0.466421	0.999996	0.999903	0.282848	0.791263	0.999978	0.0129833	0.790873	0.999992	0	0	0	0	0	0	1	0	0
AT1G07747	4.36337	4.17475	5.35503	2.12673	2.11314	2.64757	2.44726	2.07974	1.70122	2.19347	2.03877	2.28763	4.11462	4.54446	4.77934	3.57549	3.95218	3.62986	5.03212	4.13647	3.60855	3.59448	4.06557	4.68806	0.034469	0.999996	0.999903	0.0653455	0.464394	0.999978	3.9494e-06	0.862729	0.999992	-1	0	0	0	0	0	-1	0	0
AT1G07750	7.93735	8.0557	6.62314	6.37604	6.35408	6.24789	6.79474	6.69919	6.26827	6.94199	6.68921	6.01362	6.34955	6.32106	6.45003	6.01571	5.17455	5.2448	5.89661	5.76894	5.30665	5.63648	5.56022	5.76894	0.679246	0.999996	0.999903	0.0199428	0.83692	0.999978	0.00190654	0.803574	0.999992	0	0	0	0	0	0	-1	0	0
AT1G07770	9.36693	9.69233	9.06306	8.80548	9.12766	9.02066	9.14761	9.13669	8.93126	9.45865	9.29663	9.17646	9.29672	9.48329	9.35801	8.83033	9.00648	8.72938	9.15429	8.8961	9.20965	9.26702	9.17714	9.27873	0.796842	0.999996	0.999903	0.0328479	0.627939	0.999978	0.0934489	0.923539	0.999992	0	0	0	0	0	0	0	0	0
AT1G07790	6.43089	7.87787	5.91466	6.33595	6.78323	6.41751	6.81742	6.94545	6.70609	7.19717	7.48782	7.06983	6.27396	6.25304	5.28648	5.754	5.9329	6.31952	6.46554	5.87068	5.58414	5.59385	6.74853	5.84039	0.761241	0.999996	0.999903	0.894947	0.984709	0.999978	0.600512	0.809945	0.999992	0	0	0	0	0	0	0	0	0
AT1G07795	3.85306	4.49881	4.479	3.43029	2.72609	2.56596	2.15861	2.329	2.12983	2.43176	2.48469	2.26837	6.6267	4.3291	5.41194	2.8775	4.50222	3.914	2.42891	3.68394	3.78575	1.984	4.02177	3.36444	0.802541	0.999996	0.999903	0.00677805	0.707981	0.999978	0.0199114	0.586297	0.999992	0	0	0	-1	0	0	-1	0	0
AT1G07810	3.48896	4.03084	4.82978	5.4549	5.63674	5.166	6.06185	5.98103	5.60336	5.88496	6.01828	5.81154	5.20937	6.96721	4.60669	4.57454	5.61248	4.23481	5.15305	4.57594	5.22908	5.7334	5.52634	5.31801	0.0245054	0.999996	0.999903	0.12086	0.887288	0.999978	0.0103317	0.712221	0.999992	1	0	0	0	0	0	1	0	0
AT1G07820	1.82162	4.38169	4.3408	5.56022	6.06947	6.23117	5.55796	5.4499	5.60766	5.69189	5.68305	5.32399	4.67089	5.01812	3.08764	6.27992	6.05491	4.44866	5.22502	5.26687	4.7302	5.07381	5.1702	4.2626	0.358292	0.999996	0.999903	0.0394877	0.693232	0.999978	0.000423831	0.825628	0.999992	0	0	0	1	0	0	1	0	0
AT1G07830	6.61054	5.54079	4.9653	7.38572	6.96166	6.99329	7.34942	6.88663	7.22665	7.22839	7.38547	7.09098	4.83237	4.65004	5.8815	7.0327	6.4284	6.54457	6.94389	6.79643	6.74887	7.12593	7.05296	6.98439	0.873663	0.999996	0.999903	0.000379023	0.862983	0.999978	0.000664927	0.98058	0.999992	0	0	0	1	0	0	1	0	0
AT1G07840	4.87215	4.81929	5.03213	7.16654	7.03003	6.9264	7.02675	7.34291	7.33843	7.19697	7.2136	7.42047	5.30236	4.1401	4.19804	6.79419	6.82851	6.60039	7.06433	7.29405	7.23073	6.97969	7.216	7.60268	0.932686	0.999996	0.999903	1.94985e-07	0.37984	0.999978	1.86957e-07	0.825762	0.999992	0	0	0	1	0	0	1	0	0
AT1G07850	4.25011	3.96821	4.448	3.04508	2.65387	2.55964	2.64645	2.78211	2.78033	2.85749	2.96613	2.67629	5.14879	6.17759	6.25668	3.44772	3.419	4.0187	2.57804	3.21985	4.02626	3.09792	3.42417	3.4545	0.261558	0.999996	0.999903	2.69451e-06	0.626823	0.999978	0.000270272	0.991843	0.999992	0	0	0	-1	0	0	-1	0	0
AT1G07860	4.32687	5.0869	6.06973	3.43957	2.64327	3.14011	2.8812	2.25456	3.07982	3.31867	3.65568	3.96706	4.65726	5.03128	5.72034	3.31896	3.61447	3.38096	3.57849	4.6937	3.35847	3.41609	3.19591	3.58842	0.673258	0.999996	0.999903	0.000683054	0.621842	0.999978	5.32523e-05	0.785249	0.999992	0	0	0	-1	0	0	-1	0	0
AT1G07870	4.72132	3.93407	4.51021	4.9926	5.20947	5.16984	4.66678	5.09134	5.30826	4.95965	5.39205	5.17357	4.11883	6.2374	5.75825	4.39485	5.01662	4.98744	5.11956	5.18765	5.20821	5.15263	4.73698	5.0926	0.0847797	0.999996	0.999903	0.173868	0.658747	0.999978	0.070203	0.95443	0.999992	0	0	0	0	0	0	0	0	0
AT1G07890	5.55113	7.79892	7.06875	4.83271	4.34197	4.26349	3.76754	3.72067	3.64349	4.1199	4.64491	3.85024	6.76611	6.99955	7.64481	4.75574	5.26226	4.48678	4.42616	4.32209	4.54309	3.9324	4.32314	4.43079	0.982377	0.999996	0.999903	2.14272e-05	0.650687	0.999978	1.24051e-05	0.341605	0.999992	0	0	0	-1	0	0	-1	0	0
AT1G07900	3.24022	3.76105	3.1245	2.69714	3.12263	2.79656	2.21232	2.53838	1.9926	1.84812	2.36512	2.04103	5.50043	5.72765	5.66759	4.35314	4.32432	4.39334	4.15071	4.04431	4.67316	2.62351	3.83161	4.1887	0.238449	0.999996	0.999903	0.00111872	0.945659	0.999978	0.141291	0.332604	0.999992	0	0	0	-1	0	0	0	0	0
AT1G07901	3.63151	3.47645	3.6737	4.10249	4.00741	4.29914	4.20004	4.31227	4.3762	4.75384	4.58999	4.42428	3.31239	3.30238	3.65657	3.93322	3.8587	2.99474	4.26188	3.93322	2.50115	3.26837	3.85909	2.88866	0.644221	0.999996	0.999903	0.675886	0.980927	0.999978	0.153526	0.910037	0.999992	0	0	0	0	0	0	0	0	0
AT1G07910	3.97317	5.76601	4.22301	7.60592	7.32957	7.56617	7.3317	7.41997	7.42012	7.02145	7.03667	7.25609	5.23408	4.43523	4.01926	7.05596	6.88877	6.76603	7.05995	7.01847	6.87483	7.08071	6.75508	6.8099	0.50488	0.999996	0.999903	3.10309e-06	0.938802	0.999978	1.26074e-07	0.943093	0.999992	0	0	0	1	0	0	1	0	0
AT1G07920	7.53924	7.2768	5.93749	7.64193	7.39324	7.50823	7.84857	7.80781	7.62792	8.27348	8.36652	7.659	6.78038	5.67803	6.09081	7.28404	7.19915	6.83733	7.64543	7.64099	7.22262	7.67817	7.6043	7.58458	0.675486	0.999996	0.999903	0.0185369	0.589786	0.999978	0.103962	0.82654	0.999992	0	0	0	0	0	0	0	0	0
AT1G07930	6.29544	5.25427	4.22073	7.48543	7.7198	7.82613	8.15404	8.05322	7.90914	8.13035	8.33891	8.02034	6.19683	5.58369	6.48729	7.08879	7.38783	7.0355	7.96048	7.5842	7.76411	8.18104	8.17451	7.889	0.0598329	0.999996	0.999903	0.00846789	0.37694	0.999978	1.43945e-06	0.710236	0.999992	0	0	0	1	0	0	1	0	0
AT1G07940	4.68373	4.37791	4.18392	5.15344	4.87026	5.09876	5.24763	5.32411	4.97469	5.57173	5.40403	5.10107	4.97802	4.58873	6.93204	4.97315	4.47422	4.58408	5.27755	5.07391	4.76524	4.83486	5.11119	4.92709	0.0657608	0.999996	0.999903	0.0612889	0.68621	0.999978	0.133998	0.933339	0.999992	0	0	0	0	0	0	0	0	0
AT1G07950	3.80988	4.66144	3.90093	5.62802	5.82689	5.77354	6.32855	6.43614	6.00609	6.35624	6.29532	6.1023	3.2783	4.09179	3.14783	5.32929	5.47724	5.29938	5.49799	5.32442	5.0834	5.54236	5.4311	4.61416	0.723023	0.999996	0.999903	6.91351e-06	0.940138	0.999978	2.64821e-05	0.409991	0.999992	0	0	0	1	0	0	1	0	0
AT1G07960	4.85915	3.35821	3.68276	5.89159	6.48027	5.9738	6.16395	6.07023	6.20772	6.40988	6.46757	6.29648	3.2092	3.1295	3.02436	4.70874	4.9149	4.97571	5.88645	5.25951	4.73144	5.77372	5.88015	5.37398	0.575853	0.999996	0.999903	5.23489e-05	0.53126	0.999978	2.48843e-06	0.985006	0.999992	0	0	0	1	0	0	1	0	0
AT1G07970	5.66937	4.45571	4.23644	5.26654	5.16541	5.14574	5.66531	5.66224	5.54992	5.60459	5.49921	5.54184	3.73017	4.2384	3.62961	5.25079	3.59012	3.93466	5.02583	4.98314	4.64134	4.99372	5.07149	5.11891	0.989183	0.999996	0.999903	0.329137	0.360198	0.999978	0.288329	0.632295	0.999992	0	0	0	0	0	0	0	0	0
AT1G07980	3.98603	5.79491	4.57571	8.17711	8.4502	8.60814	8.76053	8.65926	8.9503	8.70521	8.12545	8.85822	6.15167	4.47904	6.02049	8.15049	8.30917	8.42844	9.20548	9.22428	9.11567	9.31588	9.00262	9.32172	0.2836	0.999996	0.999903	2.00439e-06	0.217763	0.999978	2.27095e-08	0.739512	0.999992	0	0	0	1	0	0	1	0	0
AT1G07985	6.09102	7.0153	6.18101	10.4044	10.5073	10.4436	10.2801	10.3222	10.2498	10.2981	10.2533	10.2709	8.08228	7.41051	7.43266	10.7216	10.5596	10.566	10.9387	10.8025	10.7145	10.6616	10.6395	10.556	0.0350665	0.999996	0.999903	4.1342e-10	0.725941	0.999978	2.52002e-12	0.839833	0.999992	1	0	0	1	0	0	1	0	0
AT1G07990	4.94952	4.76156	5.2923	8.34418	8.43066	8.61486	8.53103	8.4845	8.7791	8.69646	8.4559	9.04734	4.46734	6.38319	5.07169	8.26673	8.35293	7.93637	8.40309	8.45933	8.15407	8.52268	8.52021	8.45076	0.406295	0.999996	0.999903	7.94511e-08	0.864144	0.999978	3.01805e-09	0.922857	0.999992	0	0	0	1	0	0	1	0	0
AT1G08000	4.60566	3.70506	4.14026	5.1554	5.34098	5.36945	5.37211	5.63429	5.56442	5.6874	5.51082	5.47194	4.14057	3.72946	4.5544	5.07785	4.82027	4.9222	5.48582	5.4598	5.13381	5.73118	5.52889	5.40293	0.540544	0.999996	0.999903	0.00706755	0.393041	0.999978	0.000248056	0.748556	0.999992	0	0	0	0	0	0	1	0	0
AT1G08005	5.15471	5.42215	3.5073	2.87139	2.91556	3.2797	2.04691	2.9343	3.05461	2.55908	3.00976	3.50678	3.67796	3.3337	3.60665	2.99796	3.28763	3.20287	2.57393	2.96113	3.20965	2.9519	3.96396	3.31585	0.1097	0.999996	0.999903	0.407134	0.806564	0.999978	0.000549017	0.777572	0.999992	0	0	0	0	0	0	-1	0	0
AT1G08010	4.9459	6.07813	5.82075	7.83844	7.91451	8.20605	7.77297	7.76321	7.92931	7.87491	7.58031	8.02145	6.40211	6.67886	5.44811	7.81519	7.97966	8.05969	7.50843	7.74689	7.87686	7.64452	7.85237	7.38091	0.352117	0.999996	0.999903	2.01412e-05	0.741666	0.999978	2.61982e-07	0.879771	0.999992	0	0	0	1	0	0	1	0	0
AT1G08030	2.8221	3.29072	3.18267	4.81349	5.00638	4.85644	5.7772	5.74144	5.83084	5.44947	5.78674	5.54079	3.48633	4.6159	3.608	4.79869	4.70755	4.25998	5.02721	5.39125	4.75351	5.46271	4.40811	4.77359	0.0707841	0.999996	0.999903	0.0467313	0.437081	0.999978	1.10778e-05	0.0941573	0.999992	0	0	0	0	0	0	1	0	0
AT1G08040	4.87422	5.38177	4.6616	5.5166	6.1161	5.82469	6.59728	6.6	6.86782	6.60904	6.52875	6.55597	4.20936	3.81782	4.14304	6.36836	5.82663	5.76164	6.33888	6.73962	6.60762	6.53149	6.4026	6.42715	0.0317838	0.999996	0.999903	3.78767e-07	0.196033	0.999978	0.00297578	0.0377882	0.999992	-1	0	0	1	0	0	0	0	0
AT1G08050	4.74372	5.19181	3.54097	9.1803	9.02338	9.15447	8.96988	9.22946	9.07597	8.97861	9.09037	8.90571	8.88207	7.52462	7.50269	9.0366	9.19883	8.92383	8.76493	8.67515	8.81802	8.51998	8.64969	8.67024	2.88268e-05	0.999996	0.999903	0.00778106	0.712873	0.999978	6.64678e-11	0.988012	0.999992	1	0	0	1	0	0	1	0	0
AT1G08060	3.84569	4.3224	4.78662	7.43347	7.43565	7.38056	7.2714	7.28732	7.42837	7.31006	7.08787	7.56827	3.80786	4.93865	3.88955	6.56812	6.66019	6.64838	6.54775	6.69207	6.54433	6.60961	6.55797	6.7569	0.22728	0.999996	0.999903	7.4258e-08	0.975341	0.999978	1.00369e-09	0.942856	0.999992	0	0	0	1	0	0	1	0	0
AT1G08070	3.78694	2.94011	4.33787	2.94701	4.10919	4.35038	4.18378	4.04076	3.82929	4.40565	3.45772	4.26046	3.02015	2.52917	3.28139	2.59885	2.52559	2.5496	3.55575	3.72144	3.22227	3.09015	3.19158	3.60621	0.535138	0.999996	0.999903	0.35045	0.15099	0.999978	0.777004	0.865039	0.999992	0	0	0	0	0	0	0	0	0
AT1G08110	5.81349	6.8582	6.03733	7.77405	7.40669	7.26172	7.24915	7.31722	7.35116	7.12147	7.3512	7.39908	5.07092	5.47004	5.81764	7.03845	7.115	6.95002	7.05277	7.32668	6.7389	7.20258	7.36133	6.71611	0.589571	0.999996	0.999903	2.99849e-05	0.995908	0.999978	0.000294011	0.857315	0.999992	0	0	0	1	0	0	1	0	0
AT1G08115	10.3146	11.2743	10.8788	8.92756	8.02832	7.89701	8.65815	8.95604	8.1595	8.90346	8.92771	8.08905	11.2157	11.0969	11.2433	10.5771	10.2993	10.6	10.9102	10.8505	10.9153	10.7742	11.0253	10.8671	0.00464199	0.999996	0.999903	0.0463847	0.535316	0.999978	1.05092e-07	0.72027	0.999992	-1	0	0	0	0	0	-1	0	0
AT1G08120	3.41108	3.044	5.84569	2.52882	2.49014	2.51052	2.32035	2.56621	3.36812	2.98848	2.88933	2.94584	3.6324	4.30899	3.7109	2.99602	3.03619	4.24369	2.53761	3.47734	2.88603	3.99352	2.35086	3.53566	0.317962	0.999996	0.999903	0.455871	0.720188	0.999978	0.00913951	0.911146	0.999992	0	0	0	0	0	0	-1	0	0
AT1G08125	5.30808	5.03581	3.64034	6.20832	5.96211	6.09229	6.07198	6.46473	6.12468	6.50044	6.11656	6.33504	4.56718	4.36497	5.02505	5.15667	4.87704	5.42106	6.05577	5.39607	5.94821	5.89552	5.58958	5.60047	0.168464	0.999996	0.999903	0.178794	0.297207	0.999978	0.000395202	0.925192	0.999992	0	0	0	0	0	0	1	0	0
AT1G08130	3.64269	3.67777	2.73904	7.14565	7.12265	7.25216	6.97387	6.85194	7.10229	7.04688	6.97988	7.18174	5.78317	4.43724	5.41179	6.73895	6.60957	6.76417	6.76408	6.7693	6.31953	6.77645	6.76507	6.79442	0.000428125	0.999996	0.999903	0.000102472	0.91955	0.999978	9.9982e-11	0.844235	0.999992	1	0	0	1	0	0	1	0	0
AT1G08150	3.51629	3.63742	4.47992	2.71683	2.29665	2.41916	2.26801	1.99224	2.2565	2.08461	2.1874	1.9558	5.22352	6.13469	6.19439	4.27415	5.09667	4.71736	3.79292	3.73343	5.03292	4.1373	4.48894	4.06192	0.766488	0.999996	0.999903	0.00497008	0.467565	0.999978	0.000741005	0.769045	0.999992	0	0	0	-1	0	0	-1	0	0
AT1G08165	4.61544	5.26161	4.12727	5.20236	5.32064	4.78492	5.1979	5.01354	5.93327	5.50968	5.45901	5.65046	3.87337	3.00818	3.93083	4.29716	4.40545	5.17398	5.07887	5.24835	4.63406	5.55553	4.55104	5.12616	0.439522	0.999996	0.999903	0.0129935	0.649689	0.999978	0.251523	0.801254	0.999992	0	0	0	1	0	0	0	0	0
AT1G08170	5.50126	4.79791	4.65555	10.585	10.8489	10.7005	10.5555	10.4096	10.4534	10.6948	10.5505	10.5318	7.61854	6.105	6.58302	10.5519	10.4934	10.5702	10.7509	10.4773	10.6789	10.6493	10.7198	10.6658	0.00199162	0.999996	0.999903	1.73912e-10	0.908692	0.999978	2.34048e-13	0.792793	0.999992	1	0	0	1	0	0	1	0	0
AT1G08180	3.73878	3.30265	3.29991	4.75842	5.25738	4.90375	5.31866	5.34101	5.22189	5.09393	4.99004	5.45234	3.72273	3.08118	3.25255	5.31527	5.11994	4.22325	5.26326	5.42015	4.86334	5.34831	4.96189	5.13963	0.991901	0.999996	0.999903	4.70971e-05	0.639008	0.999978	3.32323e-05	0.665224	0.999992	0	0	0	1	0	0	1	0	0
AT1G08190	4.84187	5.27737	4.43857	7.47421	7.3626	7.46827	7.081	7.20516	7.20212	7.18531	7.07542	7.18455	5.83061	5.15677	4.31529	6.50858	7.14702	6.98815	6.90178	6.83861	6.61513	6.83005	6.74768	6.70263	0.186747	0.999996	0.999903	1.43799e-05	0.911902	0.999978	5.3602e-08	0.756493	0.999992	0	0	0	1	0	0	1	0	0
AT1G08200	7.58137	7.82142	7.90969	9.21422	9.25079	9.13277	8.90528	8.82301	8.72804	8.9105	8.93794	8.8742	6.48971	7.28496	7.31108	8.97253	8.41517	8.84519	8.46489	8.44824	8.27206	8.45969	8.4956	8.47763	0.580317	0.999996	0.999903	9.54293e-07	0.458438	0.999978	7.26175e-06	0.462652	0.999992	0	0	0	1	0	0	1	0	0
AT1G08210	4.81956	4.41898	5.29805	7.58828	7.15599	7.29045	7.52406	7.71413	7.46097	7.50352	7.62551	7.40262	4.21702	4.51509	4.09859	6.93733	6.4849	6.26316	7.20589	7.39647	6.53635	6.79524	7.05794	7.02803	0.738284	0.999996	0.999903	1.29434e-07	0.349005	0.999978	2.15288e-08	0.792344	0.999992	0	0	0	1	0	0	1	0	0
AT1G08220	3.9217	3.72115	4.52332	5.79069	5.57795	5.61543	5.88653	6.00682	5.73695	5.80755	5.57736	5.89293	3.49612	4.18632	4.57043	5.94468	5.15521	4.76705	5.47116	5.186	4.71685	6.13543	5.66755	5.32218	0.580922	0.999996	0.999903	0.00228317	0.849909	0.999978	0.000100402	0.847671	0.999992	0	0	0	1	0	0	1	0	0
AT1G08230	3.93957	4.3459	4.36418	5.70114	5.85848	5.57382	6.75409	6.54338	6.53479	6.58272	6.61259	6.50153	4.73751	4.6757	4.96051	5.29834	5.82598	5.07879	6.37331	6.67739	6.06232	6.20738	6.24695	6.30326	0.0631345	0.999996	0.999903	0.0236002	0.0147053	0.999978	4.23824e-06	0.0229364	0.999992	0	0	0	0	0	0	1	0	0
AT1G08250	3.71007	3.96316	3.3334	3.26822	3.57496	3.03381	4.37561	4.24619	3.87281	4.18436	4.68539	3.98844	2.69404	2.42545	2.26206	2.47379	2.28281	2.52764	2.98373	2.98861	1.64789	3.59637	3.74427	2.74058	0.655276	0.999996	0.999903	0.937033	0.909197	0.999978	0.298786	0.15524	0.999992	0	0	0	0	0	0	0	0	0
AT1G08270	3.20217	4.68815	3.45649	4.68982	4.91296	4.62479	3.86953	4.5138	4.66911	3.22738	3.45649	4.39063	3.00467	4.01232	3.60613	4.60195	4.7385	4.76842	4.13052	4.32831	5.61499	5.11351	4.35357	4.52394	0.846363	0.999996	0.999903	0.0160344	0.993059	0.999978	0.0358653	0.747174	0.999992	0	0	0	1	0	0	0	0	0
AT1G08280	3.50918	3.82226	3.85612	2.62335	2.66991	2.83927	2.79661	2.25402	2.00813	2.32346	2.93913	2.64208	4.64485	4.58921	4.10685	3.30768	2.76626	2.89543	2.70697	2.04347	2.48972	2.86438	2.5289	1.88526	0.486847	0.999996	0.999903	0.000116719	0.290115	0.999978	0.00253927	0.624983	0.999992	0	0	0	-1	0	0	-1	0	0
AT1G08290	3.46676	4.88931	3.52307	1.87481	2.33879	1.84136	1.7115	1.85812	2.07091	1.75637	1.78127	1.71028	4.20728	4.40931	3.89025	3.10041	4.14619	3.10848	1.83092	1.83921	3.32999	2.03226	2.85628	2.25643	0.134976	0.999996	0.999903	0.114497	0.117031	0.999978	0.000129322	0.937654	0.999992	0	0	0	0	0	0	-1	0	0
AT1G08300	3.71288	4.51103	4.33891	4.05625	4.40089	3.94464	4.19523	4.91171	4.35965	4.48158	4.39423	4.61297	4.94179	3.65129	4.34948	3.87566	3.52484	4.30806	3.40658	3.71343	3.65318	4.79482	4.67242	3.60468	0.649916	0.999996	0.999903	0.290953	0.699006	0.999978	0.889017	0.712221	0.999992	0	0	0	0	0	0	0	0	0
AT1G08315	4.60634	4.17172	4.94426	6.11432	6.08132	5.91625	6.7501	6.4317	6.55032	7.00087	6.91725	6.60145	6.44035	3.85543	5.47284	5.6151	5.20686	4.58006	5.93404	6.02779	5.74919	6.0666	6.07246	6.12166	0.0585974	0.999996	0.999903	0.802199	0.324609	0.999978	0.00233925	0.593171	0.999992	0	0	0	0	0	0	1	0	0
AT1G08320	4.36482	4.08441	4.55469	5.23467	5.08076	4.93541	5.99742	5.82384	5.79487	6.11955	6.14908	6.01346	3.96343	3.59595	3.96043	4.25797	4.32678	4.61216	5.24792	4.45743	4.74932	5.78645	5.25855	5.10864	0.746104	0.999996	0.999903	0.0466958	0.382167	0.999978	0.00749603	0.0661799	0.999992	0	0	0	0	0	0	0	0	0
AT1G08340	4.87227	5.16344	4.40797	6.75137	6.24442	6.53297	4.67106	4.71556	4.26955	4.63519	4.74455	4.26211	5.57332	5.46249	5.31996	7.15657	6.50866	6.50568	5.34131	5.37911	5.77895	5.63582	5.30474	5.33249	0.453505	0.999996	0.999903	0.000168626	0.00619447	0.999978	3.45254e-06	2.98352e-05	0.999992	0	0	0	1	-1	0	1	-1	0
AT1G08350	3.01179	4.84591	5.13482	2.96573	3.13636	2.91652	3.31913	3.69771	3.12459	3.24731	3.50778	3.08669	3.37191	4.3739	4.44882	3.34152	3.55929	3.00636	3.01071	3.47547	3.75416	3.66259	3.19006	3.21181	0.527342	0.999996	0.999903	0.09424	0.925952	0.999978	0.00431848	0.751258	0.999992	0	0	0	0	0	0	-1	0	0
AT1G08360	4.65398	4.39227	5.40226	6.93021	7.01662	6.90134	7.11529	6.8912	6.80311	7.28042	7.36525	7.09693	5.11447	6.19354	5.89092	6.93127	6.71153	6.71181	6.82593	6.92217	5.95256	6.98395	6.64867	6.91625	0.0783195	0.999996	0.999903	0.00373479	0.770756	0.999978	1.14017e-06	0.993247	0.999992	0	0	0	1	0	0	1	0	0
AT1G08370	5.61599	3.94851	6.66757	9.09808	9.23944	9.18756	9.20867	9.30923	9.34366	9.01431	8.98596	9.30388	6.82582	6.03367	5.90371	9.1403	9.02303	8.93893	9.32863	9.0844	9.00921	9.13654	9.31769	9.13837	0.246819	0.999996	0.999903	3.03099e-06	0.93032	0.999978	2.4752e-08	0.95443	0.999992	0	0	0	1	0	0	1	0	0
AT1G08380	7.46415	7.33085	8.74648	3.02653	2.69245	2.52433	2.52651	2.15035	2.63691	2.64948	2.73472	2.46131	7.52543	8.21658	7.21247	3.13883	3.00394	3.41728	2.84898	2.33285	3.10395	2.04203	2.2383	2.31431	0.363397	0.999996	0.999903	8.48123e-11	0.544201	0.999978	7.04715e-12	0.74757	0.999992	0	0	0	-1	0	0	-1	0	0
AT1G08390	4.26695	5.71571	4.51507	5.96436	6.00688	5.8095	6.59625	6.44549	6.00714	6.26427	6.60112	5.76888	5.63865	3.88459	3.90309	5.04524	5.59853	5.49723	4.8737	5.71588	5.77933	5.71856	6.13167	5.60238	0.857969	0.999996	0.999903	0.0568564	0.954831	0.999978	0.0187474	0.718224	0.999992	0	0	0	0	0	0	1	0	0
AT1G08400	3.74516	3.93274	4.41727	4.63281	4.68265	4.3692	5.10685	4.84341	5.15122	4.74733	4.87109	4.8168	4.59306	4.27601	3.55387	4.3888	3.95678	3.02684	4.07509	4.07578	4.29533	3.28655	4.70843	3.38493	0.237867	0.999996	0.999903	0.393052	0.66029	0.999978	0.172927	0.595189	0.999992	0	0	0	0	0	0	0	0	0
AT1G08410	5.97953	4.64289	3.72834	7.48055	7.57254	7.7753	7.6568	7.59125	7.92037	7.68531	7.39483	8.05799	5.17477	3.34794	4.68881	7.14996	7.30819	6.63842	7.32198	7.3504	6.99636	7.4584	7.5307	7.57874	0.85644	0.999996	0.999903	1.2145e-05	0.872064	0.999978	3.07695e-06	0.956289	0.999992	0	0	0	1	0	0	1	0	0
AT1G08420	7.34242	8.16185	6.95834	8.4249	8.03968	7.89776	8.33695	8.45336	8.2127	8.24487	8.54478	8.23253	6.33462	6.00196	6.34385	7.61669	7.04757	7.57737	7.60643	7.47218	6.79585	7.47264	7.20742	7.62019	0.372264	0.999996	0.999903	0.00104179	0.880106	0.999978	0.0482082	0.826261	0.999992	0	0	0	1	0	0	0	0	0
AT1G08440	5.06922	4.50819	3.05894	1.64048	1.46816	1.42894	1.29452	1.44	2.40194	1.14017	0.912971	1.38129	2.17239	3.06174	1.90778	2.15093	1.46518	1.80128	3.61325	2.49514	4.50535	2.40698	3.3067	2.33514	0.0326404	0.999996	0.999903	0.293337	0.0362727	0.999978	2.43047e-05	0.922316	0.999992	-1	0	0	0	1	0	-1	0	0
AT1G08450	4.34699	4.55641	4.62606	4.26536	4.13085	4.13498	5.06736	4.86022	5.23269	5.18269	5.21064	5.48691	3.39791	3.88675	4.41404	3.38663	3.66837	3.32796	4.93445	4.58162	4.7956	5.52756	5.36219	4.96216	0.868126	0.999996	0.999903	0.12086	0.00220685	0.999978	0.217061	0.0412419	0.999992	0	0	0	0	1	0	0	0	0
AT1G08460	5.81144	5.88766	5.76293	6.63415	6.59184	6.71187	6.21382	6.07528	6.23373	6.34253	6.38369	5.88474	5.0747	6.11084	4.86838	6.06253	6.15396	6.23394	5.95212	5.9931	5.3934	6.11074	5.62402	5.60647	0.973963	0.999996	0.999903	0.0137687	0.52626	0.999978	0.00888844	0.436577	0.999992	0	0	0	0	0	0	0	0	0
AT1G08465	4.22815	4.79819	4.02936	5.17945	5.2201	5.33108	4.86981	5.21277	5.01418	5.07217	4.67056	5.04682	3.7795	2.9996	2.24853	4.41717	4.57831	5.21915	4.65367	4.5268	4.66638	5.15309	4.7715	4.85851	0.190722	0.999996	0.999903	3.88929e-05	0.888921	0.999978	0.0111711	0.843684	0.999992	0	0	0	1	0	0	0	0	0
AT1G08470	4.58466	3.51656	3.65628	3.10774	3.07415	2.82849	3.69017	3.88484	3.66914	3.74398	3.89684	3.95656	4.90272	5.78268	6.24249	3.14286	3.70828	3.78771	3.78569	3.76631	3.82521	3.60408	4.17171	4.03184	0.0634779	0.999996	0.999903	3.40167e-06	0.744337	0.999978	0.00951774	0.203581	0.999992	0	0	0	-1	0	0	0	0	0
AT1G08480	7.13928	6.79152	6.19838	8.04776	8.26756	8.16898	7.84601	7.521	7.55142	7.68234	7.91782	7.54501	6.01367	7.38853	6.7715	8.08245	7.82033	7.95924	7.6348	7.55404	7.23123	7.39404	7.4579	7.53122	0.748185	0.999996	0.999903	0.000700039	0.39903	0.999978	8.67102e-05	0.395399	0.999992	0	0	0	1	0	0	1	0	0
AT1G08490	5.30266	4.78718	4.91126	6.23711	6.27095	6.19733	6.37583	6.57399	6.28807	6.11278	6.36453	6.51883	3.40014	3.6538	4.24423	5.35073	4.96182	5.34698	6.1443	5.99837	5.72253	6.04637	6.21486	5.91609	0.699976	0.999996	0.999903	1.6078e-05	0.0847713	0.999978	7.52692e-05	0.827136	0.999992	0	0	0	1	0	0	1	0	0
AT1G08510	7.12364	7.83487	8.13928	7.74533	7.64062	7.54508	7.78487	7.81921	7.82904	7.86412	7.68978	7.74935	7.91731	7.55206	7.80448	7.22416	7.3733	7.16451	7.61183	7.57199	7.40006	7.75775	7.72156	7.6787	0.361048	0.999996	0.999903	0.0563526	0.586056	0.999978	0.828634	0.828905	0.999992	0	0	0	0	0	0	0	0	0
AT1G08520	5.94422	6.11204	5.87698	5.85245	5.96646	5.80354	5.81737	5.91528	6.17916	5.98368	5.70864	6.23098	5.96576	6.56381	4.56636	6.1965	6.24446	5.4656	6.2386	6.19976	5.86573	6.08984	6.0153	6.26133	0.634002	0.999996	0.999903	0.494689	0.891711	0.999978	0.786222	0.953091	0.999992	0	0	0	0	0	0	0	0	0
AT1G08530	4.16971	5.16202	4.8988	6.25535	6.15878	5.941	5.57925	5.13469	5.36706	5.00708	5.47919	5.18188	3.49462	3.52524	3.17596	5.23071	5.09831	5.48735	4.32669	4.9597	4.557	5.21691	4.94644	5.02147	0.369896	0.999996	0.999903	1.48004e-06	0.164091	0.999978	5.04002e-05	0.102794	0.999992	0	0	0	1	0	0	1	0	0
AT1G08540	5.8585	6.7292	6.46109	5.08404	5.45099	5.3439	5.48667	5.37058	5.52229	5.29862	5.29683	5.5082	4.80492	6.00805	5.77591	5.48373	5.09231	6.10658	5.83109	5.5888	6.1206	5.73102	5.12605	5.24527	0.0899522	0.999996	0.999903	0.935026	0.698079	0.999978	0.00377077	0.885053	0.999992	0	0	0	0	0	0	-1	0	0
AT1G08550	5.51035	5.42645	4.55994	6.47607	6.08223	6.34624	6.17811	6.31792	6.3286	6.28357	5.96399	6.28191	3.57732	4.14019	4.99615	5.97417	6.00879	6.0182	6.47794	5.75408	5.97893	5.79759	5.99557	6.17484	0.338112	0.999996	0.999903	2.90244e-05	0.941362	0.999978	0.00184093	0.986469	0.999992	0	0	0	1	0	0	1	0	0
AT1G08560	6.00348	5.51713	4.40084	1.51366	2.31318	1.32813	1.51843	1.31503	1.77255	1.51669	1.7021	2.06826	5.88152	6.49973	5.37746	2.59025	2.3194	1.91972	1.5515	1.79807	3.00119	2.55142	2.0388	1.9439	0.962363	0.999996	0.999903	6.29408e-08	0.889491	0.999978	5.1521e-08	0.912246	0.999992	0	0	0	-1	0	0	-1	0	0
AT1G08570	5.09919	6.2727	5.89271	10.0129	9.93636	9.84193	10.4871	10.4332	10.2016	10.4508	10.4235	10.2625	5.10925	5.10348	5.12339	9.848	9.6968	9.61927	10.377	10.2621	9.97437	10.1959	10.2799	10.1586	0.409578	0.999996	0.999903	6.2349e-13	0.297769	0.999978	1.63217e-12	0.392852	0.999992	0	0	0	1	0	0	1	0	0
AT1G08580	3.26704	3.63509	3.47023	6.49285	7.06474	7.25758	7.07239	6.8591	7.09647	7.1459	6.9214	7.31737	6.67258	7.08764	5.37793	6.99515	7.13057	7.0147	7.39692	7.25024	7.03191	7.7432	7.59159	7.39604	0.000151296	0.999996	0.999903	0.0640284	0.824388	0.999978	1.53003e-09	0.962614	0.999992	1	0	0	0	0	0	1	0	0
AT1G08590	2.68922	3.13758	3.49068	3.95179	4.11159	4.36142	3.20432	3.68178	4.21921	3.73852	2.768	3.76957	4.05453	2.35733	2.99723	4.08235	2.28408	4.22293	3.10357	1.93366	2.55388	4.14635	2.81962	3.16899	0.561122	0.999996	0.999903	0.489042	0.286004	0.999978	0.0566061	0.769045	0.999992	0	0	0	0	0	0	0	0	0
AT1G08592	4.48432	4.6289	3.60091	5.57052	5.24174	5.29454	5.141	5.19344	5.49296	4.81139	5.21636	5.17641	5.18546	4.68782	4.30486	4.01258	4.26861	3.46427	4.82309	4.74889	4.31533	3.38385	3.51183	4.40215	0.00486559	0.999996	0.999903	0.02887	0.230375	0.999978	0.00265538	0.95127	0.999992	1	0	0	0	0	0	1	0	0
AT1G08600	5.085	4.86031	4.86794	7.30926	7.51762	7.6562	6.99599	6.83494	7.42282	7.33281	6.89903	7.56235	4.17297	4.82842	4.49578	7.12001	6.79833	7.25142	6.52976	6.59741	6.89187	6.8677	6.64613	6.89655	0.998711	0.999996	0.999903	5.94327e-09	0.437195	0.999978	3.88349e-09	0.452808	0.999992	0	0	0	1	0	0	1	0	0
AT1G08610	4.25176	4.15824	4.59924	4.877	5.15962	5.39112	5.96684	5.85374	5.93734	5.89391	5.8061	5.90369	4.78848	3.93051	3.95081	5.04366	4.81529	4.99429	6.20803	4.82153	5.32104	5.16438	5.42991	5.27187	0.9217	0.999996	0.999903	0.0315238	0.385644	0.999978	0.0147621	0.147469	0.999992	0	0	0	0	0	0	0	0	0
AT1G08620	5.58151	5.33106	3.8852	6.21352	6.33865	6.47854	5.90715	5.92704	6.16029	6.05467	5.54451	6.21302	3.97955	4.69838	4.59379	5.65902	5.21494	5.71019	5.6845	5.57442	5.58558	5.62708	5.31947	5.89253	0.694306	0.999996	0.999903	0.00559334	0.930859	0.999978	0.000527222	0.712221	0.999992	0	0	0	1	0	0	1	0	0
AT1G08630	6.47979	5.76667	6.32122	6.295	6.46163	6.49453	5.26346	5.3711	4.96377	5.16633	4.94313	5.72539	6.31257	5.63958	4.96159	5.75205	5.40209	6.13273	4.76316	4.73735	4.77326	4.64855	4.96745	4.86909	0.895257	0.999996	0.999903	0.727497	0.0544118	0.999978	0.487442	0.0177062	0.999992	0	0	0	0	0	0	0	-1	0
AT1G08640	5.05387	5.53993	5.72876	6.71365	6.69513	6.68227	6.44757	6.65335	6.3496	6.31654	6.50092	6.37489	4.36224	3.62689	5.26518	6.56809	5.90584	5.86471	6.22648	6.1398	6.01879	6.49012	6.26212	6.20227	0.517414	0.999996	0.999903	4.23293e-05	0.988934	0.999978	0.000700393	0.83881	0.999992	0	0	0	1	0	0	1	0	0
AT1G08650	5.13553	5.06077	5.53712	7.80165	7.70324	7.83827	7.03061	7.11593	7.12178	6.97482	7.13025	7.25862	6.37874	6.77304	4.70567	6.85495	6.80807	6.93465	6.50656	6.47828	6.04536	6.61978	6.92397	6.35865	0.0240755	0.999996	0.999903	0.0229345	0.458288	0.999978	7.23459e-07	0.326552	0.999992	1	0	0	0	0	0	1	0	0
AT1G08660	4.70547	4.70851	5.55636	4.10038	3.47667	3.70878	3.98964	4.167	4.31375	4.01351	4.1523	4.35709	4.54024	4.1311	3.99559	3.44663	3.73234	2.58428	3.28341	4.06485	3.17477	3.92989	3.77416	3.55914	0.727468	0.999996	0.999903	0.0091743	0.739557	0.999978	0.00110712	0.620185	0.999992	0	0	0	0	0	0	-1	0	0
AT1G08680	5.05591	6.20077	5.99007	7.43989	7.36981	7.62919	7.57446	7.79586	7.70101	7.60427	7.61787	7.79602	5.25722	5.45966	4.84159	7.24088	6.99451	7.03322	7.73522	7.4085	7.11102	7.61635	7.44958	7.58767	0.789756	0.999996	0.999903	1.51644e-06	0.567279	0.999978	3.54805e-06	0.801787	0.999992	0	0	0	1	0	0	1	0	0
AT1G08700	5.61787	7.5245	6.68983	8.17042	8.17271	7.89781	8.17138	8.11309	8.06209	8.14721	8.29198	7.94364	8.54693	8.55558	8.1476	7.97443	8.03061	8.3649	8.36989	8.08025	8.66557	7.93808	8.27014	8.35112	0.0101496	0.999996	0.999903	0.429178	0.754878	0.999978	0.000262326	0.983953	0.999992	1	0	0	0	0	0	1	0	0
AT1G08710	5.63738	5.24087	4.19519	6.09404	5.82475	6.34485	6.24284	6.0065	6.54211	6.38788	5.90548	6.41438	6.2288	6.5005	6.10677	6.63236	7.01717	6.54894	6.22748	7.06667	7.28562	6.5641	6.77696	6.87688	0.380865	0.999996	0.999903	0.218467	0.889579	0.999978	0.00468242	0.881565	0.999992	0	0	0	0	0	0	1	0	0
AT1G08720	5.91083	4.21412	5.79341	6.55353	6.45787	6.76073	7.40614	7.37062	7.25844	7.33918	7.18214	7.36913	4.97308	4.45677	4.60405	6.10843	5.71251	5.70769	6.63989	6.59397	6.49348	7.00556	6.91465	6.3761	0.8854	0.999996	0.999903	0.0028603	0.215458	0.999978	0.00091199	0.217648	0.999992	0	0	0	1	0	0	1	0	0
AT1G08750	3.38274	2.93976	4.45342	5.51182	5.70994	5.57109	6.31391	6.10864	6.18091	6.24443	6.09898	6.00621	4.584	2.79594	3.67898	5.15193	5.19592	5.10489	5.77858	5.57548	5.53943	5.73446	5.70002	5.86946	0.477081	0.999996	0.999903	0.000775722	0.508555	0.999978	1.72117e-05	0.424605	0.999992	0	0	0	1	0	0	1	0	0
AT1G08760	5.8326	6.226	6.84049	6.4789	6.31284	6.55313	6.63825	6.64829	6.45281	6.50048	6.47716	6.52411	6.60674	4.8895	5.38396	5.78086	5.6603	5.76434	6.3679	6.07523	5.35403	5.66657	6.12782	5.8841	0.967865	0.999996	0.999903	0.789714	0.821202	0.999978	0.691855	0.928877	0.999992	0	0	0	0	0	0	0	0	0
AT1G08770	5.07536	3.75293	4.91005	5.08178	5.10077	5.00846	5.51113	5.22247	5.15674	5.36723	5.64829	4.90359	4.84988	4.27897	4.94404	4.43277	4.42284	4.80685	4.7137	4.77844	4.30966	4.62564	4.64238	4.35189	0.329387	0.999996	0.999903	0.699287	0.962995	0.999978	0.138517	0.809945	0.999992	0	0	0	0	0	0	0	0	0
AT1G08780	4.57144	5.67449	5.27026	7.61771	8.06826	8.17614	7.59683	7.29941	7.63784	7.56191	7.04408	7.82065	6.25779	6.64068	4.64477	7.78362	7.85232	7.46925	7.52157	7.41712	7.11372	7.41456	7.76366	7.28719	0.240762	0.999996	0.999903	0.000179207	0.693311	0.999978	7.41758e-07	0.658254	0.999992	0	0	0	1	0	0	1	0	0
AT1G08790	4.54574	4.86011	3.18495	2.3392	2.59345	1.97338	2.52661	2.37794	2.37794	2.3409	2.37161	2.47917	5.76329	5.59163	6.55208	4.04844	5.16697	3.51165	2.6497	3.00338	4.17196	3.75237	2.50618	4.30734	0.894005	0.999996	0.999903	0.00328366	0.293302	0.999978	0.00111731	0.957246	0.999992	0	0	0	-1	0	0	-1	0	0
AT1G08800	3.25133	3.54196	2.74231	5.17536	4.77562	4.5082	4.7822	5.04829	4.8331	5.23574	4.92803	5.0996	3.52051	4.02953	3.52119	4.0666	3.56304	3.79954	4.20435	4.4491	3.95276	4.38575	3.79642	3.54445	0.00902392	0.999996	0.999903	0.712697	0.489112	0.999978	1.10912e-05	0.958623	0.999992	1	0	0	0	0	0	1	0	0
AT1G08810	3.70509	4.3093	3.67839	2.43238	2.24038	2.06403	2.22249	1.65714	1.64581	1.58872	2.30968	2.17174	5.11157	4.64191	2.99455	1.79817	1.36368	2.64169	2.33245	1.94484	1.95339	2.24312	1.87565	1.77419	0.452527	0.999996	0.999903	2.94116e-05	0.902358	0.999978	0.000751361	0.726888	0.999992	0	0	0	-1	0	0	-1	0	0
AT1G08820	5.24775	8.06381	4.8872	6.87786	6.92501	6.92601	6.85893	6.88934	7.24669	7.03538	6.93088	7.3902	6.22753	7.11408	6.56045	6.6279	6.17099	6.42296	6.59863	6.55699	6.14392	6.91644	6.93226	6.77212	0.301392	0.999996	0.999903	0.694732	0.988733	0.999978	0.114826	0.970806	0.999992	0	0	0	0	0	0	0	0	0
AT1G08830	8.20154	8.04952	8.42166	7.68796	7.81115	7.64009	7.05825	6.93114	6.65576	7.18828	7.28035	6.82807	8.18322	7.2645	7.62586	7.07041	7.03939	6.51643	6.8712	6.86059	6.69537	6.99555	6.6999	6.84951	0.584078	0.999996	0.999903	0.00578316	0.928854	0.999978	0.0600503	0.0538389	0.999992	0	0	0	0	0	0	0	0	0
AT1G08840	4.57041	3.71255	3.39967	5.78958	5.77719	5.79476	5.89467	6.07895	6.21126	5.93891	5.98559	6.16145	4.3949	2.81563	3.37909	4.63176	4.37484	4.29594	5.45997	5.30394	5.04187	5.10036	5.29822	5.3801	0.128505	0.999996	0.999903	0.0150978	0.146143	0.999978	1.17013e-05	0.777731	0.999992	0	0	0	0	0	0	1	0	0
AT1G08845	4.69523	3.6937	5.43853	6.5226	6.74434	6.4786	7.00952	6.7052	6.55896	7.0949	7.02957	6.69719	5.5809	3.68963	3.99929	6.14717	5.287	6.12688	6.61951	6.41783	5.91918	6.69313	6.2799	6.60317	0.560129	0.999996	0.999903	0.00426754	0.615663	0.999978	0.000166278	0.919686	0.999992	0	0	0	1	0	0	1	0	0
AT1G08860	3.94716	3.75768	3.68492	4.12242	4.01902	3.41317	4.43503	4.29835	4.03646	3.83473	3.47516	4.10898	3.36014	3.60996	3.48988	2.61162	3.78556	3.8085	3.5032	4.05326	3.27632	2.49255	3.36695	3.26629	0.864925	0.999996	0.999903	0.825686	0.797985	0.999978	0.879062	0.619015	0.999992	0	0	0	0	0	0	0	0	0
AT1G08880	5.05104	4.93411	6.16939	5.80355	6.2701	6.03762	6.40126	6.34044	5.90291	6.37152	6.50979	6.24479	5.20653	4.81045	4.56638	5.43298	5.3094	5.56013	6.16817	6.07432	5.68367	6.18538	6.20504	6.08078	0.917257	0.999996	0.999903	0.076591	0.31854	0.999978	0.0378387	0.858075	0.999992	0	0	0	0	0	0	0	0	0
AT1G08910	5.79627	6.37986	4.97964	8.89803	8.46586	8.72701	9.03648	9.11048	9.24026	8.91461	8.80514	9.11565	3.40461	5.4304	5.39915	8.27627	8.11422	8.04366	8.66729	8.86031	8.42191	8.88203	8.6978	8.73049	0.637037	0.999996	0.999903	9.49052e-08	0.545239	0.999978	4.1974e-07	0.683578	0.999992	0	0	0	1	0	0	1	0	0
AT1G08920	3.47489	5.30916	4.19268	3.41565	3.05938	2.88853	1.81207	2.47436	1.86439	2.3083	1.60496	2.22757	3.60967	3.62901	2.70482	3.63368	2.73965	2.33004	1.80854	1.85257	1.64452	2.35292	1.77191	1.87844	0.345206	0.999996	0.999903	0.358505	0.104922	0.999978	0.00761556	0.135607	0.999992	0	0	0	0	0	0	-1	0	0
AT1G08930	5.18619	3.80703	4.49731	2.28734	2.49997	2.91631	2.65668	2.93078	2.86862	2.96125	3.02101	2.69965	3.74292	3.59648	3.76943	3.05874	3.19304	3.24089	3.0296	2.73343	3.24338	2.8398	2.82429	2.76473	0.0156286	0.999996	0.999903	0.084332	0.818155	0.999978	1.26875e-06	0.759736	0.999992	-1	0	0	0	0	0	-1	0	0
AT1G08940	4.63041	5.93541	4.10449	4.07754	4.7144	4.24746	3.98079	3.87594	4.21975	3.89974	3.79994	3.87685	6.92033	6.45279	5.9795	4.80147	4.91771	5.60476	4.35582	4.851	4.54858	3.89953	4.71723	4.61416	0.302255	0.999996	0.999903	0.00265466	0.491804	0.999978	0.172423	0.776171	0.999992	0	0	0	-1	0	0	0	0	0
AT1G08960	4.18078	4.17131	3.61445	2.83091	3.42848	2.59072	3.30471	3.00929	2.84727	2.80457	3.11954	3.27764	4.19596	4.0657	4.24132	3.74449	3.53864	2.65639	2.71599	3.37616	3.59862	2.89276	3.49444	3.1564	0.807703	0.999996	0.999903	0.0176834	0.928585	0.999978	0.00379986	0.938506	0.999992	0	0	0	0	0	0	-1	0	0
AT1G08970	5.13745	3.84336	5.27152	4.83961	5.39482	5.49299	4.74378	4.79027	4.73816	4.81389	4.68074	4.89879	4.63909	4.58411	4.31687	4.91682	4.69207	4.28546	4.32219	4.48454	3.50875	4.36261	4.03071	4.21005	0.610534	0.999996	0.999903	0.757541	0.410497	0.999978	0.160237	0.519445	0.999992	0	0	0	0	0	0	0	0	0
AT1G08980	5.6482	5.11645	4.60791	2.48199	2.63686	2.4971	2.91768	2.90158	2.55603	3.33604	2.96646	3.06733	4.13434	4.84874	5.01657	2.12998	2.12543	2.14187	2.99218	2.81344	2.14823	2.76182	2.72555	2.10873	0.949599	0.999996	0.999903	1.13276e-07	0.363792	0.999978	5.41875e-08	0.779777	0.999992	0	0	0	-1	0	0	-1	0	0
AT1G09000	5.1187	3.34505	5.39369	3.70586	3.56359	3.71313	3.56132	3.51399	3.35722	3.49652	3.29377	3.13648	4.52474	4.3977	4.72021	3.91904	4.69526	3.55908	3.80895	4.11484	5.03135	3.51426	4.07404	4.04415	0.608588	0.999996	0.999903	0.284757	0.799315	0.999978	0.0322943	0.91048	0.999992	0	0	0	0	0	0	0	0	0
AT1G09010	5.54585	4.55384	4.05937	6.58144	6.32722	6.46452	7.14218	7.39925	7.21745	7.18565	7.33163	7.38464	5.14168	3.67375	4.9684	6.11709	5.61125	4.47118	6.80908	6.71907	5.94352	6.99402	6.79389	6.5286	0.279167	0.999996	0.999903	0.0849155	0.139981	0.999978	0.000522109	0.347951	0.999992	0	0	0	0	0	0	1	0	0
AT1G09020	5.66075	6.11006	6.79198	7.56655	7.34095	7.5343	8.13747	8.19033	7.90571	7.9799	8.15535	7.81204	4.6578	6.48695	5.11947	6.66268	6.90802	6.67045	7.25522	7.40819	7.06215	7.23945	7.0868	7.25087	0.973963	0.999996	0.999903	0.00146603	0.475577	0.999978	0.00131976	0.409904	0.999992	0	0	0	1	0	0	1	0	0
AT1G09026	4.4487	4.02955	5.02895	2.53816	2.60477	2.20933	2.63939	2.0893	2.43403	2.2633	2.61483	2.4231	5.19926	2.63294	3.52553	2.1534	1.67335	2.2522	2.38724	2.6261	2.15851	2.93005	2.05193	2.02655	0.779386	0.999996	0.999903	0.00100668	0.723196	0.999978	0.000152695	0.976548	0.999992	0	0	0	-1	0	0	-1	0	0
AT1G09030	3.36699	3.87827	4.81769	2.65277	2.23314	2.33867	1.87284	1.85154	1.82378	1.92217	1.76711	2.22215	5.33246	6.38073	5.07146	4.33912	4.85235	4.97971	2.76657	4.37786	5.373	2.41263	3.96461	4.1591	0.517366	0.999996	0.999903	0.137563	0.635821	0.999978	0.00656739	0.693486	0.999992	0	0	0	0	0	0	-1	0	0
AT1G09060	5.22731	4.23443	4.87247	5.98995	6.10351	6.20678	6.39595	6.34475	6.6111	6.42226	6.23546	6.36292	4.41619	4.86949	4.51743	4.93061	5.02762	5.85749	5.87731	6.06335	6.02889	6.11868	5.64821	5.4163	0.263096	0.999996	0.999903	0.0361434	0.153791	0.999978	0.000159777	0.618532	0.999992	0	0	0	0	0	0	1	0	0
AT1G09070	7.02694	6.32255	6.38289	9.80816	10.0638	9.8649	10.2828	10.0714	10.0391	10.3497	10.4648	10.008	7.73122	6.77763	6.29961	9.56373	9.64361	9.47667	10.2296	10.0668	10.0025	10.1841	10.0245	9.91475	0.230658	0.999996	0.999903	3.98689e-08	0.324166	0.999978	6.1058e-10	0.812367	0.999992	0	0	0	1	0	0	1	0	0
AT1G09090	2.99994	4.02918	3.44547	1.76826	2.0773	2.21026	1.94902	1.66305	2.36412	2.21317	2.29056	2.069	4.72319	4.83599	3.80075	2.6151	2.80989	2.43451	2.20611	3.05463	3.26824	2.04566	2.68202	3.98475	0.700098	0.999996	0.999903	0.00033666	0.829132	0.999978	0.00182502	0.989898	0.999992	0	0	0	-1	0	0	-1	0	0
AT1G09100	4.81359	4.80349	5.56674	7.02019	7.10159	7.09184	6.48284	6.24512	6.6991	6.7317	6.59009	6.55966	3.46754	4.3583	4.42453	6.24521	6.41366	6.02889	6.23703	6.15152	5.81795	6.21168	6.04855	6.36283	0.839739	0.999996	0.999903	3.01698e-07	0.814055	0.999978	4.96191e-07	0.251157	0.999992	0	0	0	1	0	0	1	0	0
AT1G09130	6.22823	8.03872	6.9828	8.35723	8.60284	8.51124	8.27896	8.29203	8.39324	8.23404	8.27301	8.49425	7.01782	6.14116	6.5708	8.41426	8.41178	8.39716	8.17597	8.24627	7.90272	8.02376	8.32873	8.44289	0.549344	0.999996	0.999903	2.6148e-05	0.686155	0.999978	0.000334425	0.885039	0.999992	0	0	0	1	0	0	1	0	0
AT1G09140	5.47231	6.8948	6.43525	9.59264	9.56341	9.49982	9.2426	9.15124	9.1679	9.27479	9.29497	9.15648	5.7773	5.68916	4.28467	9.22498	9.2304	8.94204	8.93339	9.10721	8.88567	9.07831	8.86479	8.89773	0.40226	0.999996	0.999903	9.47008e-10	0.86293	0.999978	8.53043e-09	0.686535	0.999992	0	0	0	1	0	0	1	0	0
AT1G09150	3.73431	5.98812	7.28452	7.34648	7.62174	7.83052	7.36223	7.51387	7.51728	7.18625	7.097	7.58165	5.03749	5.40847	4.78477	7.59191	6.96179	7.74656	7.39861	7.37457	7.10763	7.68816	7.40825	7.3618	0.721736	0.999996	0.999903	0.000288062	0.926075	0.999978	0.00135026	0.955397	0.999992	0	0	0	1	0	0	1	0	0
AT1G09155	4.58654	3.68334	4.78286	6.01053	5.94737	5.9689	4.14167	4.56384	4.47049	4.67182	4.52627	4.7434	5.03037	4.99349	3.96491	5.91303	4.6816	5.35897	4.50956	4.39817	3.94076	4.69407	4.39536	4.2264	0.155387	0.999996	0.999903	0.0839506	0.0751914	0.999978	0.000120047	0.00511694	0.999992	0	0	0	0	0	0	1	-1	0
AT1G09157	5.57192	3.15758	2.732	2.59358	2.37114	2.61021	3.14623	2.85683	1.86869	2.43944	2.51136	3.74784	4.94597	4.51208	4.35836	4.00694	5.00371	4.55228	5.4557	3.86137	5.79334	3.83214	4.74423	4.02255	0.322228	0.999996	0.999903	0.904789	0.704962	0.999978	0.0425667	0.971954	0.999992	0	0	0	0	0	0	-1	0	0
AT1G09176	4.89358	6.70645	4.87198	3.54615	3.37303	3.68213	3.04533	3.1128	3.31175	3.33463	3.2235	3.3314	5.20459	5.40826	4.71384	3.82101	3.60843	3.23823	3.43122	4.28236	2.44384	3.81004	3.17503	3.33463	0.675639	0.999996	0.999903	0.00222841	0.884707	0.999978	0.000178938	0.762622	0.999992	0	0	0	-1	0	0	-1	0	0
AT1G09190	4.73139	4.59507	4.86479	5.99103	6.13738	6.03276	6.24448	6.26939	6.5373	5.87467	5.99344	6.22066	7.59637	7.4847	7.88252	6.60354	6.28661	6.08413	6.8259	5.85291	6.759	6.45781	6.44813	6.47491	1.8997e-05	0.999996	0.999903	6.17763e-05	0.806673	0.999978	4.36858e-05	0.6457	0.999992	1	0	0	-1	0	0	1	0	0
AT1G09195	3.54278	3.05662	3.57853	3.75487	3.34034	3.26126	3.26169	3.281	3.69654	3.74456	3.14211	3.7971	3.52161	5.08009	3.62246	3.102	3.19481	3.11456	3.45079	3.48944	3.70262	3.04365	3.01008	4.2626	0.181727	0.999996	0.999903	0.0254702	0.609368	0.999978	0.883864	0.98397	0.999992	0	0	0	0	0	0	0	0	0
AT1G09200	4.09516	6.31674	5.80096	2.29468	2.73211	2.73607	2.85534	2.83196	2.62179	3.41022	3.39431	3.08508	5.32136	3.94121	3.30725	2.16806	1.83246	2.32354	3.13355	1.80641	1.8503	2.99288	2.69465	1.82081	0.500421	0.999996	0.999903	0.000799817	0.915465	0.999978	2.08001e-05	0.933339	0.999992	0	0	0	-1	0	0	-1	0	0
AT1G09210	7.94137	7.50043	7.12272	4.65035	3.86474	4.72028	4.32027	4.22192	4.50929	4.4259	4.39273	4.24271	7.85634	6.92989	6.89549	3.95597	4.68005	4.46161	4.31168	4.59068	4.65795	4.02544	3.93797	4.59133	0.73387	0.999996	0.999903	3.12154e-08	0.8514	0.999978	5.58817e-09	0.968155	0.999992	0	0	0	-1	0	0	-1	0	0
AT1G09220	4.66928	4.79208	3.52307	4.68982	3.95284	4.12997	3.70897	4.09973	4.34853	3.76094	4.0263	3.82024	3.71512	3.93829	4.22615	3.90829	4.01385	3.93833	3.79035	3.47804	3.26437	4.36387	4.131	4.03725	0.936048	0.999996	0.999903	0.985981	0.466191	0.999978	0.831084	0.8409	0.999992	0	0	0	0	0	0	0	0	0
AT1G09230	5.66319	4.25992	4.87173	5.56665	5.71021	6.21753	5.75055	5.47814	6.14647	5.81495	5.69236	5.97553	4.95783	4.20379	4.54152	5.60583	5.83159	5.61971	5.43806	5.87409	5.42341	5.92987	5.78758	6.07481	0.765322	0.999996	0.999903	0.00247132	0.901292	0.999978	0.0091681	0.978933	0.999992	0	0	0	1	0	0	0	0	0
AT1G09240	4.95073	4.92464	5.75188	2.29894	1.83146	2.22855	1.85945	1.77667	2.13425	2.05888	2.13397	1.85885	3.22179	5.05254	5.01136	2.63247	3.36542	3.07876	2.12956	3.20473	2.71278	2.45872	2.07054	2.32482	0.0331917	0.999996	0.999903	0.00262053	0.703078	0.999978	1.84166e-07	0.893153	0.999992	-1	0	0	-1	0	0	-1	0	0
AT1G09250	3.26036	2.9977	3.65212	6.60759	7.24614	7.02371	7.42531	7.22062	6.98666	7.57341	7.51337	7.15958	3.78881	2.25008	2.9121	5.79012	5.75315	6.32486	6.97214	6.65896	6.52743	6.99222	6.68006	6.96195	0.300582	0.999996	0.999903	2.47342e-08	0.181143	0.999978	6.31466e-10	0.798955	0.999992	0	0	0	1	0	0	1	0	0
AT1G09260	4.44684	2.9167	5.66181	1.95944	1.99842	2.24876	2.5548	2.79829	1.93251	2.46718	2.75716	3.15125	3.57499	3.56334	2.94774	3.32962	1.59392	3.03093	2.52358	2.24327	1.78287	2.05136	2.25721	3.00913	0.127354	0.999996	0.999903	0.211465	0.688862	0.999978	0.000263362	0.831974	0.999992	0	0	0	0	0	0	-1	0	0
AT1G09270	5.90605	6.94563	6.266	7.95677	8.19888	8.21686	8.06784	8.12965	8.12914	8.31735	8.27331	8.03114	5.66377	6.50982	6.00832	7.78779	7.36735	7.26408	7.98435	8.00066	7.50343	7.72302	7.96421	7.85929	0.575913	0.999996	0.999903	8.27894e-05	0.535316	0.999978	3.82491e-06	0.991719	0.999992	0	0	0	1	0	0	1	0	0
AT1G09280	2.94176	5.15238	3.06407	6.13524	6.28599	6.23604	6.51238	6.77294	6.69715	6.70743	6.53253	6.68018	3.59926	3.90492	4.79421	5.79689	5.0758	5.57822	6.45835	6.27801	6.01764	6.07123	6.47565	6.26454	0.182209	0.999996	0.999903	0.00449998	0.322922	0.999978	7.47347e-06	0.6908	0.999992	0	0	0	1	0	0	1	0	0
AT1G09290	4.95921	4.69261	5.07654	7.59003	7.69708	7.5664	7.43195	7.38067	7.55677	7.39558	7.36506	7.55254	4.89774	5.44662	4.36339	7.30388	7.37561	7.29182	7.30134	6.70271	7.23445	7.47514	7.12931	7.24463	0.611729	0.999996	0.999903	1.69638e-08	0.667992	0.999978	1.9383e-09	0.852884	0.999992	0	0	0	1	0	0	1	0	0
AT1G09300	3.33322	5.06741	4.42548	5.39745	5.60435	5.82431	5.78355	5.75178	5.83591	5.94034	5.73894	5.64472	3.62451	3.97869	2.87726	4.99897	5.36718	5.89889	5.64174	4.96016	5.77029	5.69101	5.63769	5.26857	0.44557	0.999996	0.999903	6.1265e-05	0.978208	0.999978	0.00172665	0.895793	0.999992	0	0	0	1	0	0	1	0	0
AT1G09310	4.22338	4.72304	5.57399	3.01234	3.36406	3.86547	2.69979	2.71518	3.55154	3.17746	3.05796	3.27799	6.02301	6.11876	6.38103	2.48823	2.92057	2.89596	2.47041	2.60666	2.87502	2.37733	2.42689	3.15176	0.00469327	0.999996	0.999903	5.52433e-09	0.899018	0.999978	0.000375017	0.599852	0.999992	1	0	0	-1	0	0	-1	0	0
AT1G09320	5.65672	3.34588	4.05991	7.1395	7.28883	7.26569	7.06755	7.19622	7.51499	7.44653	7.45015	7.51768	6.07999	6.00782	6.66069	7.12672	6.76096	6.85601	7.21788	7.07598	7.20595	7.0589	7.23603	7.42358	0.00474003	0.999996	0.999903	0.108106	0.783137	0.999978	2.48759e-07	0.98875	0.999992	1	0	0	0	0	0	1	0	0
AT1G09330	4.49177	3.51847	4.688	5.53188	5.7418	4.77327	5.64247	5.75986	5.68105	5.81049	5.60357	5.65062	4.38266	4.91849	5.04224	4.83602	4.72766	5.19027	5.61793	5.5297	5.01715	5.1723	5.24085	5.30977	0.1097	0.999996	0.999903	0.698232	0.434894	0.999978	0.00169386	0.663573	0.999992	0	0	0	0	0	0	1	0	0
AT1G09340	7.55083	6.32829	6.87295	3.54988	2.70394	3.34477	3.95903	3.46999	3.46313	3.79279	3.26986	3.33612	5.60169	5.29897	4.73095	3.19961	2.89104	2.99928	3.13694	3.59285	2.87904	3.48678	2.6344	3.00252	0.0247363	0.999996	0.999903	4.51291e-06	0.84343	0.999978	1.08315e-09	0.599032	0.999992	-1	0	0	-1	0	0	-1	0	0
AT1G09380	6.61173	8.21416	7.82113	4.89018	4.84972	5.07838	2.3561	2.89204	2.83042	2.69667	2.53912	2.26587	8.82707	8.63683	8.26177	5.42785	4.79166	3.9749	2.85204	2.03498	3.0949	2.72346	3.30064	3.06895	0.111278	0.999996	0.999903	9.21356e-09	0.00158801	0.999978	1.75956e-06	0.000619646	0.999992	0	0	0	-1	-1	0	-1	-1	0
AT1G09390	4.34419	4.03701	5.17069	2.53224	2.51285	2.54235	3.11195	2.77195	3.07058	2.77914	2.93989	2.68276	5.41305	3.93729	4.97605	3.25768	3.61463	4.00246	3.44166	3.67877	3.89488	3.46492	3.12448	4.1053	0.239544	0.999996	0.999903	0.0050265	0.968856	0.999978	1.58715e-05	0.588731	0.999992	0	0	0	-1	0	0	-1	0	0
AT1G09410	5.40758	3.98783	3.79859	3.48269	3.2168	3.95996	3.51982	3.5093	3.40774	3.57506	3.31645	3.16301	5.17046	5.73447	6.45213	5.56715	4.94802	5.36306	3.41716	4.33689	5.49234	4.14769	4.43576	4.34804	0.73387	0.999996	0.999903	0.317953	0.285971	0.999978	0.0750473	0.971954	0.999992	0	0	0	0	0	0	0	0	0
AT1G09420	5.93972	5.54441	4.56266	6.45101	6.7055	6.84934	6.43811	6.65161	6.74247	6.51886	6.20148	6.83685	5.54159	5.73668	5.48839	6.22013	6.5405	6.65541	6.29708	6.42619	6.56309	6.3121	6.32966	6.44624	0.474981	0.999996	0.999903	0.00767428	0.962995	0.999978	0.000171114	0.966183	0.999992	0	0	0	0	0	0	1	0	0
AT1G09421	4.29827	5.3527	5.07654	6.28822	6.39006	6.69454	6.08221	5.9812	6.2832	5.91166	5.78527	6.29373	4.70677	3.92363	4.50994	5.82654	6.12753	6.43269	5.89545	5.89991	6.32876	6.32356	5.83957	6.29054	0.772782	0.999996	0.999903	1.29564e-05	0.918194	0.999978	3.81053e-05	0.647949	0.999992	0	0	0	1	0	0	1	0	0
AT1G09430	5.52613	7.46319	7.09796	8.99862	8.76181	8.90762	8.64561	8.63927	8.53044	8.5101	8.61262	8.47754	7.38995	7.30156	7.61661	8.63419	8.24533	8.23414	8.32299	8.52598	8.27167	8.38287	8.41616	8.30342	0.0566139	0.999996	0.999903	0.0132348	0.997891	0.999978	1.97278e-06	0.771843	0.999992	0	0	0	0	0	0	1	0	0
AT1G09460	4.88723	4.68221	4.79812	2.63653	2.80372	2.9466	2.83432	2.43684	2.33873	2.84228	2.52793	2.65144	4.8701	4.73474	3.96342	3.72268	3.10537	3.38096	2.48293	3.08603	2.93172	2.67951	2.94171	2.87858	0.0990172	0.999996	0.999903	0.00060907	0.236484	0.999978	3.62562e-07	0.725413	0.999992	0	0	0	-1	0	0	-1	0	0
AT1G09470	3.88244	4.63898	3.26466	3.14725	2.21116	2.25429	1.93735	2.99288	2.76165	2.44827	2.45494	2.45512	4.88337	3.65912	3.78957	2.24696	3.10165	2.81736	2.99263	2.58082	2.66238	2.52293	2.83441	2.39052	0.998322	0.999996	0.999903	0.00242461	0.986886	0.999978	0.00176188	0.989115	0.999992	0	0	0	-1	0	0	-1	0	0
AT1G09480	3.42064	5.01053	4.6517	3.01891	3.43086	2.59822	4.26278	3.14461	3.28614	3.588	3.30285	3.3078	4.2971	3.48662	3.78674	3.28828	2.51793	2.37863	3.23785	3.35317	3.98411	3.39855	3.06027	3.46397	0.818442	0.999996	0.999903	0.0119864	0.268717	0.999978	0.00267413	0.543558	0.999992	0	0	0	-1	0	0	-1	0	0
AT1G09500	4.59241	5.71488	5.6705	6.66781	6.97388	6.90178	5.79661	5.76637	5.82409	5.91145	5.86149	5.5013	4.51548	3.49431	3.47411	6.62303	6.10648	6.18753	5.1628	5.54282	4.94877	5.41341	5.55944	5.46881	0.125474	0.999996	0.999903	2.58831e-07	0.0379866	0.999978	9.487e-05	0.0463895	0.999992	0	0	0	1	-1	0	1	-1	0
AT1G09520	3.46315	4.4655	4.55131	8.03193	8.13413	8.09349	8.1333	8.15985	8.29316	8.27745	8.18468	8.28658	5.63707	4.01383	3.52447	7.1629	7.58667	7.82486	7.77315	7.83485	7.70278	8.03886	7.97083	7.84408	0.309437	0.999996	0.999903	1.39652e-07	0.792655	0.999978	2.82509e-09	0.949858	0.999992	0	0	0	1	0	0	1	0	0
AT1G09530	3.20081	4.26692	3.74223	6.54858	6.63574	6.8437	5.83281	5.79061	6.08154	5.8839	5.65464	5.74919	5.15684	4.69414	4.88153	6.3036	5.95654	6.01231	5.21083	5.70873	4.67869	5.45131	5.19994	5.53363	0.00327176	0.999996	0.999903	0.000675228	0.0629036	0.999978	2.69668e-09	0.118526	0.999992	1	0	0	1	0	0	1	0	0
AT1G09540	2.07101	3.52328	1.86409	1.74438	1.25817	1.85853	1.23833	1.66504	1.12207	1.19875	1.51247	1.08534	5.2104	5.41388	2.91265	1.74685	1.60271	1.76131	2.23369	1.22513	1.44497	1.46198	1.14886	1.27015	0.0491732	0.999996	0.999903	2.23821e-05	0.966585	0.999978	0.0989508	0.870256	0.999992	1	0	0	-1	0	0	0	0	0
AT1G09550	3.8898	5.09215	4.09608	1.58082	1.88271	2.24488	1.47028	1.60644	1.40351	1.95615	1.87076	1.85103	3.97455	4.17104	4.47099	2.59414	1.99546	2.1636	2.24558	2.12697	3.06573	2.37288	1.88402	1.78088	0.456832	0.999996	0.999903	8.45023e-06	0.765211	0.999978	2.33056e-07	0.593171	0.999992	0	0	0	-1	0	0	-1	0	0
AT1G09560	7.3282	6.83962	7.11799	6.55642	6.74793	6.81899	6.40437	6.42685	6.55781	6.41998	6.45316	6.65713	8.02924	7.78049	8.5813	7.6436	7.08182	6.82727	7.24716	7.05812	6.82956	7.07085	6.88327	6.82158	0.288217	0.999996	0.999903	0.00200211	0.829803	0.999978	0.153391	0.735896	0.999992	0	0	0	0	0	0	0	0	0
AT1G09570	4.88004	5.64591	4.79177	7.45557	7.40857	7.54183	8.20202	7.97735	7.9903	8.2826	8.3558	8.02027	5.6301	5.03808	5.11465	6.85743	6.93702	6.42206	7.47906	7.45766	7.24054	7.5422	7.6732	7.45736	0.079674	0.999996	0.999903	1.67724e-05	0.142195	0.999978	1.4531e-08	0.20873	0.999992	0	0	0	1	0	0	1	0	0
AT1G09580	6.22365	4.54631	5.72733	3.30628	3.50843	3.43125	3.164	3.77409	3.40186	3.15455	3.04944	3.41639	5.09872	4.79973	5.01322	4.05295	3.87715	4.29737	3.33945	3.86003	4.15317	4.01681	4.05453	3.83598	0.0671546	0.999996	0.999903	0.0158294	0.694549	0.999978	3.24002e-06	0.985006	0.999992	0	0	0	0	0	0	-1	0	0
AT1G09590	6.73148	5.47081	6.0935	5.20546	5.73124	5.70339	5.25119	5.8962	5.35148	5.83795	5.96202	5.99988	6.94354	6.05326	5.13403	5.84398	5.12758	5.83811	5.90528	5.59932	5.22698	6.08738	5.27731	5.66399	0.913041	0.999996	0.999903	0.310797	0.985184	0.999978	0.182326	0.979671	0.999992	0	0	0	0	0	0	0	0	0
AT1G09600	4.37507	3.47118	4.98965	2.66668	2.60803	3.3526	3.40647	2.95638	3.47049	3.03193	2.91687	3.87683	3.13521	3.46028	4.52012	3.33614	3.97228	3.38567	3.40019	3.52037	3.21738	3.59627	3.44184	3.87092	0.101899	0.999996	0.999903	0.753454	0.855995	0.999978	0.00172144	0.700198	0.999992	0	0	0	0	0	0	-1	0	0
AT1G09610	4.45844	4.70481	3.52307	2.17796	2.71	2.90081	3.44393	3.45389	3.99758	3.31878	3.36227	3.72957	3.48744	5.31218	3.44426	4.04407	3.64975	3.44684	3.9761	2.72937	3.63715	3.82074	2.98664	2.77712	0.158956	0.999996	0.999903	0.464612	0.811561	0.999978	0.00164667	0.211183	0.999992	0	0	0	0	0	0	-1	0	0
AT1G09620	4.93944	6.10985	5.93708	7.75139	7.47586	7.39554	8.02785	7.97066	7.95462	8.08357	8.05838	8.06951	5.87531	5.66142	5.43115	7.05333	6.9805	6.99958	7.42859	7.16217	6.89729	7.46069	7.15078	6.97165	0.349216	0.999996	0.999903	9.94696e-05	0.822287	0.999978	1.05739e-06	0.445683	0.999992	0	0	0	1	0	0	1	0	0
AT1G09630	5.40345	3.52851	3.37103	3.83074	3.05269	4.0287	3.81994	3.95816	3.63845	4.04645	3.62003	4.1538	4.18602	5.0645	4.54482	4.05416	4.41925	4.27953	3.92725	3.08394	4.70284	4.45206	4.51681	4.20878	0.921271	0.999996	0.999903	0.484934	0.741398	0.999978	0.321771	0.928646	0.999992	0	0	0	0	0	0	0	0	0
AT1G09640	8.86688	9.25894	8.56974	9.39421	9.2053	9.22826	9.49393	9.51583	9.341	9.58199	9.44307	9.61757	8.16338	8.33284	8.37882	8.94537	8.67877	9.00017	9.14597	9.15613	8.7734	9.22405	9.15901	9.0468	0.682392	0.999996	0.999903	0.0204936	0.781218	0.999978	0.109309	0.798483	0.999992	0	0	0	0	0	0	0	0	0
AT1G09645	5.14087	6.01297	4.37744	7.60702	7.58521	7.37293	7.61635	7.46355	7.40492	7.83576	7.60134	7.44805	5.30893	5.16125	5.85817	7.30113	7.31077	7.3528	7.36748	7.02142	7.28324	7.69173	7.61024	7.33767	0.475075	0.999996	0.999903	8.53188e-06	0.911658	0.999978	2.62584e-07	0.986169	0.999992	0	0	0	1	0	0	1	0	0
AT1G09650	3.8733	3.79065	4.00447	3.22101	2.75162	3.8051	2.88288	3.13526	2.64323	2.56324	3.09085	2.96457	3.80667	4.14171	4.46175	3.21368	3.05195	2.50139	3.52049	2.74066	3.48496	3.94512	2.79559	2.75162	0.418759	0.999996	0.999903	0.00282701	0.672041	0.999978	0.085067	0.681329	0.999992	0	0	0	-1	0	0	0	0	0
AT1G09660	4.37402	5.81334	4.91241	4.18177	4.36379	4.04343	5.1867	5.43516	4.97065	5.35564	5.56046	4.81844	5.33866	4.44016	4.27748	3.72736	4.04634	3.63786	4.76368	4.64786	4.45898	4.74607	4.13564	4.36883	0.961118	0.999996	0.999903	0.0207517	0.169067	0.999978	0.0223988	0.0838658	0.999992	0	0	0	0	0	0	0	0	0
AT1G09665	3.73303	3.5034	5.30871	5.33862	4.93733	5.46658	4.49198	4.67002	3.79477	4.13895	4.60786	4.21124	3.9301	4.22902	4.11187	4.59645	5.32583	5.12607	3.67904	4.08982	3.57841	4.83491	4.71377	4.04897	0.883322	0.999996	0.999903	0.0304842	0.0543821	0.999978	0.0111719	0.177437	0.999992	0	0	0	0	0	0	1	0	0
AT1G09680	3.96502	4.18319	4.91048	5.47481	5.63027	5.23308	5.20008	5.45642	5.41357	5.59496	5.43519	5.54708	4.7542	4.81242	4.38295	5.36542	5.29547	5.42099	4.85778	5.18628	5.34542	4.3876	4.57795	4.70677	0.473826	0.999996	0.999903	0.0130682	0.68487	0.999978	0.000299482	0.933339	0.999992	0	0	0	0	0	0	1	0	0
AT1G09690	7.37008	8.3492	4.9229	7.80088	8.27103	8.22651	8.13415	7.96792	8.05966	8.06828	8.25641	8.06432	8.17429	7.62848	8.70262	8.26533	8.06199	8.09024	8.14763	8.05015	7.434	8.0695	8.059	8.07785	0.232621	0.999996	0.999903	0.961993	0.845277	0.999978	0.0294536	0.986169	0.999992	0	0	0	0	0	0	1	0	0
AT1G09700	4.09171	4.65062	4.24102	6.57036	6.69215	6.59521	6.21832	5.78835	6.12879	6.65173	5.9471	6.63836	5.78219	6.23179	5.82026	5.54296	6.30803	5.78445	6.33138	5.68544	5.48508	5.77274	5.87121	5.58112	0.000225681	0.999996	0.999903	0.841425	0.961767	0.999978	1.22506e-07	0.298398	0.999992	1	0	0	0	0	0	1	0	0
AT1G09710	3.87399	3.86134	3.39634	4.74414	5.02655	4.40701	5.03768	5.48742	5.06239	5.55981	5.64933	5.38954	4.42788	3.0373	3.26961	4.46261	4.46697	3.64988	4.70278	4.59765	4.36424	5.08962	4.71672	4.46117	0.576786	0.999996	0.999903	0.0908637	0.609818	0.999978	0.00576792	0.529626	0.999992	0	0	0	0	0	0	1	0	0
AT1G09720	3.81306	4.44413	4.53778	3.02599	2.49995	3.39793	2.99196	3.00887	3.47416	3.4192	3.37521	3.48857	3.75664	7.22989	5.14861	3.49517	4.99086	5.12537	5.26977	4.02213	5.41554	4.74795	5.27627	4.16222	0.751215	0.999996	0.999903	0.208513	0.807727	0.999978	0.0471325	0.94542	0.999992	0	0	0	0	0	0	-1	0	0
AT1G09730	5.20739	4.32998	4.53955	7.2764	7.33245	7.28003	7.33547	7.13512	7.5907	7.46281	7.16994	7.54141	5.27223	4.45669	3.35177	6.59857	6.34144	6.46334	6.9975	6.30646	6.63557	6.88096	6.77139	6.97009	0.507758	0.999996	0.999903	1.04034e-05	0.84289	0.999978	3.81208e-07	0.972533	0.999992	0	0	0	1	0	0	1	0	0
AT1G09740	4.96849	4.14606	3.96972	6.29582	5.59751	5.79707	5.54408	5.6089	5.53329	5.78157	5.55851	5.53516	4.96934	5.17086	3.2751	5.86495	5.8714	5.94575	5.25147	5.85156	4.9139	5.60602	5.75606	5.44479	0.909472	0.999996	0.999903	0.00187969	0.467006	0.999978	0.00068549	0.766184	0.999992	0	0	0	1	0	0	1	0	0
AT1G09750	4.72917	4.54321	4.38732	3.65783	3.66364	3.22021	4.39951	3.93514	3.66049	4.48699	4.19306	4.43596	6.69501	7.38261	6.02134	5.08842	4.86035	4.43186	3.32564	4.3614	3.80666	3.63069	4.75893	4.05563	0.224619	0.999996	0.999903	4.22546e-05	0.11652	0.999978	0.00816138	0.553497	0.999992	0	0	0	-1	0	0	-1	0	0
AT1G09760	4.71161	5.16503	5.85394	7.76809	7.67481	7.78179	8.0058	7.92886	7.95058	7.96931	7.61335	7.93289	6.57149	4.70395	4.14965	7.79733	7.51031	7.68528	7.86334	7.36778	7.37412	7.85021	7.68865	7.60443	0.982851	0.999996	0.999903	8.23902e-06	0.912656	0.999978	6.09123e-06	0.878142	0.999992	0	0	0	1	0	0	1	0	0
AT1G09770	6.01272	7.21833	7.23503	9.61895	9.63535	9.63773	8.60433	8.42795	9.00456	8.69201	8.55044	9.1313	6.80318	6.11273	6.87381	9.13435	9.22726	9.13109	8.74346	8.8542	8.7596	8.58661	8.61257	8.59919	0.725425	0.999996	0.999903	6.89735e-08	0.539818	0.999978	1.14073e-08	0.0601067	0.999992	0	0	0	1	0	0	1	0	0
AT1G09780	6.26174	5.85854	4.07074	2.68181	2.64535	3.28556	2.58543	3.09641	2.75034	3.12106	3.14781	3.26448	6.1923	5.37637	5.87509	3.28488	3.81811	3.57674	3.16514	2.71378	3.7076	3.90635	3.1434	2.91177	0.78862	0.999996	0.999903	5.40028e-05	0.711788	0.999978	8.87999e-06	0.976548	0.999992	0	0	0	-1	0	0	-1	0	0
AT1G09790	3.91282	4.65839	4.8016	2.46143	2.296	2.06788	2.07769	2.20553	1.95824	2.24724	2.2359	1.99173	5.59469	5.47074	3.987	3.35184	2.96609	2.56798	2.65565	2.39622	2.90451	1.89135	2.90769	2.37288	0.890664	0.999996	0.999903	2.68494e-05	0.715825	0.999978	8.36632e-06	0.88019	0.999992	0	0	0	-1	0	0	-1	0	0
AT1G09794	3.65835	4.26636	4.84378	6.24534	6.44464	6.43879	5.8011	5.82875	5.52339	5.65037	5.45635	5.87404	4.82998	4.93957	4.55493	6.29848	6.21	6.40398	5.36915	5.65699	5.862	6.03193	5.4306	5.12194	0.317465	0.999996	0.999903	4.848e-05	0.186248	0.999978	4.40328e-07	0.213869	0.999992	0	0	0	1	0	0	1	0	0
AT1G09795	5.25882	4.15881	5.83885	7.6783	8.1489	8.07809	7.13383	7.36259	7.34195	7.02577	6.99079	7.34932	5.34085	4.27683	4.60052	7.94801	7.77237	7.73202	7.34862	7.41428	7.52767	7.39026	7.47562	7.48787	0.803696	0.999996	0.999903	2.08711e-08	0.578714	0.999978	3.65816e-08	0.276711	0.999992	0	0	0	1	0	0	1	0	0
AT1G09800	4.20335	4.42464	4.28822	5.64908	4.80867	5.12214	6.22615	6.18432	6.19248	6.02782	6.45793	6.00314	4.10581	3.17165	3.26657	3.95918	3.98761	4.46267	5.77625	5.97257	5.49605	6.22838	5.2537	5.67833	0.699549	0.999996	0.999903	0.0642365	0.00150853	0.999978	0.00817645	0.047728	0.999992	0	0	0	0	1	0	0	1	0
AT1G09810	5.23231	3.31841	3.50654	8.15416	8.1434	8.287	8.13597	8.27082	8.36998	8.17105	7.95269	8.38388	2.97295	5.18102	4.18235	7.65588	8.05943	7.77403	8.15826	7.40971	7.42028	7.93575	7.66024	7.59912	0.650322	0.999996	0.999903	1.43255e-07	0.892836	0.999978	1.59789e-08	0.976548	0.999992	0	0	0	1	0	0	1	0	0
AT1G09812	3.91277	4.39943	4.49454	3.21826	3.05289	2.8104	2.96918	3.12698	2.61159	2.78617	3.1394	2.59258	6.89447	5.58726	5.65888	3.78647	4.07796	4.39045	4.05467	4.14255	4.37883	2.58124	4.47947	4.81278	0.428415	0.999996	0.999903	0.000287554	0.932196	0.999978	0.00951937	0.949422	0.999992	0	0	0	-1	0	0	-1	0	0
AT1G09815	5.67411	4.98355	5.18266	7.47436	8.2993	7.86578	7.83653	7.57824	7.69478	7.92404	7.74001	7.66346	6.85949	6.2343	6.024	7.72252	7.90371	7.81036	8.04814	8.15497	8.05643	7.91437	7.91744	7.79118	0.0275415	0.999996	0.999903	3.20921e-05	0.630688	0.999978	4.97194e-09	0.839748	0.999992	1	0	0	1	0	0	1	0	0
AT1G09820	3.96277	3.94567	4.00447	3.8497	3.93126	4.29045	4.3718	3.72153	3.61132	3.93496	3.56297	3.7111	4.85292	3.71448	3.56983	4.8244	4.49764	3.7595	3.5448	3.71541	4.0712	3.47338	3.88892	4.46516	0.74744	0.999996	0.999903	0.417632	0.379355	0.999978	0.889549	0.934376	0.999992	0	0	0	0	0	0	0	0	0
AT1G09830	6.34371	5.30361	5.73842	5.65155	5.46544	5.75496	5.83736	5.82672	5.5502	6.16943	6.05563	5.63527	6.24873	6.33878	5.90107	5.11301	6.14718	4.67325	5.00952	5.39091	5.6486	5.76001	5.62476	4.79836	0.348401	0.999996	0.999903	0.0309326	0.975367	0.999978	0.646408	0.938694	0.999992	0	0	0	0	0	0	0	0	0
AT1G09840	4.18449	4.89084	4.72339	5.61615	5.60945	5.73499	5.23795	5.39204	5.42828	5.49628	5.01862	5.12504	4.04224	3.46314	4.46524	4.72366	5.02846	5.39878	5.04171	4.61774	5.0311	5.10705	4.66418	5.06531	0.993561	0.999996	0.999903	0.0015934	0.827117	0.999978	0.00121441	0.684613	0.999992	0	0	0	1	0	0	1	0	0
AT1G09850	3.30587	2.70934	3.46325	2.16778	1.81294	2.31425	2.87877	2.47496	2.92799	2.28427	2.79821	2.35595	4.96015	4.81868	4.73849	2.85203	3.60407	3.31994	3.25351	2.95728	3.269	2.93666	3.52928	3.38456	0.360512	0.999996	0.999903	1.86568e-05	0.895689	0.999978	0.000937145	0.183391	0.999992	0	0	0	-1	0	0	-1	0	0
AT1G09870	4.80566	5.31245	4.3392	5.67292	5.57869	5.53567	6.51433	6.39799	6.39055	6.08099	6.33318	6.36725	3.97302	4.75354	4.15009	5.21824	5.24157	4.6597	5.81419	6.1133	5.79092	5.9402	5.82575	5.78264	0.970049	0.999996	0.999903	0.0139994	0.0539761	0.999978	0.00872662	0.0652894	0.999992	0	0	0	0	0	0	0	0	0
AT1G09880	4.1276	4.75068	3.24046	2.4227	2.25442	2.2209	2.09474	2.09338	1.89692	1.97404	2.41334	1.76057	2.75517	3.11132	2.94869	2.32931	1.97419	2.76662	1.98393	2.09985	2.31163	2.59033	2.36724	2.64505	0.0588735	0.999996	0.999903	0.0877082	0.760919	0.999978	1.5482e-05	0.763231	0.999992	0	0	0	0	0	0	-1	0	0
AT1G09890	4.9323	4.04944	3.70838	2.29242	1.4618	1.70627	1.53555	1.69602	1.63941	1.97038	1.69849	2.03426	3.06025	2.38186	2.25961	2.51316	1.99647	1.76681	2.27128	1.60038	1.99378	2.57413	2.21759	2.30388	0.00426041	0.999996	0.999903	0.182231	0.875153	0.999978	3.76354e-07	0.858075	0.999992	-1	0	0	0	0	0	-1	0	0
AT1G09900	4.76897	3.25132	4.12448	6.76647	6.79502	6.68603	7.46202	7.57894	7.51374	7.41263	7.3317	7.33375	3.03585	6.07341	3.98513	6.40697	6.43964	6.80925	7.0862	7.22937	7.70728	6.85518	6.95965	7.22617	0.635739	0.999996	0.999903	0.000326513	0.400847	0.999978	2.05706e-05	0.472437	0.999992	0	0	0	1	0	0	1	0	0
AT1G09910	3.78136	4.61447	4.70572	6.92621	6.58976	6.7733	6.56748	6.6528	6.38385	6.32412	6.47019	6.54236	3.90317	4.30113	4.61295	5.49236	5.84066	5.67764	6.04323	5.81873	5.48889	5.50186	6.08504	5.51727	0.0692428	0.999996	0.999903	8.77239e-05	0.879372	0.999978	4.17154e-08	0.782999	0.999992	0	0	0	1	0	0	1	0	0
AT1G09920	7.11856	6.18926	4.4249	7.76148	7.95373	7.88924	7.99675	8.13926	8.06268	8.23316	8.20147	8.15292	6.57915	5.74003	5.198	7.41103	7.93732	7.47525	8.03326	8.07693	7.69765	8.05863	8.18847	8.20441	0.863119	0.999996	0.999903	0.000939786	0.75553	0.999978	0.000245286	0.908527	0.999992	0	0	0	1	0	0	1	0	0
AT1G09935	4.17797	3.7735	4.31383	2.17983	1.72702	2.07536	1.89173	1.64418	1.82443	2.03241	2.64822	1.72613	2.73515	2.75965	2.87053	2.91744	1.98853	2.75681	2.42325	2.99476	3.45194	1.69107	2.96655	3.94272	0.026429	0.999996	0.999903	0.619007	0.660992	0.999978	6.12771e-05	0.892604	0.999992	-1	0	0	0	0	0	-1	0	0
AT1G09940	4.65535	5.06444	3.57547	5.86352	5.847	6.03348	6.08567	6.09575	6.04238	6.18099	5.85857	5.79523	4.21355	3.51807	3.77962	4.59346	4.28955	4.70604	5.37736	5.41325	4.75188	5.57849	5.44448	5.37164	0.203742	0.999996	0.999903	0.0449691	0.246265	0.999978	0.000107927	0.885053	0.999992	0	0	0	0	0	0	1	0	0
AT1G09950	3.62174	4.20855	3.53477	3.95577	3.81513	3.80527	4.75614	4.91164	4.69265	4.68686	5.29299	4.59037	4.21564	4.89392	4.19143	3.68875	2.9373	3.19854	3.75009	4.19644	3.66375	4.34271	4.13888	4.35132	0.0294018	0.999996	0.999903	0.000715266	0.241572	0.999978	0.816531	0.0496351	0.999992	1	0	0	-1	0	0	0	0	0
AT1G09960	5.58111	5.75224	5.99008	5.38298	5.42857	5.34466	6.2555	6.49909	6.14703	6.56671	6.604	6.47796	5.29969	6.28006	6.11532	5.88665	5.84161	5.58398	5.48907	6.13988	5.84979	6.04182	5.97937	5.61576	0.655159	0.999996	0.999903	0.668959	0.944413	0.999978	0.158819	0.0359273	0.999992	0	0	0	0	0	0	0	0	0
AT1G09970	5.29666	6.36169	6.51642	8.19669	8.13839	8.15919	8.54096	8.4173	8.63938	8.46114	8.32126	8.71706	7.58131	7.18005	6.41396	8.24217	8.09201	8.35398	8.71249	8.44391	8.34391	8.45878	8.31776	8.36733	0.120196	0.999996	0.999903	0.00131553	0.694549	0.999978	1.02163e-06	0.62375	0.999992	0	0	0	1	0	0	1	0	0
AT1G09980	4.9109	5.76228	3.7609	6.73347	6.65963	6.71901	6.83286	7.15579	6.89743	6.56645	6.57391	6.79573	3.35849	3.75017	4.30925	5.98311	5.83757	6.24786	6.52204	6.19682	5.12524	6.1341	6.09433	6.3143	0.719263	0.999996	0.999903	2.37753e-05	0.951391	0.999978	0.000101426	0.844675	0.999992	0	0	0	1	0	0	1	0	0
AT1G09995	3.51974	3.5305	3.76377	3.89012	2.92342	3.51475	3.25703	3.30387	2.23266	3.22159	2.76571	3.69653	4.14951	4.37597	4.2126	2.36895	2.26426	3.25615	2.29033	2.44866	2.89532	2.03783	2.86504	2.05072	0.0422118	0.999996	0.999903	0.00030046	0.935291	0.999978	0.67133	0.529626	0.999992	1	0	0	-1	0	0	0	0	0
AT1G10000	6.2759	4.11821	5.26166	5.857	5.76507	6.02955	5.637	6.0361	5.50896	5.5506	5.87715	5.54348	6.72108	4.41307	4.62371	5.21878	4.80109	5.5569	4.85018	5.02256	4.80809	5.64075	4.26729	5.37248	0.512024	0.999996	0.999903	0.920862	0.815477	0.999978	0.219414	0.94522	0.999992	0	0	0	0	0	0	0	0	0
AT1G10010	5.41381	5.11017	3.53597	2.92628	2.83782	2.22636	2.49292	2.21206	2.29041	2.59675	1.87233	2.2735	4.18371	2.78184	4.543	2.74163	4.0063	3.23541	3.30481	3.2199	2.98377	3.02661	3.2139	2.81843	0.0915007	0.999996	0.999903	0.308674	0.899169	0.999978	0.000222991	0.81744	0.999992	0	0	0	0	0	0	-1	0	0
AT1G10020	4.51399	6.20073	5.08476	3.71975	4.05346	3.39919	2.58613	2.99617	2.47963	2.6321	2.40379	2.81433	6.94433	7.24726	6.82536	3.82187	4.9712	4.56638	2.97092	3.43275	3.18662	3.04069	4.18698	3.44076	0.186575	0.999996	0.999903	2.62247e-06	0.0494411	0.999978	0.000616501	0.119968	0.999992	0	0	0	-1	-1	0	-1	0	0
AT1G10030	3.56584	5.78195	5.07512	6.37518	6.04281	6.12471	6.01592	5.78627	5.71479	5.80494	6.12129	5.53628	5.44217	5.77396	5.30113	6.06224	5.79372	5.43167	5.94737	5.31229	5.63247	5.75094	5.54773	5.49035	0.137287	0.999996	0.999903	0.545445	0.899925	0.999978	0.00162788	0.753255	0.999992	0	0	0	0	0	0	1	0	0
AT1G10040	3.49121	3.82201	3.3505	4.85811	5.05428	5.22777	4.67799	4.72796	4.84873	4.33249	4.70539	4.94551	3.69282	3.90483	2.99903	4.44721	4.22655	3.72592	4.6765	4.1712	4.78772	4.21118	4.10908	4.58875	0.113609	0.999996	0.999903	0.0570416	0.465126	0.999978	3.7283e-05	0.697588	0.999992	0	0	0	0	0	0	1	0	0
AT1G10050	4.57521	4.38778	4.82647	3.87538	4.08422	4.11273	4.04464	4.41577	3.79754	4.11273	4.2609	4.12766	3.49421	4.3924	4.23943	3.67685	4.42518	4.13057	4.14849	3.77203	4.34592	4.24519	3.54576	4.0763	0.30171	0.999996	0.999903	0.916591	0.990419	0.999978	0.0617661	0.963619	0.999992	0	0	0	0	0	0	0	0	0
AT1G10060	4.38808	4.09923	4.50219	3.41768	2.55924	2.03381	2.69295	2.97662	2.36765	2.9462	2.83439	2.51878	5.60194	5.76214	5.74435	2.99033	3.23377	3.88888	3.28854	2.643	3.65172	2.86761	3.1114	3.00948	0.322205	0.999996	0.999903	1.27188e-06	0.833214	0.999978	6.33115e-05	0.996218	0.999992	0	0	0	-1	0	0	-1	0	0
AT1G10070	4.01926	4.72611	5.29204	8.52361	8.66122	8.6189	8.30368	8.21969	8.35691	8.31795	8.29149	8.30225	4.47286	4.43798	4.37507	8.38644	8.31159	8.06421	8.17175	8.2108	7.82758	8.09948	8.11185	8.04192	0.879983	0.999996	0.999903	1.28351e-11	0.764449	0.999978	5.76596e-12	0.626621	0.999992	0	0	0	1	0	0	1	0	0
AT1G10090	3.3935	3.74331	4.41838	5.00856	5.71433	4.95823	5.9813	6.04788	6.37066	6.00716	6.0565	5.93645	3.56052	3.0373	3.6311	4.21869	4.19839	4.03424	5.20731	5.59518	5.39758	4.7123	5.48076	5.56311	0.300982	0.999996	0.999903	0.0277617	0.0123959	0.999978	0.000171099	0.0772256	0.999992	0	0	0	0	1	0	1	0	0
AT1G10095	4.61621	4.43364	5.28441	5.10884	4.63817	5.1258	5.05546	4.86521	4.99349	4.8682	5.04517	4.80741	3.81958	2.87224	3.15352	3.85003	4.00922	4.37898	4.40051	4.52942	3.78592	4.35245	4.22532	4.37444	0.296261	0.999996	0.999903	0.0152286	0.825642	0.999978	0.557765	0.991843	0.999992	0	0	0	0	0	0	0	0	0
AT1G10100	5.04147	4.94011	5.65469	3.1202	3.68247	1.98238	3.74278	3.62485	2.88478	3.51083	3.24296	3.20421	5.78744	5.63716	7.56522	5.1154	6.06605	5.31029	5.1349	5.0514	5.99841	4.62624	4.4572	5.1444	0.121944	0.999996	0.999903	0.110146	0.94286	0.999978	9.79133e-05	0.699362	0.999992	0	0	0	0	0	0	-1	0	0
AT1G10110	2.5794	2.62887	3.34466	3.54074	3.88171	3.2825	4.29849	4.54739	3.93452	4.28855	4.67281	3.85795	2.61985	2.27657	4.15526	3.15585	2.36217	2.63345	3.16286	2.61744	2.82134	2.65871	2.63509	3.13573	0.195196	0.999996	0.999903	0.492398	0.889031	0.999978	0.0839564	0.389774	0.999992	0	0	0	0	0	0	0	0	0
AT1G10120	4.73364	5.6714	3.87938	5.1436	5.30779	4.86361	3.66871	3.79648	4.16415	4.1391	3.88867	4.3439	4.58077	4.40097	5.66837	3.8695	4.71488	4.65873	4.24027	3.59517	4.55407	3.39248	3.75095	4.18093	0.332508	0.999996	0.999903	0.297552	0.773416	0.999978	0.424245	0.0785769	0.999992	0	0	0	0	0	0	0	0	0
AT1G10130	5.47232	4.82582	5.47529	4.53835	3.77293	4.01853	5.07162	5.08944	5.267	4.86384	5.39023	5.58346	4.48284	4.63825	3.48265	3.8035	2.75052	3.65162	4.49573	4.43579	4.62607	4.6233	4.70915	4.62743	0.634218	0.999996	0.999903	0.0309889	0.0429571	0.999978	0.00235251	0.0663942	0.999992	0	0	0	0	1	0	-1	0	0
AT1G10140	3.39976	3.1551	2.18164	4.50566	4.84738	4.38143	5.35005	5.29436	5.0512	5.30009	5.52524	5.34918	3.86423	3.85601	4.32063	3.1433	2.76777	4.52694	4.94012	5.44215	5.41211	5.14889	4.89383	4.67316	0.00426311	0.999996	0.999903	0.187149	0.0036354	0.999978	0.000196329	0.386671	0.999992	1	0	0	0	1	0	1	0	0
AT1G10150	3.36862	3.64693	3.83551	3.31921	4.35367	3.79726	4.51682	4.2316	4.25518	4.09542	3.55463	3.86588	2.88078	3.72964	3.08153	2.89955	3.06977	2.55313	3.59402	4.10832	3.04784	3.27097	3.52577	3.09406	0.359808	0.999996	0.999903	0.261414	0.183431	0.999978	0.535706	0.45124	0.999992	0	0	0	0	0	0	0	0	0
AT1G10155	3.86889	4.48276	4.10639	1.83611	1.98011	2.2631	1.90787	2.16511	1.99142	1.90916	2.03447	2.21234	3.01008	2.43004	2.28142	1.77067	2.03099	1.97731	2.26319	2.16987	2.21954	2.19393	1.67485	2.36759	0.00529911	0.999996	0.999903	0.0239535	0.589699	0.999978	7.16281e-08	0.996989	0.999992	-1	0	0	0	0	0	-1	0	0
AT1G10170	6.25341	5.00431	4.68	7.80666	8.08209	8.05777	8.81224	8.8558	8.84613	8.9204	8.91779	8.84413	6.10041	6.68653	6.91913	7.38399	7.7573	7.5433	8.70171	8.66217	8.30551	8.66771	8.33896	8.47599	0.00941765	0.999996	0.999903	0.00622586	0.0594745	0.999978	5.43767e-08	0.11812	0.999992	1	0	0	0	0	0	1	0	0
AT1G10180	5.00636	6.35675	6.16542	7.71394	6.8948	7.35797	6.99763	7.20072	6.97624	6.67442	6.50873	6.74969	5.86048	6.13069	6.3108	6.73746	6.38607	6.59799	6.5763	6.37983	6.07988	6.34912	6.16852	6.25214	0.0926935	0.999996	0.999903	0.153849	0.750056	0.999978	8.18412e-05	0.764866	0.999992	0	0	0	0	0	0	1	0	0
AT1G10200	5.54681	6.33037	7.56843	2.41914	2.44544	2.35376	2.41909	2.12359	2.36806	2.54891	2.44456	2.324	3.7165	4.06714	3.61996	2.93119	2.56259	3.86927	2.65115	2.64641	2.97368	3.06749	2.8533	2.83936	8.29271e-05	0.999996	0.999903	0.0987631	0.658454	0.999978	1.13729e-09	0.952419	0.999992	-1	0	0	0	0	0	-1	0	0
AT1G10210	4.61977	5.05251	4.62526	4.93093	4.73084	4.57697	5.54808	5.68373	5.42106	5.248	5.31974	5.22253	3.84178	3.7417	4.83807	5.06925	4.11182	4.66466	5.1478	4.93022	4.64163	5.2206	5.0483	5.31277	0.417589	0.999996	0.999903	0.139104	0.650611	0.999978	0.951715	0.112725	0.999992	0	0	0	0	0	0	0	0	0
AT1G10220	3.99216	2.77887	3.52307	2.01644	2.552	2.11348	2.07924	1.80789	1.78882	2.30074	2.13619	1.92973	4.44747	4.67106	4.91937	3.10854	3.06125	3.39914	2.0262	2.89296	3.33242	2.54363	2.91187	3.20405	0.703132	0.999996	0.999903	0.000287343	0.510961	0.999978	0.00151523	0.706832	0.999992	0	0	0	-1	0	0	-1	0	0
AT1G10230	3.91273	3.93759	4.71649	4.76848	4.91234	4.97337	5.16134	5.52877	5.10343	4.9479	5.4759	5.09992	4.3265	4.79457	5.70141	4.9585	4.94389	4.46039	4.46455	4.36841	4.49627	5.21952	4.61879	5.00687	0.177009	0.999996	0.999903	0.668884	0.611356	0.999978	0.0395164	0.625243	0.999992	0	0	0	0	0	0	0	0	0
AT1G10240	4.62133	3.53089	3.68777	6.29903	6.06142	6.13508	6.32327	6.46796	6.2504	6.25186	6.48848	6.30708	5.02673	4.74855	4.59328	6.04916	5.76218	4.84507	5.75962	4.92422	3.99438	5.06931	4.88318	5.53773	0.0548069	0.999996	0.999903	0.070673	0.355651	0.999978	1.04799e-05	0.899869	0.999992	0	0	0	0	0	0	1	0	0
AT1G10270	4.05907	4.85149	5.95021	6.26415	6.06936	6.755	6.40042	6.38745	6.26699	6.1951	6.32635	6.57319	5.53893	6.18719	4.76271	5.28548	5.85558	5.4688	6.03088	5.89858	5.69849	5.61428	6.06189	5.86199	0.0707841	0.999996	0.999903	0.928893	0.696392	0.999978	0.00140519	0.995602	0.999992	0	0	0	0	0	0	1	0	0
AT1G10280	4.31947	3.8611	3.63701	3.92833	3.49674	3.90877	4.24857	4.12196	3.83424	3.71796	3.60465	4.10008	4.1366	3.4963	3.65022	3.24098	3.58766	3.27693	3.43514	3.02348	3.05676	3.28491	3.9157	3.75105	0.706479	0.999996	0.999903	0.185469	0.760731	0.999978	0.571078	0.681329	0.999992	0	0	0	0	0	0	0	0	0
AT1G10290	5.82571	6.96837	6.1511	6.0591	6.26437	5.97397	6.56159	6.49295	6.51111	6.56882	6.52812	6.67502	5.84244	5.31112	5.57198	5.38811	5.34383	5.43564	5.89371	5.84115	5.17502	6.67074	5.54337	6.1942	0.973038	0.999996	0.999903	0.589772	0.728699	0.999978	0.503919	0.546692	0.999992	0	0	0	0	0	0	0	0	0
AT1G10300	3.77591	4.32819	4.18826	3.34961	3.80662	3.27045	3.13507	3.36362	3.51718	3.47216	3.80569	3.72611	3.33599	4.20211	4.39628	3.10747	4.36526	4.00863	3.88768	4.17154	3.89476	4.2626	3.75749	3.66717	0.494781	0.999996	0.999903	0.682326	0.852278	0.999978	0.0706437	0.915518	0.999992	0	0	0	0	0	0	0	0	0
AT1G10310	7.13636	7.52883	7.09959	9.81609	9.86314	9.93485	9.53302	9.71498	9.64819	9.56603	9.78677	9.65284	6.63167	5.64771	4.3794	9.76551	9.74145	9.5701	9.27264	9.42696	9.29356	9.18299	9.37999	9.41171	0.0306797	0.999996	0.999903	5.17265e-10	0.638662	0.999978	3.75282e-07	0.837652	0.999992	-1	0	0	1	0	0	1	0	0
AT1G10320	5.52539	5.08201	3.69188	7.03606	6.62808	6.63094	6.37604	6.00758	6.18657	5.89717	5.77426	5.95222	5.00352	5.05338	4.30808	5.0908	6.25025	6.07308	5.26136	5.75976	5.49984	5.54294	5.06198	4.82825	0.203258	0.999996	0.999903	0.0193322	0.741993	0.999978	4.19831e-05	0.503237	0.999992	0	0	0	1	0	0	1	0	0
AT1G10330	3.75944	4.31867	4.88752	3.97966	3.83414	3.5348	3.34592	3.46734	3.77657	3.33371	3.40659	3.66548	3.55435	4.47383	5.0281	3.43252	4.10684	3.43229	2.85729	3.05569	3.80024	3.45346	3.73856	2.87024	0.864925	0.999996	0.999903	0.088985	0.593452	0.999978	0.166014	0.836358	0.999992	0	0	0	0	0	0	0	0	0
AT1G10340	4.2817	3.42316	3.01775	2.07501	2.30608	2.45684	2.39457	2.00501	1.77462	2.28883	2.18517	1.97486	3.87094	4.89237	3.31826	2.43785	1.88376	2.55676	2.65048	2.36845	2.5422	2.62312	2.20278	2.34433	0.566241	0.999996	0.999903	0.000118626	0.792552	0.999978	0.00147902	0.853986	0.999992	0	0	0	-1	0	0	-1	0	0
AT1G10350	3.91012	3.53907	3.66337	4.1723	4.4712	4.25498	4.14168	3.92447	4.23647	3.61584	3.87922	4.07957	3.84877	4.53845	4.89117	3.27749	3.68713	3.52863	2.72663	4.03694	3.63397	3.41636	3.86088	3.50293	0.0158495	0.999996	0.999903	0.00908092	0.97658	0.999978	0.0709505	0.849875	0.999992	1	0	0	0	0	0	0	0	0
AT1G10360	4.39764	4.18017	3.9207	2.39323	2.26034	1.94616	1.84032	2.40156	1.63007	2.18225	2.59601	1.42103	4.2908	4.67402	4.61329	2.21459	2.74778	2.51688	2.25011	2.08318	2.50888	1.83195	2.5671	2.3288	0.9336	0.999996	0.999903	2.79566e-06	0.773945	0.999978	2.83904e-06	0.79479	0.999992	0	0	0	-1	0	0	-1	0	0
AT1G10370	6.51019	6.5155	6.75873	7.53506	7.38813	7.21617	6.91725	6.97407	6.74001	7.12658	7.00089	6.57307	6.65973	7.04471	6.79301	7.23494	7.13885	7.01605	6.9499	7.19166	6.95615	6.46771	6.90761	6.37436	0.300038	0.999996	0.999903	0.240102	0.875153	0.999978	0.00268839	0.244564	0.999992	0	0	0	0	0	0	0	0	0
AT1G10380	3.42064	5.80554	4.33352	2.85503	2.75751	2.16161	2.66058	2.10348	2.37931	2.2202	2.66549	2.58773	4.60624	4.8772	5.58086	3.21782	3.61833	4.21623	2.19144	3.43079	4.14921	2.17528	3.70967	3.89216	0.623901	0.999996	0.999903	0.0288943	0.739085	0.999978	0.00202465	0.926998	0.999992	0	0	0	-1	0	0	-1	0	0
AT1G10385	4.23226	3.27753	4.50606	3.13563	2.15036	2.23027	2.08161	3.01142	2.74342	2.76213	2.59384	2.27716	6.41858	4.26488	6.39365	3.94278	3.69784	3.98725	3.03706	3.86642	5.19782	3.24527	3.37032	3.76452	0.80172	0.999996	0.999903	0.00340565	0.917191	0.999978	0.0101264	0.965867	0.999992	0	0	0	-1	0	0	-1	0	0
AT1G10390	7.80291	7.47781	7.46254	8.9781	8.83345	8.73931	9.08576	9.07781	8.89368	8.87908	9.16124	9.02308	6.64352	6.86329	7.37087	8.32878	8.32047	8.51532	8.77256	8.52829	8.1178	8.52879	8.36979	8.51721	0.77486	0.999996	0.999903	1.06801e-05	0.896776	0.999978	3.05709e-05	0.827177	0.999992	0	0	0	1	0	0	1	0	0
AT1G10400	3.12877	3.71837	3.44305	1.92515	2.43286	2.59543	1.99593	1.55635	1.91618	2.82387	2.29032	2.26556	6.38631	5.40536	5.9792	3.92759	3.815	3.70024	2.46003	3.62139	2.97738	1.84547	3.00447	2.17274	0.144885	0.999996	0.999903	8.3624e-06	0.192849	0.999978	0.00410915	0.52624	0.999992	0	0	0	-1	0	0	-1	0	0
AT1G10410	6.28433	7.692	7.20685	7.18462	7.0571	7.09332	7.42313	7.59543	7.52755	7.45895	7.6175	7.56239	7.23572	6.82246	6.62178	6.9143	6.44791	6.60863	7.01045	7.01446	6.88579	6.99806	7.13451	6.98749	0.646045	0.999996	0.999903	0.44913	0.602565	0.999978	0.8684	0.52595	0.999992	0	0	0	0	0	0	0	0	0
AT1G10430	5.00706	4.88337	4.25025	5.68641	5.53412	5.5013	6.57959	6.51618	6.1222	6.42884	6.93115	6.2517	5.4387	5.60708	4.91232	4.2043	4.65251	4.84051	6.01354	6.02758	5.2017	5.43684	6.01287	5.10326	0.0129254	0.999996	0.999903	0.0335998	0.0241618	0.999978	0.0132962	0.137363	0.999992	1	0	0	0	1	0	0	0	0
AT1G10450	4.33181	4.01747	3.42645	5.77272	6.13805	6.01919	5.52244	5.38116	5.89511	5.86997	5.74254	5.99012	2.78417	3.00477	3.2833	5.11764	5.17083	4.28367	4.76094	4.76584	4.70197	4.63098	5.4024	5.37441	0.752216	0.999996	0.999903	7.26032e-06	0.887636	0.999978	1.04012e-06	0.597693	0.999992	0	0	0	1	0	0	1	0	0
AT1G10470	4.36376	5.90471	5.63141	2.30877	2.77975	3.12673	2.51107	2.78364	2.28744	2.35531	2.91933	2.60221	4.50428	4.97622	4.79075	3.76553	3.12512	3.16868	2.13	2.53668	1.89789	2.4989	2.26698	2.17009	0.0891317	0.999996	0.999903	0.000772504	0.0420173	0.999978	3.66446e-07	0.856472	0.999992	0	0	0	-1	-1	0	-1	0	0
AT1G10490	3.99375	4.33515	2.85971	5.87715	6.35708	6.14391	6.20835	6.2194	6.37427	6.02651	5.85663	6.18146	3.80931	2.21025	2.85521	5.58808	4.59135	4.56638	5.25469	5.60472	4.94359	5.10909	5.1872	5.73278	0.614792	0.999996	0.999903	0.000109083	0.694723	0.999978	6.23687e-06	0.93327	0.999992	0	0	0	1	0	0	1	0	0
AT1G10500	8.78491	8.4799	8.06552	9.5404	9.75534	9.49793	9.40126	9.4986	9.27226	9.48841	9.54278	9.23031	6.98805	7.85483	7.16547	9.40306	9.19622	9.31672	9.25435	9.26402	8.95526	9.28635	9.4939	9.21747	0.103125	0.999996	0.999903	2.97159e-07	0.813566	0.999978	0.000175038	0.784439	0.999992	0	0	0	1	0	0	1	0	0
AT1G10510	4.0305	3.76002	3.14962	5.95429	6.13682	5.97588	6.38197	6.53812	6.62474	6.49948	6.44124	6.64752	2.83693	3.37401	3.53904	5.63215	5.37809	5.24532	6.51411	5.94292	5.85109	6.28396	6.11078	6.3631	0.735285	0.999996	0.999903	1.43631e-07	0.138497	0.999978	2.35601e-08	0.35455	0.999992	0	0	0	1	0	0	1	0	0
AT1G10520	5.08623	5.07984	4.09776	4.46559	4.7813	5.04615	5.24304	4.77256	5.14705	5.05417	4.92227	5.20339	3.91751	3.93244	3.81003	3.8852	4.13904	4.62238	4.14988	4.63884	4.42435	4.85367	4.22761	4.62844	0.619945	0.999996	0.999903	0.307053	0.791508	0.999978	0.97541	0.716325	0.999992	0	0	0	0	0	0	0	0	0
AT1G10522	4.73895	3.34588	3.82238	4.42535	4.77191	4.3807	4.6692	4.86469	4.87109	5.05926	4.78629	5.12079	5.88045	5.54264	6.00803	5.08018	5.5024	5.14299	4.43428	5.47073	5.23738	4.91649	4.93249	5.12159	0.0711644	0.999996	0.999903	0.101218	0.802585	0.999978	0.0943925	0.764623	0.999992	0	0	0	0	0	0	0	0	0
AT1G10530	3.77028	3.44581	3.28305	2.94748	3.46132	2.33616	3.55345	2.72704	3.24058	3.28601	2.99926	3.36821	5.26475	5.42468	5.12638	3.00251	3.48856	3.71576	2.64907	4.28642	3.75385	3.61687	3.3085	3.9976	0.0770029	0.999996	0.999903	7.83275e-05	0.870196	0.999978	0.130555	0.828693	0.999992	0	0	0	-1	0	0	0	0	0
AT1G10540	6.08334	6.52904	6.71885	2.87647	2.72656	2.41243	2.11745	2.2738	2.21453	2.4594	2.13778	2.16583	6.30995	6.32478	6.31126	2.29794	2.46622	2.22113	1.89362	1.81004	2.59151	2.55296	2.84918	2.88112	0.703923	0.999996	0.999903	4.32049e-12	0.681583	0.999978	6.55469e-12	0.344193	0.999992	0	0	0	-1	0	0	-1	0	0
AT1G10560	4.86669	3.34588	3.83165	2.94571	1.97866	2.50615	2.50615	2.52503	1.67109	2.75066	2.66013	2.18146	3.37225	4.75208	3.51961	2.4815	3.02022	2.66566	2.21316	2.06125	2.38534	2.55982	2.15657	2.96768	0.677449	0.999996	0.999903	0.0119248	0.548747	0.999978	0.00106538	0.860545	0.999992	0	0	0	-1	0	0	-1	0	0
AT1G10570	4.49525	3.4661	3.82113	4.02895	4.18086	4.38529	3.7253	3.76741	4.43308	4.08165	3.55916	4.5065	4.12932	3.75784	3.72041	4.29074	3.18459	3.4624	4.01352	4.24855	3.69424	4.02029	4.17205	3.4661	0.497291	0.999996	0.999903	0.560658	0.65226	0.999978	0.451675	0.845745	0.999992	0	0	0	0	0	0	0	0	0
AT1G10580	6.11848	5.59999	4.19058	8.61043	8.55081	8.63079	8.64324	8.56179	8.58968	8.73324	8.66687	8.67184	5.68932	6.40708	6.21376	8.19887	8.26803	8.00635	8.43865	8.46454	8.35646	8.23145	8.41757	8.50056	0.0599206	0.999996	0.999903	7.14398e-06	0.735257	0.999978	4.91677e-09	0.999424	0.999992	0	0	0	1	0	0	1	0	0
AT1G10586	3.70327	5.09867	3.64502	2.85331	2.51771	3.17553	2.97566	2.9342	2.11038	2.73906	1.99515	2.10523	4.76834	2.93716	2.55071	2.88755	1.69757	1.75568	2.77107	2.53673	3.81565	2.12244	2.29662	2.59476	0.997551	0.999996	0.999903	0.0237309	0.331418	0.999978	0.0197326	0.936665	0.999992	0	0	0	-1	0	0	-1	0	0
AT1G10590	9.11534	9.82428	7.68923	8.81747	8.86672	8.95973	8.79984	8.7705	8.77749	8.74272	8.7642	8.71823	8.01814	8.22411	8.48131	8.99072	8.84216	8.63776	8.72504	8.95353	8.78096	8.87277	9.02979	8.97161	0.420287	0.999996	0.999903	0.122418	0.996729	0.999978	0.989081	0.949373	0.999992	0	0	0	0	0	0	0	0	0
AT1G10600	3.6318	3.31185	4.96928	6.63793	6.27335	6.37766	6.55599	6.43489	6.29098	6.44634	6.40589	6.10768	3.82472	4.9987	4.00866	5.71171	5.27527	5.81875	6.40843	5.97144	5.30055	6.20206	6.14446	6.1453	0.127129	0.999996	0.999903	0.00271605	0.741089	0.999978	2.18685e-06	0.998861	0.999992	0	0	0	1	0	0	1	0	0
AT1G10610	3.02617	4.3429	3.62264	4.15205	4.45126	5.12214	5.34938	5.06314	5.8316	5.26983	5.45771	5.6546	3.13991	3.96454	4.26884	3.88672	4.59459	4.2151	5.38738	5.45518	4.84552	6.11064	5.66382	5.25751	0.560713	0.999996	0.999903	0.282777	0.12211	0.999978	0.0239592	0.223769	0.999992	0	0	0	0	0	0	0	0	0
AT1G10620	5.01677	4.3445	4.2996	2.55657	3.1277	3.04396	2.89575	2.77514	3.10417	2.91483	3.28574	2.96522	4.78515	4.49193	5.49216	4.39766	4.03296	4.64309	3.59839	4.46097	5.07995	3.55136	3.37911	3.69446	0.108563	0.999996	0.999903	0.130283	0.985709	0.999978	9.39932e-05	0.991843	0.999992	0	0	0	0	0	0	-1	0	0
AT1G10630	5.2529	5.38354	5.24154	4.0952	4.04533	4.39811	4.41973	4.07912	4.12278	4.25779	3.74407	4.59811	4.47216	7.01029	6.15458	3.41387	4.7268	5.82391	5.24422	4.48024	4.66644	4.89286	3.58249	5.05182	0.938597	0.999996	0.999903	0.0463053	0.92963	0.999978	0.0581595	0.991843	0.999992	0	0	0	-1	0	0	0	0	0
AT1G10650	4.45001	3.75411	4.26058	4.49127	3.86572	3.83124	3.3718	3.79461	4.11844	4.07062	3.69447	4.47894	4.1152	3.81337	3.19434	4.24369	3.27165	3.94092	3.69796	3.06705	3.17883	3.08485	3.49567	3.61603	0.799177	0.999996	0.999903	0.77375	0.440288	0.999978	0.798919	0.756487	0.999992	0	0	0	0	0	0	0	0	0
AT1G10652	4.06157	3.78283	4.70409	3.44795	3.03551	2.34257	2.87721	2.63564	2.1797	2.62031	2.50379	2.49159	4.93737	4.02873	6.13446	3.34064	2.6215	2.86543	2.43038	2.58207	2.48004	2.81198	2.48773	3.03761	0.302628	0.999996	0.999903	6.41836e-05	0.607337	0.999978	0.00583429	0.739864	0.999992	0	0	0	-1	0	0	-1	0	0
AT1G10660	5.33881	4.88261	5.35449	6.54965	6.51969	6.22876	6.7904	6.7423	6.79908	6.82968	6.86195	6.8544	3.67008	3.86993	5.92857	6.10256	5.81394	5.44314	6.34162	6.62168	5.33933	6.36472	6.52369	6.29913	0.960985	0.999996	0.999903	0.00764129	0.754878	0.999978	0.00805548	0.787246	0.999992	0	0	0	1	0	0	1	0	0
AT1G10670	7.19342	6.08928	7.26119	4.23842	3.6832	4.03499	4.16498	3.95453	4.21093	3.42972	3.54362	3.49745	7.29105	5.47232	6.15416	4.01148	3.37394	2.66209	3.76213	3.41023	3.9136	4.24442	3.58086	3.63727	0.930292	0.999996	0.999903	8.07418e-07	0.71125	0.999978	8.20852e-07	0.94426	0.999992	0	0	0	-1	0	0	-1	0	0
AT1G10680	3.25598	4.92081	4.86295	2.58465	2.8673	2.54204	2.33656	2.09844	1.75337	1.92741	1.79584	2.05152	3.83171	4.39327	4.37303	2.73025	2.44978	2.88826	3.40747	2.67121	3.85904	3.29528	2.9565	3.79588	0.854524	0.999996	0.999903	0.00100679	0.39029	0.999978	0.000247252	0.466878	0.999992	0	0	0	-1	0	0	-1	0	0
AT1G10690	4.26911	4.14341	5.00532	6.17608	6.07696	6.14439	6.70142	6.95588	6.63862	6.48594	6.72872	6.70135	6.67498	8.03247	7.61366	5.73767	6.35504	5.55253	6.38582	6.44755	6.56892	6.00975	6.65724	6.2528	2.54117e-05	0.999996	0.999903	0.000120088	0.320147	0.999978	3.92691e-05	0.306193	0.999992	1	0	0	-1	0	0	1	0	0
AT1G10700	3.94756	4.43272	4.26156	4.3494	4.04226	4.09645	4.65117	4.69291	4.59563	4.79056	4.94734	4.71816	3.98162	2.57284	4.02436	3.69416	3.88374	4.11083	3.9326	3.49027	3.7122	3.781	3.28081	3.61809	0.524646	0.999996	0.999903	0.275084	0.807972	0.999978	0.878499	0.471751	0.999992	0	0	0	0	0	0	0	0	0
AT1G10720	3.24148	4.03638	4.75457	4.91745	4.80048	5.32214	5.18635	4.46305	5.06724	4.76548	4.84772	4.86886	4.15757	3.43535	4.09822	3.67152	3.83948	4.47919	4.80511	4.14016	3.5158	4.27112	4.50884	4.35403	0.222591	0.999996	0.999903	0.815337	0.873791	0.999978	0.0129502	0.947905	0.999992	0	0	0	0	0	0	1	0	0
AT1G10730	4.31477	2.76809	2.44036	5.70454	5.46401	5.77296	6.57648	6.04173	6.43368	6.28549	6.06698	6.42927	3.27569	3.30842	1.94742	4.31419	4.44875	5.14971	5.34611	5.68101	4.40432	5.91989	5.91612	5.97179	0.457542	0.999996	0.999903	0.000680885	0.579021	0.999978	1.32951e-05	0.448885	0.999992	0	0	0	1	0	0	1	0	0
AT1G10740	3.41217	3.34588	3.58212	3.34097	3.37692	2.81124	3.27193	3.44597	2.86962	2.65266	2.76657	2.33286	5.01756	5.0209	4.49591	3.59281	3.54227	4.8704	3.28288	3.79419	4.26686	3.76345	3.00945	4.3712	0.466679	0.999996	0.999903	0.0419887	0.809945	0.999978	0.490305	0.991843	0.999992	0	0	0	0	0	0	0	0	0
AT1G10745	5.42022	4.18387	6.04746	2.94783	2.58033	2.63701	2.64521	2.39665	2.50971	2.32195	3.16955	2.81791	4.82306	3.19815	3.85006	2.85515	1.7803	2.98815	2.98112	2.09653	2.7798	3.52463	2.63022	2.48649	0.246819	0.999996	0.999903	0.00762544	0.957457	0.999978	2.58697e-05	0.909919	0.999992	0	0	0	-1	0	0	-1	0	0
AT1G10747	4.53778	4.59134	4.60724	2.9222	2.56731	2.46853	2.45809	2.84278	2.45199	2.26167	2.73343	2.17189	3.8195	3.48518	4.36705	3.06177	2.99169	2.63867	3.64161	2.45543	3.09269	3.75267	2.85271	3.10045	0.136031	0.999996	0.999903	0.00641293	0.83692	0.999978	5.63838e-06	0.963299	0.999992	0	0	0	0	0	0	-1	0	0
AT1G10760	6.11117	5.78594	6.1343	4.9134	4.86584	4.71758	3.95126	4.5217	3.98761	4.1665	3.98299	3.95578	5.83996	5.55336	4.7506	3.96084	3.7793	3.62172	2.26654	2.88163	3.15356	3.82624	3.16446	3.54362	0.511388	0.999996	0.999903	4.02818e-05	0.038233	0.999978	0.000691136	0.211085	0.999992	0	0	0	-1	-1	0	-1	0	0
AT1G10770	3.04453	2.22431	3.26646	2.39323	3.28772	2.00269	2.60975	2.44807	2.37862	1.92036	2.09316	1.86896	4.09475	3.1631	5.39809	2.9255	2.43266	3.4618	2.34737	1.87399	2.04107	1.60107	3.11418	1.5386	0.318568	0.999996	0.999903	0.0198126	0.348081	0.999978	0.580516	0.971505	0.999992	0	0	0	-1	0	0	0	0	0
AT1G10780	4.42793	4.72567	3.3278	3.16789	2.32339	3.05941	3.25475	3.7833	3.3352	3.62383	3.30173	3.46663	3.48513	3.25272	3.55047	2.31705	2.42175	2.28332	3.29868	2.60701	2.38571	2.31416	2.78591	2.70857	0.776277	0.999996	0.999903	0.00477495	0.537228	0.999978	0.000755667	0.365012	0.999992	0	0	0	-1	0	0	-1	0	0
AT1G10820	5.35265	5.04705	3.75467	3.42077	3.77991	4.784	4.35874	4.57344	4.88333	4.41163	3.6441	4.81932	2.65509	5.4988	4.05326	3.90148	3.58773	4.16736	4.12914	3.02235	4.32679	3.9931	4.19891	3.77461	0.664997	0.999996	0.999903	0.774943	0.975763	0.999978	0.216092	0.673108	0.999992	0	0	0	0	0	0	0	0	0
AT1G10830	4.43582	5.50125	4.79115	6.3381	6.20829	6.12993	6.61388	6.91887	6.50198	6.41191	6.70388	6.3475	3.68997	5.29578	5.3444	5.93934	6.07018	5.76067	6.38928	6.0011	6.22054	6.83627	6.62993	6.46679	0.842692	0.999996	0.999903	0.00480382	0.731188	0.999978	0.00117273	0.586814	0.999992	0	0	0	1	0	0	1	0	0
AT1G10840	7.29583	7.85801	6.33332	8.43136	8.32909	8.23426	8.63817	8.79558	8.65814	8.59121	8.67639	8.68385	6.31498	6.85541	5.41827	7.95364	7.84338	7.62254	8.65846	8.51582	8.1862	8.61731	8.42901	8.4217	0.545082	0.999996	0.999903	0.000162282	0.297498	0.999978	0.00237638	0.678207	0.999992	0	0	0	1	0	0	1	0	0
AT1G10850	4.73502	4.01419	4.75563	3.73726	3.17442	3.76694	3.94199	4.01298	4.19367	4.11848	3.862	3.66802	6.33378	5.06336	6.58696	4.41347	5.55186	4.20093	4.01548	4.26381	4.99027	4.44611	4.39796	4.31075	0.708792	0.999996	0.999903	0.00482491	0.743945	0.999978	0.0249358	0.602135	0.999992	0	0	0	-1	0	0	0	0	0
AT1G10865	3.03012	2.70364	4.08259	7.72825	7.55847	7.58809	7.5647	7.405	7.37284	7.30915	7.42016	7.41517	5.48572	4.58053	4.40802	6.70436	7.24919	7.08409	7.14869	6.73608	7.03331	7.04375	6.92025	6.57548	0.00151548	0.999996	0.999903	1.89984e-06	0.971575	0.999978	3.554e-11	0.872168	0.999992	1	0	0	1	0	0	1	0	0
AT1G10870	4.78188	5.14584	5.2526	6.04961	5.84266	6.06226	5.52124	5.6243	5.83084	5.79486	5.72439	6.03855	3.66918	1.9706	3.83573	5.60521	5.37279	5.48099	5.26322	4.60429	4.586	5.94488	5.37252	5.56773	0.0478357	0.999996	0.999903	3.49883e-06	0.310121	0.999978	0.0171774	0.748119	0.999992	-1	0	0	1	0	0	0	0	0
AT1G10880	3.32654	3.92957	4.76261	1.85653	1.79813	2.42407	1.94105	1.91574	1.54662	2.01205	1.89772	1.70294	3.82722	4.52569	3.52628	2.74822	2.42432	2.5574	2.69343	2.7731	2.62784	3.09068	2.98951	2.65025	0.366446	0.999996	0.999903	0.000450265	0.889204	0.999978	4.70186e-06	0.828905	0.999992	0	0	0	-1	0	0	-1	0	0
AT1G10890	5.01919	5.14916	4.56906	5.52313	6.35946	6.19668	6.3927	6.39693	6.34519	6.39828	6.24063	6.8602	5.62799	3.90278	3.44837	5.986	6.05645	6.10794	6.00938	6.24107	5.98927	6.35622	6.18825	5.95628	0.453674	0.999996	0.999903	0.000322419	0.982017	0.999978	0.00894527	0.748672	0.999992	0	0	0	1	0	0	1	0	0
AT1G10900	3.60526	3.82355	3.37977	5.79168	5.69138	6.00322	5.71841	5.75073	5.87685	5.71254	5.51484	5.71645	3.31163	3.18201	3.86663	5.04348	5.00103	4.94807	5.19768	5.22632	5.51484	5.47239	5.26412	5.33152	0.129653	0.999996	0.999903	2.03517e-06	0.48739	0.999978	5.93356e-09	0.965393	0.999992	0	0	0	1	0	0	1	0	0
AT1G10910	5.65955	3.85484	3.76768	6.59048	6.48509	6.59537	6.5905	6.60432	6.57221	6.64163	6.34297	6.59817	3.91991	3.57829	3.55749	6.03703	5.98275	6.21155	6.21122	5.96645	5.98596	6.22847	6.03158	6.64177	0.745298	0.999996	0.999903	1.72046e-06	0.985417	0.999978	5.26498e-06	0.985259	0.999992	0	0	0	1	0	0	1	0	0
AT1G10930	3.68814	3.0989	4.18971	4.75402	5.24719	5.00185	5.22058	5.0984	5.28534	4.98308	4.43322	5.26013	4.47381	3.81138	3.58927	3.87528	4.14015	3.81995	3.62262	3.58855	3.89689	3.66106	4.0313	4.11939	0.0250561	0.999996	0.999903	0.970957	0.728868	0.999978	0.00022396	0.841723	0.999992	1	0	0	0	0	0	1	0	0
AT1G10940	4.63155	6.9268	6.15552	6.47063	6.83408	6.41426	6.62902	6.54655	6.09586	6.89438	6.52509	6.84337	5.9407	6.69597	7.38265	7.33919	7.01576	6.69891	7.16887	6.70782	7.56645	6.3513	6.65432	7.01715	0.751668	0.999996	0.999903	0.480804	0.918205	0.999978	0.147786	0.937027	0.999992	0	0	0	0	0	0	0	0	0
AT1G10950	7.27888	7.73876	8.37098	7.71115	7.72949	7.57536	7.90131	8.14692	8.22614	8.04351	8.06873	8.31159	8.78887	7.98747	7.18755	7.15197	7.55581	7.32912	7.50123	7.74283	7.61799	7.73523	7.54174	7.58023	0.441519	0.999996	0.999903	0.0701119	0.708089	0.999978	0.716767	0.580737	0.999992	0	0	0	0	0	0	0	0	0
AT1G10960	8.90825	8.17996	8.50634	6.01078	6.09153	5.94575	6.50409	6.71839	6.33495	6.73285	6.53748	6.60536	8.80292	8.27101	7.71013	5.32783	5.82427	5.96582	5.73356	6.03346	5.52284	5.4386	6.60695	5.81989	0.96336	0.999996	0.999903	1.70498e-07	0.953983	0.999978	1.36742e-07	0.462652	0.999992	0	0	0	-1	0	0	-1	0	0
AT1G10970	4.93979	5.39385	5.07387	5.92355	5.73256	5.5531	6.42737	6.64808	6.32813	6.3002	6.49784	6.24978	4.87973	4.54491	4.45623	5.60334	4.91728	5.03681	6.13177	5.9799	4.44243	5.43974	5.2696	5.371	0.963969	0.999996	0.999903	0.127648	0.650867	0.999978	0.0888928	0.241878	0.999992	0	0	0	0	0	0	0	0	0
AT1G11020	6.13624	5.4244	5.04193	7.45751	7.06565	7.27883	7.82801	7.79292	7.70558	7.56172	7.82558	7.69451	5.87993	5.07679	5.65268	6.83485	6.53204	6.75204	7.48147	7.59654	7.30893	7.46108	7.54633	7.39326	0.304812	0.999996	0.999903	0.000416223	0.100021	0.999978	2.67759e-06	0.342804	0.999992	0	0	0	1	0	0	1	0	0
AT1G11040	5.34246	5.26994	4.40225	3.47172	3.20497	3.31308	3.13396	3.33377	3.39583	2.78804	3.45559	2.8376	5.89267	5.76383	6.47149	3.46088	4.08606	4.33787	3.76446	3.96321	4.24903	3.91143	3.78674	4.02666	0.529521	0.999996	0.999903	1.56134e-06	0.976902	0.999978	1.75624e-05	0.976548	0.999992	0	0	0	-1	0	0	-1	0	0
AT1G11050	4.54395	3.90577	3.44571	5.88034	6.29573	5.93671	6.71876	6.50419	6.67472	6.6148	6.48082	6.60083	5.9289	6.25752	6.02743	6.16924	6.10672	6.21012	6.46871	6.07467	6.33776	6.2922	6.31035	6.62342	0.000416087	0.999996	0.999903	0.756486	0.840676	0.999978	1.02235e-07	0.201089	0.999992	1	0	0	0	0	0	1	0	0
AT1G11060	4.57556	6.29052	5.54408	6.01177	6.35887	6.42208	6.86893	7.00526	7.01491	6.78829	6.92186	6.92972	3.5053	2.20666	4.47075	5.45698	5.46631	6.06563	6.59758	6.17964	6.03165	6.87171	6.52114	6.23153	0.0870655	0.999996	0.999903	5.91109e-05	0.485157	0.999978	0.0844945	0.455457	0.999992	0	0	0	1	0	0	0	0	0
AT1G11070	4.68984	3.57944	3.90517	2.53859	2.89713	2.49746	3.2431	3.1295	3.70258	3.38598	2.69469	3.63879	3.12683	3.31826	3.82064	2.61763	2.6708	2.84242	2.93217	2.83439	2.7846	3.40895	3.18811	2.7973	0.261917	0.999996	0.999903	0.0386611	0.864211	0.999978	0.000170619	0.205736	0.999992	0	0	0	0	0	0	-1	0	0
AT1G11090	5.33499	5.01382	3.52746	4.32865	4.65101	5.15489	5.04551	4.73589	4.72364	4.14404	4.35223	4.75563	4.9325	5.79885	3.70587	4.70988	3.43935	5.33296	3.74718	4.3114	4.4588	3.75096	3.48046	4.19924	0.732812	0.999996	0.999903	0.58066	0.799191	0.999978	0.877292	0.958605	0.999992	0	0	0	0	0	0	0	0	0
AT1G11100	3.82208	4.86965	5.36662	4.99517	4.54992	4.79223	5.41618	5.52259	5.59502	5.46997	5.43415	5.73001	3.66787	3.21	4.18104	4.75541	4.26984	3.92791	5.24084	4.62526	4.83536	4.92822	4.42132	4.097	0.469059	0.999996	0.999903	0.102781	0.382488	0.999978	0.806088	0.276644	0.999992	0	0	0	0	0	0	0	0	0
AT1G11110	4.00071	4.91516	5.27142	2.06276	2.19705	1.97306	1.82539	1.73885	2.17251	1.65781	2.0239	1.55803	3.19766	3.48595	2.83254	2.64593	1.93805	2.96622	2.8141	2.17973	3.31523	2.44298	2.44414	2.42134	0.00478981	0.999996	0.999903	0.0808404	0.754732	0.999978	1.86545e-07	0.896944	0.999992	-1	0	0	0	0	0	-1	0	0
AT1G11112	3.92496	4.1603	4.15169	2.03717	2.11318	1.42013	2.06635	2.01964	2.27525	1.74407	1.95255	1.87139	2.32582	2.80335	3.0564	1.66096	1.60094	2.12403	2.04631	2.09102	1.90113	2.56376	1.50705	1.96049	0.0232831	0.999996	0.999903	0.00442857	0.74232	0.999978	1.58895e-07	0.739864	0.999992	-1	0	0	0	0	0	-1	0	0
AT1G11120	6.53581	5.50549	5.64266	3.25934	2.94069	3.44346	3.85538	3.74536	4.08465	3.53646	3.37928	3.7515	5.43962	3.17243	5.43109	4.73929	4.43677	4.19671	4.05999	4.5679	4.6562	4.47683	3.93463	4.31241	0.00637132	0.999996	0.999903	0.650353	0.984956	0.999978	4.95014e-06	0.473465	0.999992	-1	0	0	0	0	0	-1	0	0
AT1G11125	4.21665	4.2878	5.51707	2.37628	2.38439	2.21247	2.45327	2.24979	2.40767	2.57473	2.58495	2.33061	2.58499	2.60535	4.14278	2.71809	2.44129	2.00593	2.56411	2.43112	2.00327	2.4169	2.84353	2.27365	0.031404	0.999996	0.999903	0.0826919	0.96357	0.999978	4.29191e-06	0.979476	0.999992	-1	0	0	0	0	0	-1	0	0
AT1G11130	4.23732	5.12582	4.71423	2.88097	2.43938	2.46543	2.48158	2.9916	2.66503	2.47267	2.55033	2.49371	4.16708	4.96262	3.24102	4.15416	3.42795	3.75687	3.34373	3.90753	3.42754	2.83069	3.39553	3.42012	0.014843	0.999996	0.999903	0.378945	0.800521	0.999978	8.02595e-06	0.937683	0.999992	-1	0	0	0	0	0	-1	0	0
AT1G11170	6.01194	7.52933	7.47562	6.58297	6.9042	6.6805	6.06251	6.10046	6.53951	6.24602	6.00794	6.52426	7.82717	8.3055	7.8423	6.80993	6.61521	6.48152	6.11585	6.20387	5.81056	6.09676	6.1107	6.1464	0.0894795	0.999996	0.999903	0.000527698	0.316179	0.999978	0.398265	0.486967	0.999992	0	0	0	-1	0	0	0	0	0
AT1G11175	5.34474	3.55579	5.20611	9.13228	9.15662	9.17846	9.82124	9.76836	9.56304	9.77781	9.92939	9.57044	6.84299	7.53341	7.49084	9.72606	9.67449	9.55093	10.5453	10.7018	10.3189	10.4418	10.5339	10.5603	0.0032076	0.999996	0.999903	1.39747e-06	0.139397	0.999978	5.77976e-11	0.432115	0.999992	1	0	0	1	0	0	1	0	0
AT1G11180	2.53209	3.20937	2.47509	5.81878	5.17786	5.95306	6.72567	6.77012	7.06149	6.74389	6.89701	6.81103	3.14738	3.65129	4.45814	5.17127	5.10674	4.82795	7.00973	6.5479	6.77874	6.68996	6.41249	6.69361	0.00966302	0.999996	0.999903	0.000610225	0.000736047	0.999978	9.80658e-09	0.0173456	0.999992	1	0	0	1	1	0	1	1	0
AT1G11190	3.42064	5.02725	4.70117	5.39972	5.16796	5.38155	3.2385	3.16891	2.47403	2.99082	2.97795	2.41707	4.73226	2.81398	3.2484	5.83231	5.28596	5.71946	2.90218	3.12801	3.07336	2.76639	2.79021	3.00114	0.194065	0.999996	0.999903	0.000135686	0.000277211	0.999978	0.0364154	0.00069008	0.999992	0	0	0	1	-1	0	0	-1	0
AT1G11200	4.24193	5.05781	4.11074	4.93891	5.12129	4.81982	5.67341	5.95651	5.41748	5.67793	5.93654	4.91884	3.63096	4.19888	3.98073	4.07322	3.44283	3.68362	4.86677	5.50031	4.32107	5.16211	4.83168	4.13054	0.345248	0.999996	0.999903	0.613415	0.0519816	0.999978	0.191082	0.29509	0.999992	0	0	0	0	0	0	0	0	0
AT1G11220	4.77387	4.51032	3.53135	3.05483	2.31842	2.58464	2.54839	2.86686	2.31201	2.27782	2.75391	2.50135	4.58658	6.7801	6.10693	3.08145	3.98615	3.92483	3.14446	3.6576	3.78268	2.10646	2.90294	3.41723	0.591119	0.999996	0.999903	0.000196929	0.918205	0.999978	0.00212408	0.97195	0.999992	0	0	0	-1	0	0	-1	0	0
AT1G11230	4.25656	3.93558	3.90252	2.85291	1.52737	1.7235	2.1489	2.48691	2.46514	2.51174	2.42227	2.03271	5.48563	5.1714	6.0113	4.78567	3.59814	3.11454	3.59425	3.56818	3.93944	3.11837	2.57361	2.6024	0.757466	0.999996	0.999903	0.000274629	0.89986	0.999978	3.57992e-05	0.764623	0.999992	0	0	0	-1	0	0	-1	0	0
AT1G11240	5.99492	5.91967	6.15653	8.16223	8.40517	8.4139	7.49293	7.3901	7.7969	7.8127	7.51219	7.85882	6.77086	6.78555	5.77483	8.42435	8.4186	8.31554	7.62124	7.89911	7.81158	7.51319	7.89874	7.85319	0.517414	0.999996	0.999903	5.42054e-07	0.185694	0.999978	2.81308e-08	0.0843051	0.999992	0	0	0	1	0	0	1	0	0
AT1G11250	2.6806	2.60423	2.25009	2.30385	2.72588	2.86989	2.31238	2.35595	2.29185	2.79517	1.91384	2.54053	3.72075	3.80715	5.46834	3.9107	3.04744	3.89462	2.23961	2.33321	3.39249	2.41324	2.17964	3.37411	0.347441	0.999996	0.999903	0.132927	0.21072	0.999978	0.794116	0.820706	0.999992	0	0	0	0	0	0	0	0	0
AT1G11260	4.91891	6.03696	4.42609	5.6825	5.55705	5.41619	7.12573	7.06347	7.13233	7.39347	7.72168	7.05564	6.39183	5.59222	6.24712	5.51325	4.75693	5.24463	6.62749	6.52439	6.2764	7.12713	6.66367	6.69363	0.0477995	0.999996	0.999903	0.0176639	0.0195018	0.999978	0.230226	0.00516936	0.999992	1	0	0	0	1	0	0	1	0
AT1G11270	5.14681	4.33353	5.58654	3.91547	4.008	4.44524	4.88563	4.99218	4.8486	4.73388	4.67933	4.72895	5.75581	4.03022	4.11805	3.72736	4.67357	4.82489	4.97057	5.00225	5.52556	4.92475	4.69641	4.17383	0.429106	0.999996	0.999903	0.622678	0.315126	0.999978	0.0390898	0.327394	0.999992	0	0	0	0	0	0	0	0	0
AT1G11290	4.87233	4.4396	3.74914	4.52878	4.3206	4.7627	5.08872	4.80977	4.92855	4.64429	5.05719	4.61548	6.28752	6.65778	7.28994	4.46927	5.99272	6.40835	5.22052	5.21838	6.1673	5.41212	5.07577	5.43409	0.10855	0.999996	0.999903	0.015918	0.943516	0.999978	0.673999	0.718554	0.999992	0	0	0	-1	0	0	0	0	0
AT1G11300	4.55061	2.92129	3.83198	3.27943	2.92129	3.19505	3.88228	4.09046	4.29682	4.06478	3.81774	4.35253	3.05232	3.03701	3.76252	2.08031	3.3361	2.90608	3.77035	2.5111	3.45904	4.05632	3.47239	3.48175	0.901387	0.999996	0.999903	0.244919	0.573761	0.999978	0.13003	0.183915	0.999992	0	0	0	0	0	0	0	0	0
AT1G11310	4.96221	5.2894	6.40663	5.23704	5.19011	5.24897	6.14364	5.87983	6.15469	5.82944	5.92173	6.10665	5.28507	4.53394	5.35856	4.57537	5.04223	5.02977	5.77267	5.77267	5.20326	6.12706	5.8098	6.00134	0.845861	0.999996	0.999903	0.621856	0.214788	0.999978	0.324618	0.135607	0.999992	0	0	0	0	0	0	0	0	0
AT1G11320	4.75701	3.95351	4.81318	3.97433	4.09221	4.17661	4.73371	4.67644	4.44056	4.2549	4.23512	4.29929	2.31758	3.64516	5.38468	3.56174	3.53406	4.00259	4.29304	3.19841	4.01159	4.31785	4.18811	4.001	0.758775	0.999996	0.999903	0.882908	0.921976	0.999978	0.397768	0.663792	0.999992	0	0	0	0	0	0	0	0	0
AT1G11340	3.49667	3.32926	3.47286	2.50253	2.73815	2.53902	3.73353	4.08782	4.57703	4.06607	4.16763	4.37418	4.57242	3.13357	5.04837	3.21686	4.01431	3.20771	2.83844	2.70903	3.36275	4.91434	3.63786	4.21705	0.949599	0.999996	0.999903	0.0813461	0.538385	0.999978	0.0497649	0.0199459	0.999992	0	0	0	0	0	0	0	1	0
AT1G11350	4.44777	3.77031	4.27585	4.65428	4.83101	4.4325	6.24583	6.50988	7.00837	6.60777	6.24841	6.85652	3.64036	4.0699	4.91937	4.46255	4.04833	4.83029	5.53124	5.87066	5.94335	6.15088	6.27176	5.74452	0.753785	0.999996	0.999903	0.513408	0.0135024	0.999978	0.164526	0.000363376	0.999992	0	0	0	0	1	0	0	1	0
AT1G11360	5.30089	5.12163	4.9628	7.73608	7.59601	7.72871	7.39848	7.17466	7.29447	7.26292	7.33745	7.24533	5.91363	5.9033	5.46858	7.38259	7.85159	7.30306	6.70946	7.16649	7.17986	6.56466	7.02628	6.8877	0.0828984	0.999996	0.999903	5.77454e-07	0.246075	0.999978	1.16743e-09	0.420853	0.999992	0	0	0	1	0	0	1	0	0
AT1G11370	3.60579	3.55536	4.97021	4.03819	3.97199	2.85431	4.12473	4.64745	4.23434	4.43793	4.74935	3.67734	5.15317	5.61552	3.89135	2.88301	3.95601	3.33727	4.21307	4.80911	3.72602	3.77632	4.11133	4.00221	0.259268	0.999996	0.999903	0.00583311	0.324246	0.999978	0.390907	0.489981	0.999992	0	0	0	-1	0	0	0	0	0
AT1G11380	4.79011	3.571	3.60098	5.2304	5.14395	4.87973	5.6339	5.66005	5.63379	5.14328	5.19178	5.58771	3.97658	5.12558	5.91356	5.19175	5.03382	4.58674	5.31923	5.43529	5.27253	5.84315	5.17537	5.374	0.124956	0.999996	0.999903	0.880143	0.626218	0.999978	0.00944104	0.519767	0.999992	0	0	0	0	0	0	1	0	0
AT1G11390	4.84769	4.30263	4.45269	6.10242	6.2317	6.44469	6.62867	6.62658	6.63926	6.59022	6.78938	6.44953	4.27429	4.07584	4.38511	5.08329	6.24657	5.69536	6.38691	5.49404	5.56517	6.50764	6.12646	6.08231	0.650868	0.999996	0.999903	0.000125228	0.854791	0.999978	8.89514e-06	0.598106	0.999992	0	0	0	1	0	0	1	0	0
AT1G11400	5.98887	4.92129	3.93058	6.74068	7.04188	6.8652	6.42537	6.35885	6.71689	6.81793	6.62064	6.87402	4.31317	3.83854	5.57342	6.41629	6.59645	6.36147	6.41422	6.46671	6.45744	6.71455	6.14351	6.58246	0.962326	0.999996	0.999903	0.000227247	0.992885	0.999978	0.000115214	0.739644	0.999992	0	0	0	1	0	0	1	0	0
AT1G11410	4.95936	3.96321	4.72795	3.92057	3.96554	3.65829	4.12839	3.74521	4.13512	4.5758	4.00879	4.31589	3.45797	3.44976	4.32355	3.99434	3.78154	3.60029	3.88067	3.88303	3.92293	3.74149	3.39957	3.37974	0.194065	0.999996	0.999903	0.886714	0.895689	0.999978	0.0244353	0.877471	0.999992	0	0	0	0	0	0	0	0	0
AT1G11420	6.07761	4.37494	4.14077	4.50994	5.37361	4.80666	4.63528	4.74994	4.62143	4.88677	4.53933	4.91532	4.85345	7.57438	6.45307	5.54089	5.83646	6.68322	5.23708	5.6891	5.70902	5.31123	5.64848	6.60253	0.814372	0.999996	0.999903	0.659369	0.702561	0.999978	0.957252	0.91667	0.999992	0	0	0	0	0	0	0	0	0
AT1G11430	6.6407	6.84617	6.15761	9.42147	9.45965	9.38584	9.39394	9.26595	9.40921	9.38701	9.3771	9.62738	6.89821	6.0092	6.01201	9.51142	9.29468	9.17475	9.5091	9.247	9.11089	9.61092	9.54844	9.48089	0.810048	0.999996	0.999903	5.01439e-10	0.96323	0.999978	7.17496e-10	0.955734	0.999992	0	0	0	1	0	0	1	0	0
AT1G11440	4.26603	2.60914	4.00581	6.31839	6.7299	6.66627	5.19986	5.2536	5.48214	5.35335	4.74646	5.34885	4.431	4.6792	5.76526	6.8227	6.90117	6.36434	4.84974	5.54057	5.71617	5.05384	5.50073	4.99105	0.120588	0.999996	0.999903	0.000355562	0.0425593	0.999978	3.34282e-07	0.0578359	0.999992	0	0	0	1	-1	0	1	0	0
AT1G11460	3.13504	2.69385	4.33645	4.75222	5.10166	4.2648	2.64288	2.52524	2.4716	2.06801	1.88854	1.80048	1.34134	4.36991	1.77082	2.54514	3.69549	2.65642	2.43437	2.39795	3.33057	1.78732	2.21625	2.57964	0.482331	0.999996	0.999903	0.454649	0.872064	0.999978	0.0308596	0.0208928	0.999992	0	0	0	0	0	0	1	-1	0
AT1G11470	3.10435	3.91872	4.07359	2.11978	1.897	1.87109	2.10187	2.12661	1.41508	2.25591	2.26088	2.13924	4.71034	4.19222	5.07117	3.75852	3.57436	3.55189	3.26728	3.60216	4.46741	3.19013	3.33959	4.4195	0.342502	0.999996	0.999903	0.0123639	0.87738	0.999978	0.000102404	0.960981	0.999992	0	0	0	-1	0	0	-1	0	0
AT1G11475	5.89768	6.75117	5.45866	8.0904	8.27552	8.15439	8.13313	8.09883	7.70844	8.1854	7.97209	7.95894	6.3965	6.42942	6.05414	8.23231	8.13219	8.4846	8.29034	8.39085	8.03106	8.5747	8.72386	8.47118	0.821968	0.999996	0.999903	8.36068e-07	0.958505	0.999978	1.89685e-07	0.828693	0.999992	0	0	0	1	0	0	1	0	0
AT1G11480	4.86223	7.07513	7.38263	8.39779	8.51067	8.5327	8.3873	8.26066	8.57519	8.64659	8.41231	8.55163	7.17732	6.21735	4.62714	8.17518	8.11384	7.81324	8.00716	8.30146	7.83711	8.11662	8.34608	8.13433	0.992267	0.999996	0.999903	0.00123456	0.993059	0.999978	0.000834554	0.976656	0.999992	0	0	0	1	0	0	1	0	0
AT1G11490	3.42915	2.96488	3.73496	2.3866	2.09022	2.09489	2.49917	2.56976	2.04841	2.60182	2.52222	2.23718	3.01298	5.71035	4.57433	3.65354	4.97878	3.90799	4.06859	3.37302	4.33568	3.97188	3.10591	3.9253	0.349159	0.999996	0.999903	0.645537	0.83692	0.999978	0.0236845	0.928786	0.999992	0	0	0	0	0	0	-1	0	0
AT1G11500	3.92096	4.26668	4.99041	3.27326	2.99921	2.42489	2.17167	2.25138	2.16285	2.64257	2.52225	2.11114	3.98807	4.12328	2.6427	2.71498	2.99804	2.8977	2.78981	2.65816	2.79037	3.54352	2.05021	2.79588	0.328753	0.999996	0.999903	0.0957617	0.910981	0.999978	0.000976801	0.373172	0.999992	0	0	0	0	0	0	-1	0	0
AT1G11510	4.00887	2.4842	3.54437	1.90665	1.71123	2.08157	1.80782	2.00374	1.96735	1.74523	2.3133	1.53629	4.30224	4.58739	4.85802	4.71088	4.79957	3.47973	2.9481	2.68949	4.98784	3.67751	3.30956	3.32908	0.217368	0.999996	0.999903	0.64357	0.390696	0.999978	0.00688297	0.991719	0.999992	0	0	0	0	0	0	-1	0	0
AT1G11530	4.2588	4.14429	3.7602	6.96741	7.20358	7.04215	6.68132	6.61581	6.56804	7.0808	7.02238	6.94032	4.35888	4.50036	3.94482	6.64739	6.39744	6.78161	6.3075	6.47376	6.80836	6.64066	6.61963	6.94244	0.142536	0.999996	0.999903	6.02203e-09	0.902627	0.999978	7.33833e-11	0.32728	0.999992	0	0	0	1	0	0	1	0	0
AT1G11540	5.09857	2.82209	3.99586	2.01388	2.09955	2.28867	2.38423	2.30672	2.8604	2.30883	2.7017	2.24331	5.22736	5.61973	6.89305	3.08856	4.51363	2.88483	3.74424	4.55667	5.23363	3.52248	3.30696	4.50815	0.626534	0.999996	0.999903	0.000311285	0.308006	0.999978	0.0026892	0.826881	0.999992	0	0	0	-1	0	0	-1	0	0
AT1G11560	3.79692	2.96188	3.68113	2.34461	1.87074	2.22666	2.26327	2.38144	2.33907	2.01987	2.4715	2.05582	6.65954	5.67121	5.7502	3.25426	3.82599	3.42172	3.45793	2.8276	3.30522	2.14259	2.57257	2.61484	0.0478109	0.999996	0.999903	1.11662e-07	0.649133	0.999978	0.000261998	0.861422	0.999992	1	0	0	-1	0	0	-1	0	0
AT1G11590	4.0572	4.29307	2.4875	1.67996	2.0296	2.23402	2.27811	1.91697	1.86083	1.69778	2.04545	1.88698	6.2943	4.64532	6.1413	2.99312	2.52214	2.86548	1.96298	2.0296	1.52068	2.29417	1.58217	1.64908	0.130129	0.999996	0.999903	1.82555e-06	0.202384	0.999978	0.000932733	0.985895	0.999992	0	0	0	-1	0	0	-1	0	0
AT1G11592	5.81094	5.70101	5.78218	6.00085	6.17629	6.1616	5.71515	5.55709	5.88574	5.62744	5.81966	5.8978	6.31058	5.30139	4.55035	5.97704	6.00434	5.77166	5.75952	5.29977	5.54756	5.26332	5.01522	4.82253	0.804179	0.999996	0.999903	0.119231	0.552574	0.999978	0.282848	0.597693	0.999992	0	0	0	0	0	0	0	0	0
AT1G11600	3.98007	3.18872	4.1367	2.0793	2.09776	1.89331	1.79756	1.67603	1.8936	1.9735	1.83237	1.68279	4.7449	4.17886	3.11682	2.68681	3.22473	2.19475	1.91005	2.56668	2.56175	1.72781	2.65262	2.59953	0.599174	0.999996	0.999903	0.00299543	0.670611	0.999978	0.000148657	0.854507	0.999992	0	0	0	-1	0	0	-1	0	0
AT1G11630	5.34003	5.33466	4.43596	6.24441	6.59438	6.45994	5.82918	5.63369	5.78686	5.75085	5.47749	5.43494	4.76174	5.05398	6.06111	5.37533	5.3932	5.40878	5.17282	4.79563	5.15815	4.95235	5.26	5.27889	0.0321866	0.999996	0.999903	0.773319	0.581982	0.999978	0.000154631	0.220492	0.999992	1	0	0	0	0	0	1	0	0
AT1G11650	8.66551	9.38615	9.18862	10.091	10.1154	10.0718	9.33744	9.45323	9.40898	9.37604	9.33058	9.21836	7.40693	7.65263	7.37903	10.0202	9.71179	9.7897	9.21119	9.22425	8.97547	9.1387	8.98567	8.99022	0.00350226	0.999996	0.999903	2.23563e-09	0.0570827	0.999978	0.000163857	0.0636403	0.999992	-1	0	0	1	0	0	1	0	0
AT1G11655	4.60818	4.07137	4.20251	2.3067	1.86946	2.41295	2.32124	2.01223	1.82724	2.10746	1.77122	1.87204	4.16957	3.02267	4.0346	1.96578	2.08486	3.3744	1.7133	2.25532	2.20845	2.69047	2.37964	2.08013	0.248687	0.999996	0.999903	0.00256538	0.579021	0.999978	8.94541e-06	0.922431	0.999992	0	0	0	-1	0	0	-1	0	0
AT1G11660	5.42951	5.11487	4.56342	4.57594	4.64938	4.91313	4.82875	4.49424	4.99899	4.50714	4.21453	5.16532	3.93012	4.30731	4.90065	4.29148	4.26248	4.88156	4.32416	4.20174	4.43823	4.96812	4.74202	4.6488	0.521337	0.999996	0.999903	0.778594	0.842158	0.999978	0.31456	0.966387	0.999992	0	0	0	0	0	0	0	0	0
AT1G11680	4.08374	5.06732	6.08181	5.28282	5.42194	5.39904	6.0819	6.36064	6.39371	6.07909	6.33429	6.3647	5.38947	5.62953	5.61856	5.09395	5.65689	4.66279	5.82636	5.24657	5.23232	5.74642	5.74815	5.43825	0.34484	0.999996	0.999903	0.302586	0.720778	0.999978	0.442345	0.152558	0.999992	0	0	0	0	0	0	0	0	0
AT1G11684	3.3363	3.35175	2.4339	3.14746	2.86687	2.64627	3.1094	2.8161	3.61674	2.59272	2.85408	2.91567	5.05719	3.53074	6.15986	3.02077	3.86778	2.42866	3.56323	3.09223	3.88211	2.6595	3.25979	2.90422	0.0815864	0.999996	0.999903	0.00159002	0.713409	0.999978	0.765789	0.857288	0.999992	0	0	0	-1	0	0	0	0	0
AT1G11690	3.44763	1.83402	2.75049	2.3993	1.91215	1.82922	1.72134	1.65786	2.10244	1.69366	2.01484	1.78121	1.75478	5.52707	6.06369	3.89422	3.85239	4.60151	3.78569	3.8693	4.31515	3.36663	3.11661	2.92492	0.859608	0.999996	0.999903	0.667454	0.953072	0.999978	0.377466	0.939109	0.999992	0	0	0	0	0	0	0	0	0
AT1G11700	5.07451	4.74473	4.11347	5.43419	6.10344	5.92976	5.26569	5.18783	5.40907	5.07753	5.2967	5.141	5.53957	5.0822	4.47634	5.17094	5.16337	5.23875	5.09434	4.63549	4.85964	4.73339	5.30257	4.81454	0.0802237	0.999996	0.999903	0.634649	0.603864	0.999978	0.000667384	0.370978	0.999992	0	0	0	0	0	0	1	0	0
AT1G11710	3.1595	2.41903	3.69316	4.42791	4.16472	4.27991	4.60338	4.29157	4.70012	4.47677	4.74568	4.25387	2.84526	4.17099	3.29811	3.4375	4.33364	3.98382	3.63021	3.58311	3.11122	3.38179	4.07406	3.2638	0.327296	0.999996	0.999903	0.223375	0.511913	0.999978	0.00310115	0.840285	0.999992	0	0	0	0	0	0	1	0	0
AT1G11720	5.44694	5.56629	4.71441	6.65536	6.38508	6.68882	6.02074	5.84328	6.11879	6.0235	5.54034	5.9553	4.82331	4.83876	3.05028	6.13088	5.94229	5.68783	5.65246	5.90241	5.41552	5.6442	5.24737	5.59783	0.669753	0.999996	0.999903	0.000235278	0.76313	0.999978	0.00151923	0.462694	0.999992	0	0	0	1	0	0	1	0	0
AT1G11740	4.81348	4.64714	4.16472	2.51948	2.32724	2.63225	2.52808	2.79966	2.25905	2.85967	2.47264	2.50116	3.12587	4.28024	4.67841	3.20175	3.35317	3.04534	3.10066	1.82609	3.01916	2.46125	2.69122	2.10305	0.0907093	0.999996	0.999903	0.0412675	0.436614	0.999978	1.58693e-05	0.985006	0.999992	0	0	0	0	0	0	-1	0	0
AT1G11750	5.76486	7.42723	6.27655	7.90759	7.94418	7.93183	7.47779	7.64032	7.5468	7.38894	7.4067	7.52371	6.20071	5.24569	4.83189	7.55546	7.52302	7.61696	7.2281	7.18596	6.47492	7.01579	7.27654	7.08197	0.337387	0.999996	0.999903	1.02755e-05	0.367632	0.999978	0.000596245	0.692641	0.999992	0	0	0	1	0	0	1	0	0
AT1G11755	4.71637	5.53195	5.17203	5.39374	4.26637	4.61233	5.49439	5.39472	5.57947	5.39122	5.36318	5.04461	4.87858	3.88909	3.70731	5.36945	3.44918	4.11402	5.1997	5.47726	4.7231	5.10786	4.50443	4.68178	0.550071	0.999996	0.999903	0.74828	0.278139	0.999978	0.378933	0.389281	0.999992	0	0	0	0	0	0	0	0	0
AT1G11760	4.58732	5.55777	5.84205	6.11161	6.38346	6.60339	7.00421	7.02703	6.89994	6.94299	7.2035	6.98322	3.72668	5.05122	6.02706	5.72822	5.79196	5.97162	6.20376	6.26976	6.37971	6.26452	6.51184	6.47469	0.886139	0.999996	0.999903	0.0418907	0.587052	0.999978	0.0161041	0.481358	0.999992	0	0	0	0	0	0	1	0	0
AT1G11770	3.77081	4.23466	5.42033	2.77291	1.83557	2.47283	2.10696	1.95851	2.76255	2.00963	2.3407	1.95452	3.8253	3.5439	3.50466	2.15075	4.17902	2.00672	2.10904	2.80432	1.79315	1.99916	1.81494	1.69268	0.181392	0.999996	0.999903	0.106128	0.588958	0.999978	0.000232708	0.970806	0.999992	0	0	0	0	0	0	-1	0	0
AT1G11780	4.71611	4.43245	4.83646	5.18958	5.51644	5.59958	5.70584	5.51623	5.15495	4.89201	5.31758	5.34832	4.16666	4.43117	5.08182	5.09307	5.38492	4.92255	4.77173	4.84229	4.57594	4.62993	4.79574	4.60028	0.743452	0.999996	0.999903	0.0492504	0.428423	0.999978	0.00779019	0.985573	0.999992	0	0	0	0	0	0	0	0	0
AT1G11785	2.97489	2.29883	1.48575	2.88688	4.18255	3.92341	3.98075	3.95253	3.67705	4.42847	4.01931	3.96239	3.65612	5.80755	5.326	5.0441	6.07042	5.6761	5.64011	5.37159	5.61056	4.13645	5.63634	5.22743	0.479642	0.999996	0.999903	0.221514	0.974207	0.999978	0.00982922	0.917266	0.999992	0	0	0	0	0	0	1	0	0
AT1G11790	3.7577	4.08452	3.73571	4.91073	4.67486	4.68041	4.75886	4.85832	4.16351	4.34624	4.58951	4.30283	4.55194	3.65499	3.98765	3.08043	3.6191	3.98188	3.5703	3.51044	3.40146	3.32073	3.72357	3.98443	0.016399	0.999996	0.999903	0.110569	0.937454	0.999978	0.005264	0.869953	0.999992	1	0	0	0	0	0	0	0	0
AT1G11800	5.58058	3.92553	6.10828	6.08735	5.55107	5.88927	5.65934	6.03847	5.81296	5.70231	5.47365	5.53696	4.52675	4.66424	6.58041	5.77631	5.57834	4.3141	5.62364	5.48553	5.55246	5.24599	5.392	5.37248	0.534332	0.999996	0.999903	0.953939	0.786652	0.999978	0.22555	0.998283	0.999992	0	0	0	0	0	0	0	0	0
AT1G11820	4.19246	4.87679	4.69491	5.58478	5.25415	5.43047	5.66865	5.90169	5.43146	5.22405	5.7553	5.72927	3.59815	3.6947	4.54062	5.29536	5.24491	4.83151	5.19725	5.11553	4.92031	5.31297	5.25379	5.13067	0.566124	0.999996	0.999903	0.000516575	0.958276	0.999978	0.0066525	0.761554	0.999992	0	0	0	1	0	0	0	0	0
AT1G11840	9.0675	9.00275	8.51223	9.84326	9.71584	9.8514	9.03691	9.01422	9.09007	9.01228	9.00409	9.0431	8.77891	8.36916	8.82259	9.70908	9.41911	9.56548	9.10317	8.796	9.12218	8.95635	8.92444	8.76952	0.952642	0.999996	0.999903	0.000720177	0.14896	0.999978	0.000349319	0.0396432	0.999992	0	0	0	0	0	0	0	0	0
AT1G11860	6.80086	6.02801	6.57079	6.94797	6.39848	6.60448	6.77778	6.59196	6.64077	6.69772	6.6949	6.44182	5.19938	5.70326	5.79346	6.11554	6.06392	5.99884	6.60312	6.47831	6.07286	6.34985	6.54361	6.44612	0.571094	0.999996	0.999903	0.0761606	0.529565	0.999978	0.489009	0.9878	0.999992	0	0	0	0	0	0	0	0	0
AT1G11870	4.54705	4.31835	4.74782	5.55436	5.35195	4.89375	5.58166	5.48351	5.5906	5.80107	5.45229	5.69256	4.50191	4.98513	5.06057	5.47088	4.37844	4.65128	5.46316	4.97445	5.20168	5.05681	5.61097	5.492	0.196674	0.999996	0.999903	0.963313	0.515661	0.999978	0.0196714	0.716775	0.999992	0	0	0	0	0	0	0	0	0
AT1G11880	4.11102	3.47609	4.15996	3.19941	3.74576	3.64699	4.2462	4.14618	3.86671	3.86544	3.93867	3.93673	3.91834	4.26759	3.69012	3.20942	2.75448	2.42051	2.72635	3.02185	3.26726	3.23093	2.77113	3.37668	0.162046	0.999996	0.999903	0.000648402	0.751736	0.999978	0.189698	0.307603	0.999992	0	0	0	-1	0	0	0	0	0
AT1G11890	6.67815	6.68313	6.39998	6.917	7.06811	6.88179	7.20091	7.32844	7.18941	7.30118	7.32216	7.30502	5.40316	5.99106	5.8262	6.59981	6.27966	6.32423	6.96609	6.26805	6.39326	6.71332	7.186	6.71672	0.577791	0.999996	0.999903	0.0156309	0.813051	0.999978	0.146914	0.638409	0.999992	0	0	0	0	0	0	0	0	0
AT1G11905	3.42064	5.39231	5.04997	4.81427	5.11512	5.01693	5.86398	5.87092	5.77218	6.36258	5.93197	5.77341	5.45245	4.44406	6.43659	6.10836	5.01151	4.40956	5.4127	5.48083	5.49717	5.60604	5.27569	6.2777	0.554642	0.999996	0.999903	0.630257	0.813566	0.999978	0.48627	0.40321	0.999992	0	0	0	0	0	0	0	0	0
AT1G11910	9.97432	10.6481	10.7657	10.7462	10.8019	10.6712	11.2094	11.0999	11.1838	11.0692	11.0235	11.1356	10.0844	10.0583	9.83515	10.9157	10.9532	10.677	11.0473	11.0949	11.1173	11.2562	11.0449	10.9878	0.19853	0.999996	0.999903	0.00144848	0.625505	0.999978	0.239215	0.34375	0.999992	0	0	0	0	0	0	0	0	0
AT1G11920	3.04718	5.16481	4.12787	2.89295	2.27873	2.05591	2.65852	2.22379	2.19801	1.9214	2.64054	2.17057	4.47894	3.61769	4.71209	2.17057	2.80309	2.91782	3.64114	2.94663	3.77815	2.14347	2.42892	2.45368	0.954144	0.999996	0.999903	0.00122189	0.287056	0.999978	0.000609485	0.980541	0.999992	0	0	0	-1	0	0	-1	0	0
AT1G11930	4.84884	6.54887	6.89539	8.93952	9.14751	9.11089	8.55855	8.42043	8.565	8.46531	8.30955	8.70036	5.77119	5.18934	5.21252	8.87181	8.73826	8.78378	8.60708	8.6572	8.44097	8.49728	8.53112	8.55957	0.564528	0.999996	0.999903	1.098e-08	0.78912	0.999978	5.84245e-08	0.472183	0.999992	0	0	0	1	0	0	1	0	0
AT1G11940	3.53428	4.2839	3.90573	3.31206	3.92048	4.24131	3.78757	3.67779	3.879	4.06576	3.3005	3.755	3.95681	4.08569	4.25535	3.97349	3.47662	3.2525	3.22163	2.89193	2.93586	4.20482	3.97152	2.6103	0.562509	0.999996	0.999903	0.175904	0.426498	0.999978	0.82894	0.979476	0.999992	0	0	0	0	0	0	0	0	0
AT1G11950	2.80514	4.29942	4.69227	5.19717	5.28489	5.43805	5.7201	5.46521	6.05931	6.23996	5.61819	6.28337	1.98608	3.17111	3.62512	3.88883	4.77724	4.48911	4.83047	5.2575	5.12687	4.86291	4.8673	4.95569	0.939624	0.999996	0.999903	0.00310207	0.391547	0.999978	0.00368756	0.692216	0.999992	0	0	0	1	0	0	1	0	0
AT1G11960	4.97577	3.16341	3.02041	4.77627	4.38982	4.22723	3.89125	4.27162	4.18945	3.97957	3.46924	4.01573	4.45058	3.2989	3.34907	3.23921	3.76893	4.41495	4.03222	4.60766	4.19364	3.72963	3.98418	3.42039	0.486797	0.999996	0.999903	0.828227	0.611356	0.999978	0.101334	0.790873	0.999992	0	0	0	0	0	0	0	0	0
AT1G11980	4.73815	4.35602	3.37399	3.65042	3.48223	2.83631	3.23695	3.51608	2.90231	2.64387	3.20409	2.1468	5.32223	4.51768	4.60923	5.1566	5.87429	6.27552	4.82656	4.83157	6.51749	4.97394	2.64659	5.50521	0.125557	0.999996	0.999903	0.140783	0.793287	0.999978	0.177444	0.970806	0.999992	0	0	0	0	0	0	0	0	0
AT1G11990	4.37808	3.48273	4.61506	3.23185	2.3769	1.99839	2.56689	2.40738	2.49016	2.54092	2.43326	2.93162	5.00239	5.53369	2.7859	3.01392	2.40038	3.43853	2.17777	3.28775	2.1093	2.48421	2.72517	2.60548	0.922676	0.999996	0.999903	0.0120667	0.724869	0.999978	0.00532102	0.985492	0.999992	0	0	0	-1	0	0	-1	0	0
AT1G12000	9.03332	7.37714	7.81614	4.43045	4.13392	4.31676	4.72071	4.65124	4.75602	5.23078	5.22336	5.27951	7.24428	7.23002	7.86941	4.3075	5.08614	4.70995	5.29807	4.32641	5.24157	4.78446	5.33792	5.49338	0.147399	0.999996	0.999903	4.09756e-07	0.768748	0.999978	2.06658e-09	0.648282	0.999992	0	0	0	-1	0	0	-1	0	0
AT1G12010	5.48293	6.55934	7.17262	5.34343	5.59908	5.14049	2.31947	1.56091	1.94015	1.93183	2.41358	1.69613	8.64391	9.29376	8.62264	5.88686	5.82863	5.22816	3.92531	3.94512	4.32431	2.66299	3.44908	3.89054	0.00670798	0.999996	0.999903	1.16158e-07	0.0135416	0.999978	0.0134233	2.33114e-06	0.999992	1	0	0	-1	-1	0	-1	-1	0
AT1G12013	4.67974	6.1855	4.67475	5.3121	5.16142	5.40657	5.09907	5.80742	4.52281	5.27388	5.459	4.24666	7.04771	6.76981	6.21237	6.9917	6.77062	5.73445	5.98131	6.4563	6.37981	5.71204	6.3446	6.18494	0.776105	0.999996	0.999903	0.722096	0.839236	0.999978	0.809489	0.935787	0.999992	0	0	0	0	0	0	0	0	0
AT1G12020	4.94368	3.93058	4.85543	5.66674	6.37748	6.35807	5.55441	5.23296	5.5234	5.67152	5.1747	5.60887	6.1835	5.46724	3.23501	5.65902	5.85106	5.11792	4.93751	4.45547	5.04153	5.2888	5.28187	5.11754	0.331622	0.999996	0.999903	0.281966	0.44506	0.999978	0.00461334	0.53105	0.999992	0	0	0	0	0	0	1	0	0
AT1G12030	4.15489	3.06165	3.04207	4.09898	5.27519	5.16642	3.29553	3.01798	3.27413	2.5611	2.67051	3.11264	7.88967	6.77074	8.1864	5.93349	6.08369	4.96415	4.26551	4.52144	5.08697	3.55007	4.70595	4.31512	0.000404899	0.999996	0.999903	0.000293369	0.175406	0.999978	0.00353075	0.0209729	0.999992	1	0	0	-1	0	0	1	-1	0
AT1G12040	2.96742	4.40391	3.68926	1.7262	1.75789	1.61514	2.01375	2.03232	2.13445	1.89455	1.5406	1.40263	4.67504	5.98628	6.41128	3.83913	3.27989	4.4201	3.27156	3.78493	4.15533	2.13417	4.09406	3.82271	0.908231	0.999996	0.999903	0.00136984	0.939095	0.999978	0.000490201	0.810313	0.999992	0	0	0	-1	0	0	-1	0	0
AT1G12050	6.42183	6.54537	5.72018	5.97015	5.71171	6.02979	5.73666	5.77669	5.83608	5.74546	5.81021	5.93879	6.14556	5.63471	6.2748	5.02514	4.72866	4.98841	4.94946	5.50809	4.85401	5.10095	5.18473	4.77893	0.136031	0.999996	0.999903	0.000609643	0.763458	0.999978	0.239009	0.906019	0.999992	0	0	0	-1	0	0	0	0	0
AT1G12060	3.95475	3.83142	4.96718	7.28104	7.64971	7.46434	6.89651	7.0918	6.98412	7.12059	7.25132	7.01398	4.71309	3.31797	6.73665	7.38172	7.06404	7.39269	7.40752	7.00537	6.89129	7.19069	7.0417	6.87153	0.42338	0.999996	0.999903	0.000236813	0.89986	0.999978	3.87637e-06	0.744373	0.999992	0	0	0	1	0	0	1	0	0
AT1G12064	4.6829	5.76937	3.6642	8.37905	8.90921	8.57935	8.71729	8.83643	8.58136	9.18033	9.1938	8.92605	4.21802	4.82414	4.54471	8.67205	8.62224	8.65695	8.77325	8.57382	8.65675	9.25023	9.13021	9.13885	0.803325	0.999996	0.999903	4.2344e-10	0.988833	0.999978	6.16841e-10	0.955702	0.999992	0	0	0	1	0	0	1	0	0
AT1G12080	8.2007	9.13765	8.25013	3.1514	2.81454	2.69796	2.65752	2.04786	2.0545	2.08995	1.90315	1.81281	9.01437	9.05836	8.82831	3.59912	3.8456	4.24369	3.08546	2.88999	3.55245	2.96433	3.11714	2.65407	0.336935	0.999996	0.999903	1.18075e-12	0.156198	0.999978	1.84903e-13	0.241306	0.999992	0	0	0	-1	0	0	-1	0	0
AT1G12090	3.76566	4.80128	5.02868	2.31147	2.2864	2.37081	2.30072	2.62201	1.9918	2.30002	1.86329	2.42648	7.81971	6.43837	5.68956	3.12915	5.21587	3.42202	2.61122	3.43636	2.39793	2.50667	3.71929	2.32567	0.667353	0.999996	0.999903	8.28483e-05	0.257511	0.999978	0.000521122	0.994817	0.999992	0	0	0	-1	0	0	-1	0	0
AT1G12100	3.51042	4.96707	4.37666	2.69091	2.24888	2.44162	2.46417	2.05418	2.06686	2.08372	2.86975	2.36297	3.18015	3.65036	3.79971	2.66621	1.99126	2.12817	2.58118	2.27884	2.25524	3.4458	2.60154	2.59532	0.45418	0.999996	0.999903	0.00173777	0.910634	0.999978	3.20853e-05	0.800642	0.999992	0	0	0	-1	0	0	-1	0	0
AT1G12110	6.55194	6.94259	6.09709	7.43051	7.38601	7.48545	6.37111	6.31511	6.29732	6.68243	6.47746	6.18119	5.62607	5.08702	4.85306	7.05454	7.22536	7.11218	6.28095	5.9078	5.53641	6.51948	6.06644	5.67825	0.0658509	0.999996	0.999903	1.9412e-06	0.0100819	0.999978	0.00461007	0.0184431	0.999992	0	0	0	1	-1	0	0	-1	0
AT1G12120	4.42265	6.45452	4.67501	5.64132	5.87949	5.95694	5.91915	5.50226	5.72558	5.80414	5.65678	5.82282	4.45834	5.01466	4.66859	4.97689	4.78025	4.97177	4.35091	4.2576	4.12043	4.53285	5.41457	5.00597	0.580675	0.999996	0.999903	0.641158	0.334806	0.999978	0.101472	0.946444	0.999992	0	0	0	0	0	0	0	0	0
AT1G12130	4.73913	4.69319	2.59965	7.30953	7.10548	7.0575	7.34683	6.81181	7.30396	7.13729	7.20692	6.97284	4.4274	4.30392	2.8616	6.78075	6.76327	6.60205	7.00813	7.03918	5.96372	6.58709	6.26374	6.85085	0.788395	0.999996	0.999903	8.45217e-06	0.978208	0.999978	1.47161e-06	0.998861	0.999992	0	0	0	1	0	0	1	0	0
AT1G12140	5.57541	4.82716	5.3	5.82276	5.91011	6.16261	6.26101	6.19953	6.09686	6.14357	6.22846	5.98304	5.69677	6.05925	6.44033	5.83696	5.92202	5.36174	6.08412	5.66625	5.77477	6.02165	5.63274	5.7251	0.0354388	0.999996	0.999903	0.208385	0.838819	0.999978	0.0104064	0.774337	0.999992	1	0	0	0	0	0	0	0	0
AT1G12150	5.07604	3.98091	4.66905	3.49471	3.96407	3.74678	3.55288	4.18381	3.40675	3.74809	3.93836	4.46155	5.88114	4.57578	6.32859	4.36748	4.18792	4.42803	4.03699	4.10562	4.65065	4.24628	4.801	4.0952	0.614636	0.999996	0.999903	0.00460746	0.958955	0.999978	0.0413915	0.991719	0.999992	0	0	0	-1	0	0	0	0	0
AT1G12160	3.89444	3.84421	3.32234	3.97701	2.89957	3.19703	3.34641	2.83495	3.18912	3.01075	3.67017	3.51792	5.1553	4.58382	4.19957	3.96904	3.34864	3.62288	3.02665	3.1876	3.44734	3.67658	3.89475	2.69421	0.353802	0.999996	0.999903	0.0123243	0.560431	0.999978	0.370949	0.841723	0.999992	0	0	0	0	0	0	0	0	0
AT1G12180	3.66951	5.2061	5.68171	3.70526	3.39307	2.81607	2.71036	2.26543	3.16475	2.53857	3.12396	2.5035	4.35717	4.90856	4.55269	3.08202	3.3607	2.81644	2.28944	2.78991	3.44055	3.04971	2.75177	2.84461	0.9806	0.999996	0.999903	0.00202348	0.809582	0.999978	0.00126398	0.529626	0.999992	0	0	0	-1	0	0	-1	0	0
AT1G12200	3.8241	6.33714	4.17865	2.23747	2.70729	3.07723	2.58156	2.90141	3.41497	3.53578	3.84885	3.16089	4.55876	5.31986	5.12746	2.88317	3.53705	2.77036	3.64616	3.495	3.36993	3.07921	2.99509	3.02023	0.882436	0.999996	0.999903	0.000509572	0.66021	0.999978	0.000150263	0.84853	0.999992	0	0	0	-1	0	0	-1	0	0
AT1G12210	6.05647	3.76144	5.17371	5.7011	5.84136	5.98905	6.21608	5.92427	6.26795	6.17495	6.25526	6.48398	5.76551	4.72058	6.53638	6.27174	6.54961	6.25572	6.25732	6.3518	6.58003	6.3523	6.67426	6.45875	0.879989	0.999996	0.999903	0.146879	0.979943	0.999978	0.0637229	0.837652	0.999992	0	0	0	0	0	0	0	0	0
AT1G12211	3.10581	3.18808	3.99782	2.39323	1.83417	2.79645	2.91225	2.11111	3.27747	2.29687	2.16742	2.37964	5.59206	3.28469	4.04179	2.5141	3.89912	3.86893	1.97634	4.19242	2.41018	1.73237	5.17452	3.39455	0.907478	0.999996	0.999903	0.257745	0.729785	0.999978	0.142705	0.859545	0.999992	0	0	0	0	0	0	0	0	0
AT1G12230	8.65916	8.55411	6.94782	5.06726	4.74139	4.82627	4.81035	4.56292	4.39138	5.09455	4.78034	4.85131	7.19123	6.73268	5.7196	4.36849	4.24132	4.00601	4.02687	4.57424	3.78501	4.08858	4.82715	4.11627	0.309689	0.999996	0.999903	1.48295e-05	0.951085	0.999978	1.48303e-07	0.820706	0.999992	0	0	0	-1	0	0	-1	0	0
AT1G12240	5.5983	5.66266	5.02146	3.13869	2.75805	2.68856	1.93495	2.53951	1.59888	2.49624	2.43922	2.14538	5.82169	6.21786	5.32741	2.78997	2.54306	2.87556	1.81897	2.41396	2.19726	2.99849	1.69563	2.26712	0.491559	0.999996	0.999903	2.61121e-08	0.340443	0.999978	2.24967e-07	0.157456	0.999992	0	0	0	-1	0	0	-1	0	0
AT1G12244	3.7032	3.84331	3.36907	3.40108	3.65339	3.20111	4.40208	4.58184	4.4958	4.21179	3.93739	4.17146	1.93108	4.04487	3.93499	3.71525	4.00553	3.93335	4.1018	4.66809	4.32459	2.78524	4.27253	3.42128	0.356261	0.999996	0.999903	0.209144	0.589786	0.999978	0.621212	0.149739	0.999992	0	0	0	0	0	0	0	0	0
AT1G12250	4.79118	4.33249	5.04158	3.18543	3.82408	3.89192	4.40127	4.03527	3.9767	4.36581	4.6904	4.18342	5.62629	5.29093	4.25305	3.42429	3.55073	2.58044	3.72427	3.53667	3.51999	3.11777	3.97	3.78283	0.275032	0.999996	0.999903	4.8961e-05	0.582909	0.999978	0.00573982	0.528867	0.999992	0	0	0	-1	0	0	-1	0	0
AT1G12270	6.6304	4.6793	5.07942	6.29304	6.58288	6.57851	6.35196	6.35245	6.72522	6.58144	6.02886	6.73929	4.05674	4.06717	3.69372	5.72323	5.43929	5.41659	6.23468	6.37078	6.06551	5.94786	5.94221	6.11374	0.443327	0.999996	0.999903	0.000285462	0.277358	0.999978	0.00848216	0.996715	0.999992	0	0	0	1	0	0	1	0	0
AT1G12280	3.64538	3.13511	3.61217	3.95596	4.10204	3.19398	4.41487	4.86046	4.95641	4.38573	5.18281	4.6212	2.91451	3.7845	4.18405	3.80944	4.25844	3.45354	3.9793	3.61847	4.30537	5.07024	4.24736	4.00723	0.939186	0.999996	0.999903	0.609392	0.900955	0.999978	0.460926	0.123509	0.999992	0	0	0	0	0	0	0	0	0
AT1G12290	3.92613	3.86741	4.01158	3.86607	4.47737	4.06082	4.48459	4.88866	4.84678	5.05772	5.02714	4.49163	3.416	3.39894	3.87929	4.4205	4.17005	4.95261	4.32556	4.68039	5.35539	4.84	4.7829	5.01324	0.196837	0.999996	0.999903	0.00481588	0.67356	0.999978	0.513365	0.27515	0.999992	0	0	0	0	0	0	0	0	0
AT1G12294	3.52487	3.82593	3.97149	3.87467	3.21428	3.75728	4.52842	5.07278	5.13039	5.73164	5.26628	4.7071	2.96568	3.83123	3.9144	4.9942	4.12072	5.04146	4.4563	5.00796	5.49853	4.64766	4.5371	5.15391	0.0667686	0.999996	0.999903	0.0057508	0.753784	0.999978	0.677792	0.0294577	0.999992	0	0	0	1	0	0	0	1	0
AT1G12310	6.84905	6.75416	5.76675	6.3109	6.46256	6.52688	6.42821	6.483	6.47363	6.42882	6.54673	6.25295	6.10593	6.44424	5.54896	5.9916	6.39344	6.24946	6.04525	6.33247	6.00164	6.21688	6.03527	6.30526	0.757731	0.999996	0.999903	0.570909	0.91553	0.999978	0.940062	0.984885	0.999992	0	0	0	0	0	0	0	0	0
AT1G12320	4.01192	3.594	4.60054	5.54643	6.57164	5.9169	6.08429	5.67595	5.98854	5.83126	5.93634	6.34936	4.63934	4.23746	5.59826	5.65972	5.31298	5.35908	5.69773	5.4859	6.00922	5.77643	6.1367	6.27154	0.0526672	0.999996	0.999903	0.102062	0.717539	0.999978	1.50139e-05	0.951784	0.999992	0	0	0	0	0	0	1	0	0
AT1G12330	5.09477	5.36521	4.70066	8.25026	8.55424	8.55752	8.8095	8.78514	8.95766	8.85466	8.92848	9.00258	7.34778	6.86418	6.17598	8.57809	8.42488	8.46998	9.15681	9.1272	9.09189	8.88652	8.84768	8.93826	0.00189241	0.999996	0.999903	3.4276e-06	0.163266	0.999978	6.15278e-11	0.486586	0.999992	1	0	0	1	0	0	1	0	0
AT1G12350	5.55797	5.92465	4.76184	6.98205	7.13819	7.07871	7.63654	7.59761	7.61662	7.81156	7.98809	7.68573	3.98213	5.9659	4.81847	6.73298	7.11938	6.42342	7.68156	7.3062	7.28327	7.75511	7.60336	7.27812	0.837889	0.999996	0.999903	0.000107699	0.336441	0.999978	0.000230472	0.506788	0.999992	0	0	0	1	0	0	1	0	0
AT1G12360	5.24269	4.74712	5.52539	7.10073	6.96858	7.16474	7.14381	7.41909	7.2727	6.88591	7.15563	7.18802	5.26077	5.73327	4.43943	6.94322	6.55025	6.3362	7.09267	6.74701	6.58557	6.98152	7.18914	6.94917	0.481315	0.999996	0.999903	0.000102526	0.781218	0.999978	2.59719e-06	0.837652	0.999992	0	0	0	1	0	0	1	0	0
AT1G12370	5.24269	4.14059	3.97994	5.95582	5.94396	6.05506	5.99856	5.75511	5.6834	5.53948	5.5477	5.35707	3.87764	4.40229	3.6124	5.34196	6.04127	5.30528	5.99638	5.65068	5.92394	4.92562	5.38288	5.71922	0.934516	0.999996	0.999903	9.08942e-05	0.681119	0.999978	0.000100036	0.876446	0.999992	0	0	0	1	0	0	1	0	0
AT1G12380	3.4771	3.64949	4.95091	2.84064	2.23922	2.97809	2.81396	2.65008	2.66875	2.73466	2.85405	2.27756	7.30121	7.02609	7.55879	4.50615	5.23817	5.33535	3.34085	3.45274	4.16072	3.57342	3.20095	3.17848	0.191268	0.999996	0.999903	4.72824e-06	0.019382	0.999978	0.00114065	0.988754	0.999992	0	0	0	-1	-1	0	-1	0	0
AT1G12390	3.51405	3.83216	4.56081	4.06598	3.27376	4.6603	4.24237	4.47645	4.50635	4.93283	4.29264	3.65476	2.74994	3.1645	4.91948	2.3164	2.75052	3.92723	3.26151	3.33755	3.72487	3.36975	4.06826	3.85943	0.554719	0.999996	0.999903	0.269133	0.699792	0.999978	0.955488	0.790002	0.999992	0	0	0	0	0	0	0	0	0
AT1G12400	5.13844	3.42305	5.32775	4.3704	4.93907	4.89934	4.96292	4.54891	5.0103	4.97519	4.93988	4.84652	4.08762	3.40157	3.71626	3.12566	4.23882	3.85599	4.5986	3.19422	3.62117	3.62117	4.67051	3.62219	0.931911	0.999996	0.999903	0.992748	0.964824	0.999978	0.825789	0.959765	0.999992	0	0	0	0	0	0	0	0	0
AT1G12410	6.45989	6.34823	6.95963	7.10971	7.24023	7.39055	6.87997	7.08564	7.07537	6.85991	7.11398	6.96295	4.76193	5.18887	5.9714	6.98973	7.01688	6.90332	7.10804	6.77191	6.28544	7.04736	6.81928	6.89196	0.0733986	0.999996	0.999903	1.43841e-05	0.701396	0.999978	0.0312971	0.784029	0.999992	0	0	0	1	0	0	0	0	0
AT1G12411	5.30978	4.85226	4.50668	3.71658	3.5332	3.19889	3.3136	2.93926	2.98309	3.48537	3.62589	3.35927	3.98081	3.65129	3.69335	3.14008	2.75563	3.52319	3.20812	3.4207	4.19632	3.04162	3.39121	5.00488	0.336879	0.999996	0.999903	0.138947	0.567279	0.999978	0.00171078	0.69823	0.999992	0	0	0	0	0	0	-1	0	0
AT1G12420	4.71668	3.87318	3.41844	5.8078	5.69257	5.3859	5.34663	5.27666	5.34796	5.61727	4.91086	5.32621	3.72882	5.97841	4.43651	5.32694	5.24322	5.79385	6.02032	5.76499	5.9416	5.94586	5.47354	5.45065	0.29284	0.999996	0.999903	0.103514	0.608414	0.999978	0.000772936	0.814518	0.999992	0	0	0	0	0	0	1	0	0
AT1G12423	5.50927	4.42983	5.90686	3.35662	2.6636	3.48221	3.00439	2.7864	2.43395	3.14654	2.39318	2.54646	4.21489	3.46644	5.76529	3.13182	2.8845	3.1592	2.95415	3.39578	2.3127	3.30806	2.58471	2.85184	0.486613	0.999996	0.999903	0.00791947	0.893377	0.999978	0.000191819	0.748556	0.999992	0	0	0	-1	0	0	-1	0	0
AT1G12430	4.43353	4.93855	5.01673	6.3086	6.28724	6.15751	4.86091	4.78605	5.21118	4.92711	4.75045	5.36237	4.72661	3.79129	4.2176	5.23774	5.18512	5.71864	4.08904	4.2926	4.18768	3.7379	4.76328	4.62862	0.632292	0.999996	0.999903	0.0016121	0.0172223	0.999978	9.79665e-05	0.00884955	0.999992	0	0	0	1	-1	0	1	-1	0
AT1G12440	7.28656	7.82725	7.69105	10.0333	9.92807	9.80119	10.0647	9.95461	9.69459	9.95098	10.0825	9.8015	7.15072	7.4345	6.73814	9.76715	9.58736	9.62531	9.82294	9.83048	9.69989	9.79573	9.93761	9.83085	0.64896	0.999996	0.999903	1.29478e-09	0.829014	0.999978	3.79427e-09	0.988754	0.999992	0	0	0	1	0	0	1	0	0
AT1G12450	5.14924	5.18587	5.12508	4.87557	5.15412	4.66333	5.49335	5.56802	5.26235	5.20273	5.2779	5.1612	5.5375	5.49701	5.73087	4.56854	4.89952	5.25513	5.80229	5.40778	5.11994	5.46608	5.10145	5.73084	0.415436	0.999996	0.999903	0.0161209	0.233555	0.999978	0.328985	0.247135	0.999992	0	0	0	0	0	0	0	0	0
AT1G12451	5.73337	4.95639	5.25351	3.61463	4.22435	3.64527	4.13795	4.0118	4.40655	3.88049	4.66719	4.48631	4.31299	4.47782	4.95934	3.77189	4.48123	4.46011	5.21415	4.55341	5.07761	5.31609	4.97951	5.07845	0.0592392	0.999996	0.999903	0.302933	0.187386	0.999978	8.50221e-05	0.639534	0.999992	0	0	0	0	0	0	-1	0	0
AT1G12470	3.19004	6.31269	4.23976	6.98516	6.83894	6.94313	7.05086	6.93865	7.13672	6.82861	6.78715	6.87811	4.62324	4.72765	5.13108	6.3899	6.45221	6.11922	6.57044	6.1735	6.23399	6.71786	6.53786	6.37444	0.369896	0.999996	0.999903	0.00497296	0.996538	0.999978	4.98441e-05	0.954937	0.999992	0	0	0	1	0	0	1	0	0
AT1G12500	4.79107	5.30905	4.68229	2.90868	2.93684	2.85769	3.51138	3.0682	3.25225	3.14928	3.01565	2.65053	6.72716	7.95007	7.21691	5.92603	6.0649	5.55772	3.9426	4.64767	5.63625	3.92021	4.65759	5.12989	0.479744	0.999996	0.999903	0.00162184	0.0927393	0.999978	3.57538e-05	0.722907	0.999992	0	0	0	-1	0	0	-1	0	0
AT1G12520	4.05939	4.59126	5.38862	7.01382	7.09746	6.92562	6.90977	6.74489	6.70072	6.72328	7.02759	6.74349	6.7057	5.29653	5.00878	7.19113	6.98157	6.81992	6.50451	6.77456	6.84249	6.14067	6.72984	6.78235	0.164318	0.999996	0.999903	0.00204556	0.731692	0.999978	2.82643e-06	0.853986	0.999992	0	0	0	1	0	0	1	0	0
AT1G12530	4.05767	3.89109	6.49876	5.87795	6.74676	6.41256	5.91844	5.46595	5.89435	6.22674	5.95166	6.04231	5.00151	4.355	4.45747	6.05524	6.60912	5.82682	5.57187	5.97966	5.64463	5.83131	5.93988	5.85143	0.982145	0.999996	0.999903	0.00368568	0.673959	0.999978	0.00322091	0.595155	0.999992	0	0	0	1	0	0	1	0	0
AT1G12550	4.63764	5.79599	5.4263	4.48217	4.95152	4.69582	4.71735	5.04843	4.56903	4.79428	5.01518	4.85463	6.09878	6.1517	4.84752	5.30296	5.95543	5.28773	4.73629	5.50085	5.10038	4.69382	5.1122	4.14599	0.626979	0.999996	0.999903	0.658011	0.608266	0.999978	0.134567	0.970679	0.999992	0	0	0	0	0	0	0	0	0
AT1G12560	5.50798	4.69661	4.88468	2.8427	2.78906	2.33974	2.5263	3.20186	2.19253	2.26466	2.77027	2.50282	4.13026	5.24574	4.34589	2.86762	2.1604	2.73735	2.23181	2.62074	2.44158	2.23663	2.66862	2.1768	0.595062	0.999996	0.999903	1.14029e-05	0.857179	0.999978	6.79528e-07	0.991843	0.999992	0	0	0	-1	0	0	-1	0	0
AT1G12580	4.04404	5.52642	3.84842	6.00724	6.07138	6.10138	6.3267	6.44344	6.65647	6.18628	6.02131	6.69299	3.48417	6.0033	5.66593	6.00006	5.67864	6.03083	6.06646	5.93696	6.25043	6.64862	6.44747	6.23879	0.464392	0.999996	0.999903	0.103244	0.889097	0.999978	0.00315104	0.764623	0.999992	0	0	0	0	0	0	1	0	0
AT1G12600	4.49638	4.27246	4.17885	5.48768	5.0071	4.05865	3.46556	3.49349	3.34246	3.29121	3.53382	3.18879	3.05472	2.95616	3.62116	3.0074	4.48249	4.34566	2.91098	3.30985	3.62871	3.13625	2.34531	3.07291	0.828003	0.999996	0.999903	0.0799653	0.351675	0.999978	0.179638	0.0239484	0.999992	0	0	0	0	0	0	0	-1	0
AT1G12620	5.99916	5.81182	4.01607	4.93032	4.31087	4.66771	4.7574	4.50719	4.47758	4.71543	5.03323	4.46851	4.27596	4.71561	4.33807	5.72808	5.05005	5.45982	4.57229	4.61639	5.53358	4.85536	4.6674	5.15794	0.0425311	0.999996	0.999903	0.0296334	0.538898	0.999978	0.127501	0.976656	0.999992	-1	0	0	0	0	0	0	0	0
AT1G12630	5.20165	3.69204	3.64245	2.32259	2.89929	2.43859	2.48047	2.31774	2.19007	2.76055	2.30893	2.50622	5.28627	3.60105	3.80279	2.9664	2.49061	2.9513	2.29217	2.85965	2.41678	2.1219	2.16998	2.87402	0.845101	0.999996	0.999903	0.00331011	0.780665	0.999978	0.000806612	0.876647	0.999992	0	0	0	-1	0	0	-1	0	0
AT1G12640	5.87462	6.14643	5.74744	7.06426	6.59308	6.15185	7.09808	7.02235	6.91649	6.92759	7.16717	6.71575	5.63531	5.34889	4.44149	6.45125	6.06404	5.94303	6.47558	6.15809	6.07061	6.46232	6.44362	6.23876	0.611729	0.999996	0.999903	0.00349587	0.923219	0.999978	0.0325363	0.545963	0.999992	0	0	0	1	0	0	0	0	0
AT1G12650	4.46019	3.23697	4.24898	6.00811	6.86363	6.24162	5.88274	5.39684	5.97953	5.8234	5.61044	6.18687	3.79526	3.87885	3.94466	6.00205	5.98633	6.74248	5.31421	6.04	6.31766	5.40764	5.8379	5.97249	0.984971	0.999996	0.999903	2.02558e-06	0.644263	0.999978	1.17662e-06	0.386668	0.999992	0	0	0	1	0	0	1	0	0
AT1G12660	5.08904	5.19335	4.54749	3.07064	3.47036	3.34274	3.47658	3.3842	3.19868	3.11884	3.51731	3.44792	4.11083	4.66792	4.78369	3.25961	3.3077	3.4956	3.63933	3.10468	4.04639	4.17419	3.56066	4.10224	0.412784	0.999996	0.999903	0.000691546	0.707344	0.999978	9.92706e-06	0.965046	0.999992	0	0	0	-1	0	0	-1	0	0
AT1G12680	4.97359	4.68769	4.59064	6.64625	6.75503	6.97175	7.05051	7.11261	7.06613	6.83659	6.75428	6.74143	5.58879	5.59587	6.23399	6.68822	6.21886	6.24563	6.93492	7.11615	6.23949	7.1078	6.77513	6.53977	0.00784695	0.999996	0.999903	0.0509245	0.474417	0.999978	2.4508e-07	0.683431	0.999992	1	0	0	0	0	0	1	0	0
AT1G12710	4.24354	5.20522	5.02866	5.6843	5.63702	5.57825	6.17329	5.93333	5.73052	5.7861	6.00398	5.72829	5.15626	4.0006	4.88781	5.61722	4.97677	4.84921	5.24512	5.26184	5.10244	5.91126	5.56839	5.74331	0.610561	0.999996	0.999903	0.163149	0.953619	0.999978	0.0151113	0.702166	0.999992	0	0	0	0	0	0	0	0	0
AT1G12730	3.80175	4.77406	4.21687	3.81397	4.09254	3.71705	4.6241	4.19612	4.3346	4.47385	4.54297	3.86225	2.87696	3.60769	2.95308	3.47149	2.61191	2.62418	3.83123	3.5004	4.15166	2.47292	4.11051	3.91593	0.879049	0.999996	0.999903	0.573914	0.173381	0.999978	0.334773	0.572157	0.999992	0	0	0	0	0	0	0	0	0
AT1G12740	4.20048	3.95426	3.93837	1.83825	1.97062	2.15185	1.94902	1.93342	2.18112	2.26413	2.05317	2.02091	2.43323	2.21026	2.81779	2.15381	1.9083	2.03457	1.608	2.17677	1.71041	2.13173	2.05982	2.17693	0.00123582	0.999996	0.999903	0.072867	0.701482	0.999978	2.58272e-08	0.975528	0.999992	-1	0	0	0	0	0	-1	0	0
AT1G12750	4.01156	4.72163	3.40909	5.13652	5.24166	5.02714	5.7483	5.55526	5.78276	5.75163	5.57055	5.70747	5.05654	3.37171	3.55664	4.95963	3.92143	4.87784	4.9662	5.42869	5.17001	4.8705	5.40303	4.92297	0.552787	0.999996	0.999903	0.16435	0.420631	0.999978	0.0106319	0.522931	0.999992	0	0	0	0	0	0	1	0	0
AT1G12760	5.41345	6.07573	5.11709	7.67293	7.42844	7.59375	8.21613	8.4471	8.01218	8.35491	8.39163	8.08172	6.23542	6.63895	6.7395	7.34542	7.66812	7.22106	7.81763	8.14733	7.8464	7.86097	7.94661	7.70853	0.0258764	0.999996	0.999903	0.00376394	0.263658	0.999978	1.65775e-07	0.148841	0.999992	1	0	0	0	0	0	1	0	0
AT1G12770	3.15072	3.44324	4.67414	5.53089	5.45849	5.66639	5.37375	5.3117	5.2988	5.47626	5.17163	5.35634	4.1529	4.62621	3.5905	4.25196	5.09137	4.69245	4.72334	5.06354	5.1452	4.81304	4.76149	4.58577	0.0612827	0.999996	0.999903	0.130151	0.692959	0.999978	2.73555e-05	0.840624	0.999992	0	0	0	0	0	0	1	0	0
AT1G12775	3.09464	4.39723	4.6624	3.99542	3.57927	2.94046	3.93728	3.92783	4.79396	4.48642	4.21608	4.07275	2.2572	3.52568	2.97461	5.17787	4.03539	3.92129	4.89267	2.90789	3.95733	4.02378	3.67585	4.00251	0.0403058	0.999996	0.999903	0.00926316	0.6753	0.999978	0.286988	0.518239	0.999992	-1	0	0	1	0	0	0	0	0
AT1G12780	6.0598	8.10956	7.35521	6.70712	6.41035	6.7964	7.26732	6.95506	7.04801	7.22257	7.09896	6.94898	8.25524	6.75434	6.79237	5.98548	5.37453	5.01404	6.73971	6.43913	6.59537	7.11455	6.71474	6.70506	0.126638	0.999996	0.999903	0.000467776	0.118195	0.999978	0.223063	0.681392	0.999992	0	0	0	-1	0	0	0	0	0
AT1G12790	4.75501	3.85592	3.99384	4.97783	4.89043	4.79572	6.03263	5.52793	6.03352	5.93098	5.91549	5.75898	3.8305	3.53795	3.33133	4.64967	3.6305	4.05756	4.95468	4.97528	4.63883	5.48472	4.9186	5.3171	0.842889	0.999996	0.999903	0.0885849	0.142778	0.999978	0.0285213	0.0447291	0.999992	0	0	0	0	0	0	0	0	0
AT1G12800	5.68898	4.40086	4.71042	4.85954	4.68828	5.06335	5.32917	4.93636	5.08548	4.92941	4.7402	5.4096	4.25528	3.80397	4.16528	3.87101	3.64315	3.61081	4.60077	4.35524	4.33333	4.96932	4.55269	4.20495	0.652672	0.999996	0.999903	0.27109	0.176229	0.999978	0.847708	0.787176	0.999992	0	0	0	0	0	0	0	0	0
AT1G12805	5.50085	5.13411	6.27257	2.49153	2.19549	2.22573	2.29748	2.05697	2.60876	2.32596	2.60062	2.05904	6.37237	5.41669	5.32657	3.55121	3.87011	3.58164	3.14028	2.42357	3.09523	2.38628	3.07714	3.57782	0.0647012	0.999996	0.999903	1.72855e-05	0.213428	0.999978	1.07109e-08	0.991843	0.999992	0	0	0	-1	0	0	-1	0	0
AT1G12810	7.96542	8.28731	6.19846	8.40084	8.80203	8.76202	8.51819	8.5455	8.50833	8.62944	8.62807	8.74412	8.0303	6.77755	7.26938	8.61086	8.70049	8.81055	8.55999	8.55256	8.54771	8.74167	8.79998	8.72857	0.850216	0.999996	0.999903	0.00269454	0.882048	0.999978	0.00589104	0.935957	0.999992	0	0	0	1	0	0	1	0	0
AT1G12820	3.23568	5.34314	5.70511	5.48222	6.11273	5.51438	6.82391	6.7512	6.88385	6.95907	6.77091	6.76311	4.70612	5.24927	5.27157	4.77225	4.91179	4.70268	6.37569	6.17849	5.58872	6.14871	6.1811	6.16395	0.142185	0.999996	0.999903	0.55157	0.0791329	0.999978	0.0365859	0.129454	0.999992	0	0	0	0	0	0	0	0	0
AT1G12830	4.44154	3.98848	4.52972	7.11025	7.66227	7.47937	7.14072	6.77464	7.2111	7.26102	6.93411	7.45564	5.65884	6.55894	6.96334	7.40621	7.3998	7.20114	7.26841	7.07698	7.51651	7.29678	7.25524	7.39029	0.00069378	0.999996	0.999903	0.00545994	0.958734	0.999978	1.83269e-09	0.592786	0.999992	1	0	0	0	0	0	1	0	0
AT1G12840	6.7328	5.49996	5.7321	7.40018	7.23668	7.25898	7.37296	7.42711	7.33481	7.13502	7.5337	7.12233	6.04171	4.65072	5.59469	6.74455	6.18607	6.66655	6.94238	7.15489	6.51424	7.28902	7.4772	6.82729	0.800686	0.999996	0.999903	0.00561349	0.655285	0.999978	0.00105006	0.959803	0.999992	0	0	0	1	0	0	1	0	0
AT1G12845	5.57139	4.45946	4.29877	5.56119	5.53189	5.18349	3.15891	4.0823	3.60325	4.03018	4.39039	4.16403	4.00178	4.52196	5.00739	5.63819	5.15272	5.10853	3.14902	3.45393	3.54863	3.84179	3.72186	3.66685	0.863396	0.999996	0.999903	0.0324662	0.00057924	0.999978	0.0643007	0.000999852	0.999992	0	0	0	0	-1	0	0	-1	0
AT1G12850	6.45654	5.12557	5.40207	5.33285	5.23327	5.20907	5.08841	5.15405	4.9804	5.10877	4.85947	5.28701	4.83203	5.26879	5.39474	4.77224	4.83164	4.67766	5.10903	4.20253	4.01901	4.81836	4.99357	4.56751	0.998382	0.999996	0.999903	0.245687	0.649689	0.999978	0.225338	0.8645	0.999992	0	0	0	0	0	0	0	0	0
AT1G12855	3.0991	5.04975	3.62838	2.75913	2.1952	2.80053	2.80188	2.603	2.45661	2.732	2.59266	2.82064	4.08609	3.23675	5.03223	3.19253	3.98624	3.46012	3.06903	2.73272	3.88393	2.39034	2.45024	3.03523	0.413768	0.999996	0.999903	0.248477	0.769315	0.999978	0.00734486	0.9878	0.999992	0	0	0	0	0	0	-1	0	0
AT1G12860	3.74208	3.51627	3.308	5.88628	5.9759	5.85121	5.5589	5.83516	5.7964	5.8006	5.82372	6.0114	3.09425	2.43555	4.92884	5.53355	5.17578	4.67889	5.91467	5.11589	5.88877	6.0493	5.65268	5.54193	0.398746	0.999996	0.999903	0.00116846	0.561363	0.999978	1.47164e-05	0.917818	0.999992	0	0	0	1	0	0	1	0	0
AT1G12890	4.81607	3.27234	4.20887	1.58477	1.45034	3.15216	1.60127	1.18875	1.54051	1.08306	1.64139	2.17344	3.45151	2.5036	1.94063	1.51319	1.4503	1.2364	2.12357	1.39248	1.50602	1.26338	1.54328	2.57932	0.426031	0.999996	0.999903	0.0232565	0.81952	0.999978	0.000398685	0.592786	0.999992	0	0	0	-1	0	0	-1	0	0
AT1G12900	5.35524	6.38159	5.85365	2.93228	2.10352	2.68638	3.06814	2.86495	3.185	2.07353	3.13638	3.22692	5.45409	4.5978	4.50447	2.79077	2.58982	2.58405	3.22466	3.08823	3.00534	2.70754	2.43909	1.96612	0.110021	0.999996	0.999903	5.0372e-06	0.522318	0.999978	9.53035e-09	0.561071	0.999992	0	0	0	-1	0	0	-1	0	0
AT1G12910	3.18415	3.73321	3.74087	5.06003	5.39012	5.03431	5.77518	5.71711	5.63948	5.44091	5.31283	5.50718	4.51854	4.19645	3.94627	5.29342	4.89221	4.72865	5.20047	5.55719	5.06736	5.27785	5.5617	5.22456	0.0794598	0.999996	0.999903	0.00811812	0.554868	0.999978	2.38354e-06	0.232695	0.999992	0	0	0	0	0	0	1	0	0
AT1G12920	2.51635	3.0136	4.04859	4.92278	5.60755	5.23171	5.18848	4.6202	4.90062	5.3432	4.92569	5.1904	2.22149	4.78288	3.76137	4.83478	5.45163	4.80253	4.59831	4.85067	4.51053	4.89026	4.83478	4.76327	0.526445	0.999996	0.999903	0.00614647	0.721324	0.999978	0.000193622	0.801384	0.999992	0	0	0	1	0	0	1	0	0
AT1G12930	4.21084	3.31098	4.61966	6.2915	5.76874	6.23512	6.51692	6.76361	6.825	6.46252	6.32108	6.62078	2.99854	5.33878	5.1534	5.38006	5.02396	5.56167	5.39131	5.99733	6.0594	6.46047	5.88664	6.03916	0.168748	0.999996	0.999903	0.0942032	0.606668	0.999978	0.000168243	0.559779	0.999992	0	0	0	0	0	0	1	0	0
AT1G12940	4.04194	4.26539	3.32747	5.77616	5.72347	5.28309	6.49649	6.44483	6.40749	6.4858	6.38298	6.32365	4.11855	5.41439	4.90682	5.38362	5.33006	4.80034	6.27346	6.25175	5.89161	6.18717	6.02672	5.72044	0.0286314	0.999996	0.999903	0.292966	0.0629568	0.999978	1.88369e-05	0.111003	0.999992	1	0	0	0	0	0	1	0	0
AT1G12950	4.13863	3.58598	2.55335	2.70342	2.54695	2.54509	2.38793	2.05998	1.55054	2.02234	2.56333	2.2051	3.80317	3.53007	3.01191	3.67982	3.2749	4.19926	3.87008	4.73928	4.58586	4.44332	3.31167	4.76035	0.180356	0.999996	0.999903	0.55802	0.382409	0.999978	0.0581047	0.517833	0.999992	0	0	0	0	0	0	0	0	0
AT1G12970	4.44468	4.94385	4.56109	7.98518	7.86459	7.76371	8.79478	8.51334	8.4619	8.62243	8.81666	8.39455	6.52207	6.16956	4.83884	7.67936	7.35695	6.91412	8.21821	8.1778	7.66146	8.12652	8.03112	8.1806	0.0105372	0.999996	0.999903	0.000360102	0.243832	0.999978	7.51585e-09	0.252086	0.999992	1	0	0	1	0	0	1	0	0
AT1G12980	3.89903	3.8588	4.27771	2.42087	2.46642	2.3478	2.50942	2.14271	2.91678	2.34404	2.64203	2.23318	3.2498	3.06599	4.04477	2.28846	2.22579	3.30079	2.35703	2.25916	2.58039	2.35603	2.88061	2.1054	0.246132	0.999996	0.999903	0.0191819	0.792937	0.999978	6.72403e-05	0.935014	0.999992	0	0	0	0	0	0	-1	0	0
AT1G12990	5.50422	6.03748	5.97485	6.18804	5.64708	5.66228	6.30491	6.63435	5.91807	6.72516	6.4867	6.84814	8.36033	8.95635	9.40944	7.2789	8.20432	6.4366	6.95958	7.04005	7.79084	7.71082	6.98016	6.8116	0.0408557	0.999996	0.999903	0.000746483	0.975032	0.999978	0.987785	0.6457	0.999992	1	0	0	-1	0	0	0	0	0
AT1G13000	4.40087	4.20316	4.48324	3.85834	4.15867	3.87274	4.68305	4.23245	4.76871	4.5988	4.67222	4.82471	3.45298	4.28284	3.44248	2.43483	2.88793	2.43308	3.90924	4.04048	3.80895	3.51395	3.79631	3.23229	0.155022	0.999996	0.999903	0.000423271	0.00224051	0.999978	0.148187	0.215398	0.999992	0	0	0	-1	1	0	0	0	0
AT1G13020	4.42056	3.01821	3.91423	5.481	5.37667	5.9415	5.22909	5.14949	5.49849	5.39508	4.76139	5.58898	4.66045	4.65121	3.50594	4.67393	4.64967	3.21502	5.10003	5.57451	4.18669	4.44632	5.15085	5.26741	0.0349159	0.999996	0.999903	0.860011	0.361867	0.999978	0.000651573	0.83831	0.999992	1	0	0	0	0	0	1	0	0
AT1G13030	4.45736	4.18281	5.17569	4.81143	5.01546	5.57777	4.35392	3.4289	4.30926	4.49221	4.11034	4.45274	4.00101	4.40814	3.67712	4.17094	4.23437	4.71557	3.7111	3.98902	4.12132	3.85656	5.17837	4.12788	0.832921	0.999996	0.999903	0.388455	0.567279	0.999978	0.162673	0.0730515	0.999992	0	0	0	0	0	0	0	0	0
AT1G13040	3.39019	2.79944	3.14308	5.80982	5.24452	5.59579	6.05953	6.11206	6.12921	5.83116	6.08554	5.89425	3.98959	6.03288	5.35963	5.54604	5.89263	6.56124	6.07031	6.02288	6.38597	6.33617	6.02245	6.33863	0.0348366	0.999996	0.999903	0.0353998	0.872069	0.999978	2.13248e-06	0.507455	0.999992	1	0	0	0	0	0	1	0	0
AT1G13050	5.06912	3.38564	3.78281	3.59808	3.22736	3.68727	2.58524	3.43649	3.27933	3.30928	3.3587	2.99343	5.83337	4.06566	5.11567	2.68761	3.25186	3.46195	2.97117	4.59918	4.0797	2.42287	3.10567	3.62517	0.178364	0.999996	0.999903	0.00124423	0.422077	0.999978	0.255489	0.777579	0.999992	0	0	0	-1	0	0	0	0	0
AT1G13060	6.62364	7.05291	5.69919	7.78081	7.618	7.4664	7.27081	7.26771	6.95301	7.13344	7.53685	7.23656	5.75865	5.35716	5.78519	7.44477	7.59041	7.23641	7.11272	6.90327	6.98622	6.9137	7.00878	7.03306	0.269458	0.999996	0.999903	4.59878e-06	0.437081	0.999978	0.000457722	0.443052	0.999992	0	0	0	1	0	0	1	0	0
AT1G13080	3.28468	4.79667	4.07078	2.47887	2.14431	2.59542	1.70684	2.11654	2.12843	2.35648	2.08324	2.17035	3.02977	3.85081	3.54412	3.84335	2.80299	2.49077	2.70575	1.9493	2.15164	2.01861	1.7978	2.19455	0.0955772	0.999996	0.999903	0.289218	0.242295	0.999978	0.000220911	0.651408	0.999992	0	0	0	0	0	0	-1	0	0
AT1G13090	4.97977	4.60616	3.86749	5.10895	5.0073	5.10062	6.243	5.55677	5.90789	5.61675	5.74272	5.90122	4.21826	4.38179	3.99237	4.85647	4.48238	4.46667	5.26407	5.69283	4.87101	5.48204	5.12955	4.91358	0.791129	0.999996	0.999903	0.208698	0.193201	0.999978	0.0590646	0.0998839	0.999992	0	0	0	0	0	0	0	0	0
AT1G13100	4.92455	3.68597	4.80024	2.69179	3.79331	2.62969	2.48372	3.1081	3.50354	2.79292	3.20848	2.8899	3.69805	4.44531	3.71027	2.37865	3.89914	3.17465	2.18923	3.1641	3.24868	3.07432	2.9838	2.44742	0.496928	0.999996	0.999903	0.096343	0.790451	0.999978	0.00363369	0.997303	0.999992	0	0	0	0	0	0	-1	0	0
AT1G13120	4.78911	4.64661	4.43077	6.91827	7.03931	6.99741	6.57176	6.19155	6.71147	6.3262	6.09133	6.90041	5.38287	4.06645	4.28817	6.43212	6.70478	6.47216	6.39224	6.39289	5.8447	5.88528	6.47473	6.56924	0.555045	0.999996	0.999903	7.6446e-06	0.638718	0.999978	3.77485e-07	0.479033	0.999992	0	0	0	1	0	0	1	0	0
AT1G13160	4.21277	5.60138	2.78899	6.5465	6.67455	6.282	6.2427	6.33479	6.63279	6.53698	6.05157	6.70689	5.54991	3.978	3.81994	5.90381	5.74647	6.30936	5.61886	6.49818	6.43388	5.71884	5.97561	5.91137	0.476988	0.999996	0.999903	0.00809035	0.886917	0.999978	0.00018318	0.968277	0.999992	0	0	0	1	0	0	1	0	0
AT1G13170	4.78411	4.81708	5.07341	3.05081	3.04615	2.64482	2.70979	2.42035	2.51496	2.93337	3.28341	2.60928	4.06218	4.74973	4.38703	3.75497	3.28396	3.10964	2.94285	3.35964	3.57758	3.32595	2.88645	3.39986	0.0750749	0.999996	0.999903	0.00173856	0.908064	0.999978	5.39135e-07	0.564442	0.999992	0	0	0	-1	0	0	-1	0	0
AT1G13180	4.25188	4.1132	5.97975	4.16815	4.11633	4.79464	5.6472	5.68695	5.75614	5.62125	5.7194	5.85674	4.29888	4.00363	4.80391	3.0862	4.01795	3.76467	4.87543	5.1212	5.1374	5.58943	5.37759	5.29877	0.706146	0.999996	0.999903	0.0739824	0.0226431	0.999978	0.286076	0.0326598	0.999992	0	0	0	0	1	0	0	1	0
AT1G13190	3.93105	6.18603	4.00418	8.04885	8.15525	8.29155	7.97185	8.05652	8.26163	7.98809	7.88893	8.43592	6.29325	6.68759	6.69718	7.75489	7.9241	7.73974	7.64053	7.76506	7.66897	7.8656	7.81431	7.80833	0.00621813	0.999996	0.999903	0.0057508	0.918205	0.999978	2.83051e-08	0.970806	0.999992	1	0	0	1	0	0	1	0	0
AT1G13195	4.4924	5.23054	4.71796	6.02093	5.85728	6.03967	6.65998	6.87288	6.53277	6.34926	6.48706	6.44416	2.58557	3.01956	2.85989	5.11477	5.26046	4.78773	6.51738	6.32762	5.83916	5.95968	5.68977	6.53444	0.0461291	0.999996	0.999903	1.25615e-07	0.00913668	0.999978	0.000334757	0.131227	0.999992	-1	0	0	1	1	0	1	0	0
AT1G13210	2.53911	4.76061	3.99811	2.81322	3.57604	3.28088	3.47258	3.23862	3.26815	3.0671	4.00487	3.73573	3.17714	4.36347	6.31354	3.05446	2.54252	3.76259	3.20832	3.56733	3.57095	4.18637	3.13997	3.49715	0.441291	0.999996	0.999903	0.0240039	0.822385	0.999978	0.381394	0.970806	0.999992	0	0	0	-1	0	0	0	0	0
AT1G13220	4.17875	4.17462	4.52595	5.66505	6.23161	6.00562	5.00988	4.80168	4.90971	5.01111	4.93192	5.13525	4.42298	4.98649	4.5489	5.26694	5.54566	5.33442	4.11027	4.64058	4.81376	4.49307	4.4953	4.74701	0.0528121	0.999996	0.999903	0.00943253	0.0350742	0.999978	1.27502e-06	0.00860163	0.999992	0	0	0	0	0	0	1	-1	0
AT1G13230	4.13932	5.77503	3.12178	3.36784	2.70049	2.59822	2.47698	2.57126	2.70235	3.07384	3.03455	2.16477	2.78385	2.95719	2.48024	2.59764	3.15632	1.78945	2.79441	2.3306	2.28858	2.32251	2.49152	2.14237	0.18989	0.999996	0.999903	0.671731	0.979024	0.999978	0.00543969	0.846002	0.999992	0	0	0	0	0	0	-1	0	0
AT1G13245	2.99662	5.48188	5.48204	5.87539	6.47885	6.26048	6.7608	7.02183	6.65326	7.00959	7.02596	6.93529	5.8903	3.7415	3.82242	5.85943	6.15142	5.82759	7.07814	7.3475	7.28206	6.99863	7.33801	7.15225	0.94894	0.999996	0.999903	0.0142758	0.16239	0.999978	0.00773331	0.648282	0.999992	0	0	0	1	0	0	1	0	0
AT1G13250	4.88331	4.32716	3.50394	3.09863	2.99425	3.50161	3.62478	3.71669	3.30718	3.03697	3.21372	2.75305	8.41145	8.12412	7.80742	5.99432	6.48904	5.5699	4.26224	5.25477	6.22118	4.02591	4.87002	5.40835	0.226915	0.999996	0.999903	0.000143192	0.341733	0.999978	0.0267088	0.790406	0.999992	0	0	0	-1	0	0	-1	0	0
AT1G13260	3.45001	4.21253	2.97835	2.17066	2.31888	2.07198	1.60871	1.58779	1.50768	1.55529	2.02255	1.76637	3.84999	4.38661	4.38167	2.7741	3.81662	3.48642	3.03609	2.95638	2.2054	2.03229	2.3071	2.1165	0.448262	0.999996	0.999903	0.0193463	0.287549	0.999978	0.000381603	0.3291	0.999992	0	0	0	0	0	0	-1	0	0
AT1G13270	3.367	5.21854	4.9501	5.40903	5.30874	5.60321	5.81605	5.61134	5.60605	5.75653	6.06997	5.63511	3.63571	4.47662	2.95271	4.48621	5.14313	4.3212	5.17218	4.83831	5.24542	5.27931	5.03685	4.93462	0.97613	0.999996	0.999903	0.0311531	0.611925	0.999978	0.030687	0.861462	0.999992	0	0	0	0	0	0	0	0	0
AT1G13280	4.31258	4.44907	4.6361	3.74959	4.09694	3.51403	4.04016	4.43093	4.46127	4.48144	4.31124	4.18051	5.57053	4.26884	5.40895	3.42925	3.07369	3.44063	3.49777	3.81287	2.92747	3.94809	3.55827	3.8642	0.0776878	0.999996	0.999903	2.17788e-05	0.912371	0.999978	0.0420136	0.425064	0.999992	0	0	0	-1	0	0	0	0	0
AT1G13290	4.46098	4.32057	4.70233	2.5848	3.04849	2.82424	2.85514	2.65467	2.56572	2.85507	2.62437	2.12887	5.9471	5.52444	5.839	4.1201	4.88775	3.63329	3.53865	3.14235	4.54795	3.33687	3.59514	4.13725	0.89284	0.999996	0.999903	0.000356441	0.508719	0.999978	0.000112129	0.932374	0.999992	0	0	0	-1	0	0	-1	0	0
AT1G13300	4.20958	4.33743	3.55068	2.96431	2.18682	3.0991	2.44779	2.77071	2.75944	2.73227	2.85816	2.88474	5.82472	4.95976	5.84779	4.9146	5.28277	4.74414	3.20734	4.11226	3.99339	2.96537	4.06032	3.96627	0.320629	0.999996	0.999903	0.146174	0.0396773	0.999978	0.00158266	0.955875	0.999992	0	0	0	0	-1	0	-1	0	0
AT1G13320	4.50696	6.20758	6.10684	7.37645	6.95927	7.03679	7.6326	7.4606	7.32666	7.45595	7.25096	7.15352	5.07783	5.98922	5.49431	7.01946	6.83432	7.0558	7.18231	6.7241	6.77643	7.52221	7.08303	7.1395	0.940784	0.999996	0.999903	0.000642461	0.942322	0.999978	0.000285653	0.712221	0.999992	0	0	0	1	0	0	1	0	0
AT1G13340	5.15139	4.35325	5.17095	6.99032	7.35302	7.1346	7.25062	6.87564	7.07353	7.48566	7.5588	7.09873	5.94651	5.90228	4.46543	6.66528	6.36571	6.35135	6.97067	6.75298	5.76262	7.1014	6.88617	7.01999	0.0835987	0.999996	0.999903	0.0131916	0.978534	0.999978	4.14319e-06	0.956558	0.999992	0	0	0	1	0	0	1	0	0
AT1G13350	5.67594	3.2726	5.16114	5.63488	5.92573	5.95987	5.81027	5.5423	6.13984	5.44584	5.17306	6.06296	4.11758	4.08023	3.48271	4.51943	4.51608	5.00132	5.61013	6.02076	4.08822	5.32033	5.38698	5.36888	0.757731	0.999996	0.999903	0.14367	0.587141	0.999978	0.0307644	0.996989	0.999992	0	0	0	0	0	0	1	0	0
AT1G13360	4.82932	5.86306	4.90676	7.64272	7.7287	7.64836	8.14733	8.1283	7.78234	8.13642	8.02619	7.81211	5.93376	5.51266	5.72336	7.54646	7.24441	7.39023	7.95078	8.05738	7.74715	7.83528	7.78392	7.70885	0.114822	0.999996	0.999903	3.80636e-06	0.263086	0.999978	8.14973e-09	0.561937	0.999992	0	0	0	1	0	0	1	0	0
AT1G13380	4.05303	4.39436	3.63595	3.62651	3.84348	4.19584	4.80244	4.97826	4.09406	4.85423	4.94529	4.70668	5.1626	4.95185	5.1992	3.8606	3.86823	2.83605	3.72633	3.85072	3.86731	4.0197	4.283	4.46144	0.0182345	0.999996	0.999903	5.59125e-05	0.659523	0.999978	0.664143	0.175078	0.999992	1	0	0	-1	0	0	0	0	0
AT1G13390	5.28719	3.89109	4.82045	6.61014	6.82475	6.55056	6.37925	6.26159	6.09704	6.47749	6.48432	6.33327	4.06924	4.43865	3.60146	6.38736	6.4618	5.97657	6.51025	6.57152	5.97641	6.71337	6.23167	6.37027	0.734728	0.999996	0.999903	9.06071e-07	0.931489	0.999978	2.81377e-06	0.56469	0.999992	0	0	0	1	0	0	1	0	0
AT1G13400	2.76371	3.34022	3.57479	1.85216	1.87199	2.13393	1.5345	2.17679	1.96868	1.5842	2.25576	1.64557	3.69135	3.88621	4.66454	3.17822	2.33745	2.46378	1.77681	2.82407	2.66302	2.27294	1.80941	2.84291	0.869322	0.999996	0.999903	0.00110814	0.786652	0.999978	0.00206952	0.972533	0.999992	0	0	0	-1	0	0	-1	0	0
AT1G13410	3.52833	3.67624	4.57599	5.05564	4.90742	5.19195	5.50169	4.98165	5.57368	5.40883	5.74065	5.42545	3.82854	3.36018	2.34975	4.71198	3.98726	4.35633	4.59457	4.86686	4.25917	5.40759	4.79922	4.83864	0.960475	0.999996	0.999903	0.00425301	0.797985	0.999978	0.00440042	0.772459	0.999992	0	0	0	1	0	0	1	0	0
AT1G13440	9.57481	9.53973	9.67612	8.48787	8.55912	8.5384	8.87477	8.829	8.81024	9.04049	9.05222	8.91054	8.37628	8.59209	7.4482	8.3043	8.30018	8.65251	8.82106	8.65281	8.73527	8.99775	8.79493	8.7101	0.00908074	0.999996	0.999903	0.31215	0.542089	0.999978	0.000369926	0.615154	0.999992	-1	0	0	0	0	0	-1	0	0
AT1G13450	5.15535	4.24199	4.83615	6.04574	5.97895	6.23181	6.05207	6.04305	6.24847	6.00424	5.90015	6.20154	3.88972	4.58375	4.74624	6.25854	6.13886	6.18633	6.19586	6.26571	6.05223	6.12515	6.35626	6.30827	0.405982	0.999996	0.999903	1.59066e-06	0.979162	0.999978	4.16025e-05	0.981664	0.999992	0	0	0	1	0	0	1	0	0
AT1G13460	3.8481	2.55061	3.76345	6.08787	6.04525	5.95251	5.13375	5.05244	5.34276	5.29294	4.82983	5.36462	2.77115	3.7749	4.8641	5.22743	5.87167	5.66276	5.76807	5.03864	5.62663	4.74415	4.95015	6.22644	0.357994	0.999996	0.999903	0.00105711	0.932878	0.999978	9.83644e-06	0.344594	0.999992	0	0	0	1	0	0	1	0	0
AT1G13470	2.70564	3.90928	3.44897	2.98915	2.45895	2.60368	2.55195	2.39934	2.37275	2.70649	2.88754	2.71486	3.26	4.35434	4.50538	4.09526	4.23719	4.60117	4.05202	4.23574	4.73766	3.23979	3.83889	3.62972	0.157484	0.999996	0.999903	0.467376	0.979162	0.999978	0.0598734	0.820706	0.999992	0	0	0	0	0	0	0	0	0
AT1G13480	4.15363	4.16423	3.35344	2.63962	1.73201	1.73848	1.54564	1.66117	1.96883	2.16694	2.90402	2.0895	3.60156	4.03379	3.88471	4.0727	4.47342	3.3465	4.25036	4.42754	4.43188	4.17769	4.24042	4.53828	0.00413175	0.999996	0.999903	0.743157	0.554783	0.999978	1.62229e-05	0.737468	0.999992	-1	0	0	0	0	0	-1	0	0
AT1G13510	2.74679	3.17135	2.92778	2.40738	2.16155	2.34591	2.29792	1.78185	1.77873	1.88274	1.59697	2.02732	2.72238	4.53661	5.06432	3.41245	3.6759	3.31184	2.92501	2.76368	4.0137	4.15212	2.30284	3.9632	0.998382	0.999996	0.999903	0.237187	0.857514	0.999978	0.213378	0.825548	0.999992	0	0	0	0	0	0	0	0	0
AT1G13540	4.51326	4.34789	3.45093	2.48923	2.62586	2.66893	3.11686	2.57972	2.94458	3.20497	2.48412	2.46825	3.66556	4.99955	6.11917	4.11251	4.49131	3.18542	4.4774	3.68695	4.54514	3.8282	2.73696	3.13308	0.632265	0.999996	0.999903	0.0619043	0.795378	0.999978	0.00515989	0.861908	0.999992	0	0	0	0	0	0	-1	0	0
AT1G13550	3.0384	2.72803	3.75057	2.49062	3.10556	2.30818	2.67798	2.34365	2.74293	2.8345	2.9023	2.10415	4.14048	3.49797	4.82932	3.49177	3.96121	4.43047	2.60526	3.283	3.57338	3.88296	3.25285	3.34591	0.690715	0.999996	0.999903	0.651697	0.239425	0.999978	0.178619	0.97941	0.999992	0	0	0	0	0	0	0	0	0
AT1G13560	4.21887	3.43986	3.76203	6.50993	6.19719	6.25561	6.49721	6.61834	6.56478	6.9029	6.34095	6.61054	4.15985	4.37542	3.50594	5.58896	5.57666	5.26312	6.06873	6.37116	5.15611	6.30961	6.46561	6.053	0.0852894	0.999996	0.999903	0.000171703	0.542089	0.999978	9.85289e-08	0.800357	0.999992	0	0	0	1	0	0	1	0	0
AT1G13570	6.7486	5.4442	6.35907	6.96228	6.5811	6.84634	5.82491	6.2278	6.22194	5.66737	5.97067	6.28571	6.42769	5.69527	6.71519	6.22395	6.2784	6.66894	6.28545	6.10599	5.91235	5.82085	6.05657	6.21266	0.455493	0.999996	0.999903	0.761485	0.687579	0.999978	0.0699282	0.235714	0.999992	0	0	0	0	0	0	0	0	0
AT1G13590	5.21411	4.47157	6.10037	6.3246	6.45599	6.53776	6.29854	6.22564	6.42625	6.6043	6.32749	6.66859	5.98214	6.11622	4.9519	7.00085	6.25526	6.73003	6.1319	5.88924	6.26917	6.31479	6.21054	6.36582	0.807993	0.999996	0.999903	0.0125253	0.389472	0.999978	0.00262674	0.933339	0.999992	0	0	0	0	0	0	1	0	0
AT1G13607	8.40152	9.74258	10.0431	2.33403	2.41845	2.59126	2.5703	2.62773	2.52143	2.17344	2.22221	2.26371	9.11943	9.07853	9.242	2.44578	1.88162	1.82962	3.19541	2.60232	2.33187	3.48472	2.57902	2.79179	0.864088	0.999996	0.999903	1.10076e-13	0.303148	0.999978	1.29773e-13	0.932374	0.999992	0	0	0	-1	0	0	-1	0	0
AT1G13610	3.42079	4.75227	4.24589	2.56178	2.07601	2.19986	2.24877	2.60744	2.27281	2.04044	2.38864	2.42409	2.86356	3.0379	2.891	2.28983	3.22374	2.75147	2.69815	3.21403	3.66524	3.71055	3.01072	2.55195	0.0183903	0.999996	0.999903	0.660614	0.550015	0.999978	3.47186e-05	0.952067	0.999992	-1	0	0	0	0	0	-1	0	0
AT1G13630	4.00554	3.72325	5.19031	5.24528	4.31963	4.88583	4.37726	4.23883	4.2081	4.55416	4.2958	4.1306	4.01808	3.88521	3.96775	3.68953	3.49319	4.02739	4.03943	3.91593	2.87861	4.02991	3.12657	3.99932	0.340237	0.999996	0.999903	0.599914	0.904341	0.999978	0.191664	0.520195	0.999992	0	0	0	0	0	0	0	0	0
AT1G13635	4.00416	5.19282	4.09585	1.88421	1.93963	1.82097	1.82878	1.83991	1.54663	2.28582	1.9111	1.3203	6.1236	4.30218	4.01043	1.81816	2.52187	2.35414	1.71191	1.8184	2.77893	2.10395	2.22634	2.03264	0.979512	0.999996	0.999903	1.53522e-05	0.919277	0.999978	1.18178e-05	0.938694	0.999992	0	0	0	-1	0	0	-1	0	0
AT1G13640	4.55213	3.81341	3.87233	7.32993	6.98532	7.1256	7.76118	7.42131	7.3682	7.62411	7.5447	7.28119	4.83568	4.82254	3.88117	6.86662	5.91802	5.98964	7.22649	7.27093	6.99923	7.01569	6.9496	6.90394	0.0286314	0.999996	0.999903	1.67579e-05	0.075578	0.999978	3.32984e-09	0.616209	0.999992	1	0	0	1	0	0	1	0	0
AT1G13670	4.13362	3.69529	3.50122	2.64226	2.863	2.56275	2.38947	2.16118	2.2301	2.14078	2.26536	1.75467	3.91313	6.44101	4.19765	4.42394	2.34544	3.41915	2.49402	2.78247	3.23643	3.34753	3.04578	3.31391	0.753785	0.999996	0.999903	0.0111074	0.603864	0.999978	0.0430081	0.772326	0.999992	0	0	0	-1	0	0	-1	0	0
AT1G13690	4.79532	6.40761	4.67215	6.99783	7.2119	7.33421	6.92364	6.77791	6.85808	7.10661	6.85791	6.89851	4.29615	4.47498	4.58733	6.77948	6.69648	6.713	6.76617	6.80891	6.60758	6.7717	6.80774	6.83954	0.573815	0.999996	0.999903	9.43852e-07	0.998018	0.999978	7.49765e-06	0.697655	0.999992	0	0	0	1	0	0	1	0	0
AT1G13700	5.87523	5.3414	4.85946	3.47965	3.67557	3.89268	3.82981	3.71684	3.87327	3.58408	4.21095	4.01625	5.66671	4.92584	5.38766	4.04917	3.64421	3.87017	3.40065	3.38544	3.87219	3.57887	3.77954	3.57914	0.754046	0.999996	0.999903	5.23448e-05	0.616673	0.999978	6.97401e-06	0.909803	0.999992	0	0	0	-1	0	0	-1	0	0
AT1G13710	3.77063	4.66562	4.24778	2.47776	2.3789	2.42983	3.04258	3.03351	2.34031	2.94768	2.44031	2.09027	6.00684	5.2569	5.88356	4.39172	3.03656	4.21862	2.76596	3.03306	4.9688	3.78333	4.10913	4.5652	0.97857	0.999996	0.999903	0.00111835	0.799271	0.999978	0.000948628	0.790981	0.999992	0	0	0	-1	0	0	-1	0	0
AT1G13730	5.46213	5.90531	5.14835	6.03439	6.25332	6.67463	6.10496	5.78583	6.31408	6.00777	5.2588	6.18663	5.35372	5.81473	4.94485	6.18219	5.22657	5.68485	5.55851	5.54286	5.1959	5.77737	5.488	5.45381	0.469812	0.999996	0.999903	0.354904	0.719657	0.999978	0.018874	0.795972	0.999992	0	0	0	0	0	0	0	0	0
AT1G13740	4.65332	5.43232	4.66027	9.22008	9.24216	9.50019	8.13839	8.08732	8.34058	7.98887	7.70357	8.1025	5.01325	6.43741	5.28519	8.88752	9.00015	8.79239	7.97374	7.80286	7.9406	7.99938	7.81234	7.87859	0.0684202	0.999996	0.999903	1.54025e-09	0.0506272	0.999978	1.15253e-11	0.0229915	0.999992	0	0	0	1	0	0	1	-1	0
AT1G13750	4.26577	4.74473	4.08678	2.53595	2.43553	2.18583	2.63793	2.59661	2.54066	2.49094	2.96912	2.59618	3.47144	3.94131	4.16286	2.4294	2.5495	3.09924	2.46596	2.43028	2.54853	2.1734	2.18106	2.67526	0.119337	0.999996	0.999903	0.000361641	0.731692	0.999978	3.31858e-07	0.798483	0.999992	0	0	0	-1	0	0	-1	0	0
AT1G13760	4.4289	4.14122	4.42434	2.53895	2.15677	2.29047	2.1751	1.83599	2.15009	2.06318	2.34248	2.23731	4.03499	3.49755	4.80269	2.30028	2.62264	2.03182	1.82625	2.28523	2.32721	1.87986	2.30486	2.44452	0.75912	0.999996	0.999903	8.23902e-06	0.812244	0.999978	1.22309e-06	0.739334	0.999992	0	0	0	-1	0	0	-1	0	0
AT1G13770	4.28373	4.77178	3.93042	4.14377	4.81352	4.55289	5.00167	5.07023	4.72224	4.60488	4.79735	4.95201	2.1996	2.87167	2.92813	4.34797	3.28915	3.63516	4.07954	3.83001	3.43995	4.67642	4.05785	3.59525	0.169855	0.999996	0.999903	0.00500382	0.982017	0.999978	0.62175	0.59429	0.999992	0	0	0	1	0	0	0	0	0
AT1G13780	4.21043	4.84904	4.56499	6.37935	6.55744	6.54135	6.91025	7.21668	7.11776	6.98431	7.09824	7.12357	3.58479	4.41695	3.24984	6.07299	5.82535	6.06614	6.68595	6.90489	6.98177	6.90374	6.38615	6.71319	0.633652	0.999996	0.999903	1.31682e-07	0.0563241	0.999978	6.13343e-07	0.24862	0.999992	0	0	0	1	0	0	1	0	0
AT1G13800	4.51727	2.62596	4.87491	3.36976	3.99921	3.98183	4.44062	3.48598	4.05651	3.46221	3.47	4.04863	4.13757	5.34524	3.59021	5.04734	5.66934	5.39292	4.6826	4.6103	6.04123	5.70324	4.74566	5.23976	0.24187	0.999996	0.999903	0.0798531	0.84958	0.999978	0.689383	0.922118	0.999992	0	0	0	0	0	0	0	0	0
AT1G13810	7.19939	6.38244	4.43747	5.65537	5.69623	5.99126	5.66357	5.63067	5.74288	5.50015	5.55506	5.62146	4.47206	5.15712	4.99224	5.67292	5.41488	5.44335	5.52754	5.70931	5.00612	5.47068	5.37458	5.29956	0.328562	0.999996	0.999903	0.178217	0.939745	0.999978	0.620351	0.958882	0.999992	0	0	0	0	0	0	0	0	0
AT1G13820	3.71084	4.83494	4.94312	7.40197	7.31105	7.45434	7.2051	6.96151	6.92104	6.91962	6.95132	6.61942	4.31364	3.19631	4.36622	7.4098	6.92798	7.13307	7.26298	7.21888	6.68983	7.12591	7.27238	7.04391	0.679095	0.999996	0.999903	1.00318e-08	0.915316	0.999978	3.02112e-08	0.670716	0.999992	0	0	0	1	0	0	1	0	0
AT1G13830	4.84342	4.70534	4.80197	2.61498	2.37536	2.75244	1.9148	2.65035	2.351	2.56323	2.46444	2.22965	5.67652	4.86662	5.12339	3.5551	3.98191	3.2684	1.88722	3.10541	3.84256	2.4256	2.42595	2.67525	0.443949	0.999996	0.999903	0.00031616	0.328581	0.999978	5.84046e-06	0.806132	0.999992	0	0	0	-1	0	0	-1	0	0
AT1G13870	5.97997	4.56435	5.19341	6.5746	6.87246	6.96663	7.05675	7.04044	7.0223	6.80717	7.1345	6.99837	5.03215	5.01721	5.87201	6.42234	6.09707	6.19186	6.89837	6.69963	6.57716	6.97056	6.78718	7.13325	0.310439	0.999996	0.999903	0.00760098	0.40065	0.999978	4.66004e-05	0.800149	0.999992	0	0	0	0	0	0	1	0	0
AT1G13880	5.12819	4.91572	5.98822	7.71643	7.63422	7.79913	7.93158	7.811	7.77307	7.49905	7.43592	7.45126	4.59058	4.07918	6.03327	6.9047	7.09155	7.30132	7.48523	7.42479	7.73531	7.2643	7.71356	7.59609	0.842692	0.999996	0.999903	8.67673e-06	0.547274	0.999978	2.05598e-06	0.937117	0.999992	0	0	0	1	0	0	1	0	0
AT1G13900	4.05922	4.2315	4.37801	5.00085	4.72591	4.83421	5.57245	5.63425	5.52372	5.6686	5.85832	5.51083	5.22893	6.229	6.23922	4.41077	5.28341	5.25708	5.43633	5.14492	5.12777	5.69625	5.21144	5.359	0.00889775	0.999996	0.999903	0.00588043	0.699792	0.999978	0.0405386	0.157117	0.999992	1	0	0	0	0	0	0	0	0
AT1G13910	3.8404	4.01655	4.12993	3.32846	3.25252	3.29866	4.50442	4.01832	4.13652	4.44783	4.59753	4.54	3.96643	3.91827	4.03761	3.3256	3.3311	2.71496	3.52556	3.88708	3.87924	4.54058	4.02539	3.51138	0.811926	0.999996	0.999903	0.00501436	0.162583	0.999978	0.0139224	0.0323008	0.999992	0	0	0	0	0	0	0	0	0
AT1G13930	4.78854	4.69547	5.76037	3.42932	3.5609	3.22706	3.13094	2.80104	3.10629	3.70891	3.54375	3.57489	5.17377	4.86869	5.01565	2.99442	2.92601	2.91614	2.67947	2.73568	2.43303	2.87229	2.9114	3.1585	0.463087	0.999996	0.999903	1.73432e-07	0.532182	0.999978	2.27861e-06	0.486308	0.999992	0	0	0	-1	0	0	-1	0	0
AT1G13940	4.54074	3.988	5.78226	5.45576	5.64358	6.09252	5.91187	5.84383	6.13045	6.06822	5.95305	6.34857	4.18309	3.07586	4.38726	4.60454	5.07548	5.22362	4.78815	4.9367	4.87474	5.45556	5.64416	5.00877	0.896691	0.999996	0.999903	0.0124257	0.926889	0.999978	0.020404	0.858075	0.999992	0	0	0	1	0	0	0	0	0
AT1G13950	4.95668	3.54321	4.67861	2.14555	2.91714	2.24892	2.09314	2.26649	2.0152	2.07452	1.84885	2.00222	3.73007	4.00591	5.03439	3.72072	3.492	2.43268	2.69175	3.55206	3.28735	2.70011	3.18514	3.92612	0.29284	0.999996	0.999903	0.029067	0.979232	0.999978	0.000167262	0.817019	0.999992	0	0	0	-1	0	0	-1	0	0
AT1G13960	5.51438	4.355	5.30605	8.26944	8.3179	8.35118	8.25858	7.72146	8.4149	8.37544	7.81389	8.57441	5.50796	5.01792	4.40312	7.92662	7.81936	7.83822	8.02074	8.00935	8.08977	8.01273	8.06275	8.00111	0.588213	0.999996	0.999903	2.30656e-08	0.818788	0.999978	2.31785e-09	0.8645	0.999992	0	0	0	1	0	0	1	0	0
AT1G13980	3.82867	5.43889	5.18669	3.70639	3.74724	4.03004	4.40317	5.08802	4.5415	4.67175	5.09085	4.85502	4.60513	4.20008	4.52881	3.4075	3.48209	4.42734	4.1088	4.09013	4.59219	4.41714	3.88685	3.89594	0.699116	0.999996	0.999903	0.0917752	0.499596	0.999978	0.0125035	0.197621	0.999992	0	0	0	0	0	0	0	0	0
AT1G13990	5.06815	6.01172	5.28217	6.78711	7.33274	7.18448	6.78247	6.7694	6.87975	6.8178	7.11096	6.84147	5.11357	4.1676	5.14946	7.19419	6.94209	6.67595	7.08252	7.21716	6.59319	6.95264	6.87517	6.89778	0.441971	0.999996	0.999903	1.00744e-06	0.979162	0.999978	1.90419e-05	0.721594	0.999992	0	0	0	1	0	0	1	0	0
AT1G14000	5.88669	4.59525	4.25291	7.61109	7.77777	7.74193	7.54734	7.4881	7.6929	7.41864	7.17933	7.55532	5.24938	5.09317	4.2051	7.20528	7.12012	6.88915	7.3279	7.41701	6.89143	7.23674	7.36254	7.26837	0.411326	0.999996	0.999903	2.98637e-06	0.876966	0.999978	7.25198e-08	0.923064	0.999992	0	0	0	1	0	0	1	0	0
AT1G14010	4.00071	5.52526	6.31373	5.33723	5.27434	5.25626	5.49727	5.71365	5.62715	5.36939	5.17289	5.33999	5.47131	5.42835	4.79755	4.64537	4.35665	4.51022	5.44484	5.21631	3.90998	5.56361	4.92951	3.96939	0.457188	0.999996	0.999903	0.158737	0.752574	0.999978	0.98537	0.834211	0.999992	0	0	0	0	0	0	0	0	0
AT1G14020	4.61232	3.40996	2.9662	5.59707	5.08484	5.56968	6.03067	6.37935	6.18865	5.78581	5.75588	5.82509	5.41289	4.56419	4.44346	5.24838	5.33118	4.58814	5.72783	5.38982	5.54187	5.57954	5.74925	5.15223	0.0333258	0.999996	0.999903	0.528583	0.479923	0.999978	7.04107e-05	0.235714	0.999992	1	0	0	0	0	0	1	0	0
AT1G14030	3.78494	4.91469	5.02383	3.46482	3.72754	3.72981	4.28493	4.36571	4.46804	4.27256	4.22512	4.26577	4.44496	3.38056	4.6002	2.69325	3.71557	4.34789	3.78007	3.90178	4.01399	3.89847	3.05147	4.17383	0.678051	0.999996	0.999903	0.209784	0.741398	0.999978	0.0316084	0.370997	0.999992	0	0	0	0	0	0	0	0	0
AT1G14040	2.98418	2.28046	3.85926	2.95954	2.40655	3.43803	4.17927	2.94669	3.25182	2.7651	3.36629	3.16685	3.84596	3.92203	4.27857	4.10448	4.06411	2.42656	3.58419	4.03268	4.32381	2.49189	3.23276	4.36263	0.746633	0.999996	0.999903	0.385314	0.694315	0.999978	0.845223	0.695051	0.999992	0	0	0	0	0	0	0	0	0
AT1G14048	1.91764	3.84158	4.47833	2.75153	2.79577	2.65289	2.48122	2.76143	2.13208	3.02465	3.45967	3.49949	3.74812	4.74907	7.33502	5.01827	4.92002	4.23797	4.57503	3.48291	5.3845	5.71171	4.74286	4.92135	0.943452	0.999996	0.999903	0.469267	0.895979	0.999978	0.344151	0.922316	0.999992	0	0	0	0	0	0	0	0	0
AT1G14060	3.42064	3.35051	3.87928	6.22537	6.63406	6.62304	5.8646	5.94827	5.70407	5.7964	5.79407	5.60194	5.1609	4.89892	5.46793	6.47757	6.33292	6.3214	5.39294	5.3256	5.57398	5.41678	5.84913	5.27622	0.000757349	0.999996	0.999903	9.11119e-05	0.0169805	0.999978	1.69932e-10	0.115207	0.999992	1	0	0	1	0	0	1	0	0
AT1G14120	4.42413	4.19494	3.57466	3.80671	3.22637	3.92772	2.89773	2.85456	2.91688	2.8449	2.85328	2.5413	3.92735	3.57778	3.99539	3.37314	3.33969	3.05691	2.99181	3.12008	3.6998	3.4014	3.215	2.993	0.798549	0.999996	0.999903	0.0570925	0.988733	0.999978	0.152914	0.106326	0.999992	0	0	0	0	0	0	0	0	0
AT1G14130	4.93619	4.96273	4.93583	5.93956	6.06936	5.73686	4.9322	5.11529	4.5868	5.21569	5.50388	5.08824	5.11297	5.53732	4.51948	5.56339	5.40951	5.14091	4.71895	4.80959	4.27941	4.68283	4.45906	4.57917	0.214775	0.999996	0.999903	0.277234	0.086772	0.999978	0.00139038	0.0166957	0.999992	0	0	0	0	0	0	0	-1	0
AT1G14140	3.50258	5.01802	2.71853	4.30569	3.76158	4.00518	4.31651	4.47742	4.40709	4.62301	4.65062	4.07265	5.48898	3.91892	4.9796	3.81474	4.44267	4.61552	4.04192	3.78648	4.25066	3.94174	4.30151	3.41003	0.405118	0.999996	0.999903	0.310133	0.812349	0.999978	0.55999	0.77887	0.999992	0	0	0	0	0	0	0	0	0
AT1G14150	4.88159	4.36848	3.33517	3.07979	3.32843	2.59462	2.25879	2.34084	2.57023	2.73677	2.2295	3.04294	5.27258	3.21069	4.06109	3.47114	2.93395	2.97632	3.68959	1.6152	3.00511	3.44696	2.49518	2.6461	0.915808	0.999996	0.999903	0.0618956	0.771585	0.999978	0.0296794	0.626652	0.999992	0	0	0	0	0	0	-1	0	0
AT1G14160	3.44494	3.33145	3.83577	1.99045	1.84185	2.55553	1.72353	1.99672	2.51583	2.02825	1.92954	2.16599	5.13868	4.51794	4.37732	3.53221	2.99603	3.48433	3.36666	2.36003	4.36718	3.42329	2.95868	3.49612	0.94673	0.999996	0.999903	0.00283935	0.984107	0.999978	0.00139196	0.977687	0.999992	0	0	0	-1	0	0	-1	0	0
AT1G14170	4.78864	5.58988	5.07676	7.73595	7.95185	7.58994	6.74951	6.23192	6.74244	6.6576	6.56259	6.58362	5.40191	4.9738	4.43919	6.60101	6.75151	7.27638	5.46821	5.9313	5.02624	5.94491	6.14161	5.56977	0.28482	0.999996	0.999903	5.60389e-06	0.00632168	0.999978	5.51245e-08	0.0195366	0.999992	0	0	0	1	-1	0	1	-1	0
AT1G14180	3.39419	3.87909	3.10858	2.27052	1.88461	1.86696	1.68876	2.01247	2.45696	1.69856	1.88268	2.48106	3.52524	5.00766	3.98584	3.05408	3.25234	3.60753	4.26273	3.30144	3.95555	2.30073	2.51913	3.3849	0.470375	0.999996	0.999903	0.0417685	0.483796	0.999978	0.00107938	0.979943	0.999992	0	0	0	0	0	0	-1	0	0
AT1G14190	5.44451	3.52801	5.14744	3.79003	3.67679	3.82019	4.60313	4.39284	4.40649	4.56502	4.48553	4.6974	4.6909	5.41347	3.88285	4.40564	4.84357	3.85308	3.62031	3.68489	3.80187	4.11065	4.6472	4.44316	0.445513	0.999996	0.999903	0.513981	0.388805	0.999978	0.0302639	0.399222	0.999992	0	0	0	0	0	0	0	0	0
AT1G14200	5.34564	5.86141	6.27832	9.73217	9.70763	9.51353	9.83486	9.71524	9.34557	9.9714	10.0187	9.48893	6.33534	7.19347	6.69976	8.98401	9.14058	9.05172	9.57584	9.57164	9.3508	9.75393	9.52171	9.60381	0.00698166	0.999996	0.999903	7.33092e-08	0.392972	0.999978	1.92222e-11	0.988754	0.999992	1	0	0	1	0	0	1	0	0
AT1G14205	2.98864	2.73408	4.30851	4.48238	4.60001	4.52684	5.12932	5.17448	5.11561	5.27491	5.64021	5.41355	3.05482	3.84666	2.86302	4.75662	3.38543	3.48359	4.46336	5.25946	4.00538	5.23135	5.12536	5.12805	0.50891	0.999996	0.999903	0.1634	0.355239	0.999978	0.00786422	0.504467	0.999992	0	0	0	0	0	0	1	0	0
AT1G14210	3.45561	3.01205	4.64193	3.38035	3.71392	3.36936	3.49154	3.67058	4.07985	4.1343	3.88342	3.7536	3.55862	3.53646	3.26329	2.9396	3.72536	2.96367	4.10056	4.08579	4.08337	3.60044	3.64212	4.52985	0.976802	0.999996	0.999903	0.535325	0.15259	0.999978	0.560987	0.814186	0.999992	0	0	0	0	0	0	0	0	0
AT1G14225	5.04579	4.8316	5.49439	3.20739	2.8418	3.22748	2.61301	3.09727	2.70726	3.03834	2.28076	2.92428	5.24217	4.48761	5.22903	4.87086	3.52025	3.01846	3.15312	2.63802	3.15992	3.20316	3.21051	3.86057	0.274162	0.999996	0.999903	0.00709591	0.23266	0.999978	3.1097e-05	0.809945	0.999992	0	0	0	-1	0	0	-1	0	0
AT1G14230	4.85433	5.84043	5.03066	5.48002	5.36483	5.31318	4.94423	5.28313	5.15651	5.36997	5.12672	5.24467	6.23695	4.57016	5.34358	3.87018	3.94084	4.53995	5.27838	4.60012	4.91539	4.92129	4.0965	4.75083	0.0479723	0.999996	0.999903	0.00269632	0.199726	0.999978	0.705833	0.822324	0.999992	1	0	0	-1	0	0	0	0	0
AT1G14270	4.52916	4.63065	4.06136	3.52471	3.23239	3.32415	4.44243	4.05039	4.23641	4.38089	4.64706	3.94433	3.64948	3.80803	3.77138	3.15162	3.05289	3.92615	3.381	3.86673	4.0252	3.69685	3.62118	3.46243	0.217328	0.999996	0.999903	0.225436	0.488055	0.999978	0.00104054	0.0573526	0.999992	0	0	0	0	0	0	-1	0	0
AT1G14290	4.05675	4.03851	3.60382	2.99189	2.74272	2.90566	3.20686	2.6727	3.30982	3.13996	3.06659	3.54866	4.20527	4.22614	3.93371	2.57308	2.74065	3.59798	3.58738	3.17157	3.63438	3.45006	2.49699	2.74065	0.861106	0.999996	0.999903	0.00152479	0.395175	0.999978	0.00305551	0.859914	0.999992	0	0	0	-1	0	0	-1	0	0
AT1G14300	5.34298	5.7621	6.0006	8.36889	8.16689	8.35787	8.31917	8.39582	8.32463	8.13608	8.08295	8.21045	5.50209	4.79462	4.92015	7.93067	7.598	7.73747	7.91403	7.86274	7.65368	8.12931	7.88595	7.97151	0.882197	0.999996	0.999903	8.73519e-10	0.937151	0.999978	9.67793e-10	0.965258	0.999992	0	0	0	1	0	0	1	0	0
AT1G14310	3.93087	3.28839	4.88534	4.54813	4.42682	4.17252	4.17103	3.1719	3.90476	3.31988	4.12876	3.94846	4.17697	2.98142	2.45868	2.72068	3.64477	3.32354	3.19865	3.60574	3.49449	4.06817	3.01524	3.49045	0.751188	0.999996	0.999903	0.963167	0.86088	0.999978	0.450962	0.523944	0.999992	0	0	0	0	0	0	0	0	0
AT1G14320	10.1996	10.017	10.0777	10.1131	10.2798	10.2406	10.2307	10.2095	10.0201	10.2692	10.3369	10.0405	9.47189	8.94993	8.75507	9.98651	9.83041	9.99493	10.1208	10.2673	9.96871	10.2016	10.2496	10.2248	0.0786784	0.999996	0.999903	0.000950464	0.721506	0.999978	0.627161	0.954937	0.999992	0	0	0	0	0	0	0	0	0
AT1G14330	4.33349	3.446	3.81994	3.73953	4.20785	4.0671	3.98638	3.79154	4.43797	4.16633	4.61036	4.25893	5.63478	5.70943	4.67412	4.135	4.37469	4.34532	3.91439	4.35586	3.83106	3.47133	3.70412	4.35	0.0605339	0.999996	0.999903	0.00459492	0.737266	0.999978	0.683977	0.96439	0.999992	0	0	0	-1	0	0	0	0	0
AT1G14340	3.49632	5.35347	4.94372	5.01057	4.43122	5.03519	5.91125	5.82552	5.56702	5.91954	6.02014	5.65092	4.78635	5.42562	4.64727	4.11504	4.60069	4.29471	5.5896	5.02221	5.44097	4.61093	5.46583	5.82275	0.289903	0.999996	0.999903	0.151659	0.136999	0.999978	0.5811	0.182945	0.999992	0	0	0	0	0	0	0	0	0
AT1G14380	5.39142	6.463	5.1422	5.29883	4.62558	4.95129	4.96337	4.89287	5.06167	4.9821	4.99313	5.23047	5.34623	5.65752	4.55847	3.40598	3.40576	3.50551	4.22302	3.91832	3.69898	4.43793	4.487	4.00683	0.103893	0.999996	0.999903	3.92777e-05	0.414988	0.999978	0.0413915	0.992512	0.999992	0	0	0	-1	0	0	0	0	0
AT1G14390	4.26859	4.30506	4.9887	3.89648	3.1071	4.15714	5.17477	4.81637	5.1527	4.97383	4.66219	4.87317	3.6515	3.4724	3.51195	4.61431	3.413	3.75698	4.90571	5.08412	4.76255	5.16579	4.56852	4.43982	0.0655299	0.999996	0.999903	0.282579	0.0700422	0.999978	0.0224236	0.0127021	0.999992	0	0	0	0	0	0	0	1	0
AT1G14400	9.4121	10.1827	9.7428	9.57327	9.78745	9.47293	10.3077	10.1301	9.79448	10.3159	10.2302	9.95466	9.09197	8.76136	8.27522	9.54034	9.44066	9.53464	10.0254	10.1108	9.8316	10.0638	10.0974	9.89768	0.057443	0.999996	0.999903	0.00683605	0.303809	0.999978	0.53304	0.366467	0.999992	0	0	0	0	0	0	0	0	0
AT1G14410	3.42064	5.80439	5.79425	7.30857	6.80749	6.66419	7.51953	7.45824	7.47912	7.68489	7.55103	7.47922	4.00232	5.16108	3.94686	6.37673	5.73869	6.63845	6.86388	7.32948	6.76792	7.38646	7.13563	7.28716	0.976052	0.999996	0.999903	0.000820166	0.408672	0.999978	0.00047693	0.625134	0.999992	0	0	0	1	0	0	1	0	0
AT1G14430	4.32414	3.67418	4.45543	3.09882	3.60261	3.90113	2.54333	2.00417	2.76647	2.71666	2.80382	2.3674	4.46397	5.36589	6.32125	3.32612	4.28312	3.68369	3.35376	2.65316	4.03708	2.56602	3.13832	2.73643	0.236351	0.999996	0.999903	0.00130827	0.652894	0.999978	0.162371	0.139874	0.999992	0	0	0	-1	0	0	0	0	0
AT1G14450	4.99618	7.2517	6.21168	6.03125	6.32672	6.421	6.39611	6.36142	6.13588	6.18931	6.35864	6.23556	7.17389	6.0596	6.42734	6.84115	6.62056	6.79093	6.70191	6.36682	5.66301	6.81447	6.58689	6.36777	0.932466	0.999996	0.999903	0.667939	0.544956	0.999978	0.807116	0.985017	0.999992	0	0	0	0	0	0	0	0	0
AT1G14455	4.01724	4.93035	4.15793	2.88113	3.03493	2.80953	3.49456	3.02389	3.28959	2.81895	3.49974	3.129	3.38512	3.73373	3.94806	3.6429	3.34021	2.78443	3.44317	3.1816	2.86004	3.99365	3.52588	3.96086	0.0820939	0.999996	0.999903	0.186256	0.911935	0.999978	8.21651e-05	0.623641	0.999992	0	0	0	0	0	0	-1	0	0
AT1G14470	3.28514	4.21464	4.87697	4.30278	4.4996	5.15518	5.38472	4.85588	5.01234	5.45623	4.73359	5.34379	2.80151	5.06983	5.32741	4.73886	5.07231	4.43319	4.52012	4.8791	4.67685	4.81117	4.14177	4.48677	0.884904	0.999996	0.999903	0.52749	0.974207	0.999978	0.30812	0.764623	0.999992	0	0	0	0	0	0	0	0	0
AT1G14490	3.46234	3.42027	3.07403	6.29019	6.31824	6.38163	5.92998	6.7082	6.16435	6.13704	6.54866	6.01412	5.8696	5.41217	6.02161	6.17245	5.98819	6.81441	6.14104	6.31286	5.60907	5.38849	6.13053	5.82131	0.000233374	0.999996	0.999903	0.0898541	0.641283	0.999978	3.71899e-09	0.96439	0.999992	1	0	0	0	0	0	1	0	0
AT1G14500	4.04941	3.1033	5.17225	2.6492	2.47765	2.63339	2.83543	2.7826	3.9358	2.77653	3.25433	3.42165	3.00291	2.82566	3.73126	1.96337	2.40726	2.70541	2.66885	2.35643	3.05308	3.29148	2.94879	2.54062	0.434619	0.999996	0.999903	0.0768222	0.735867	0.999978	0.00173919	0.533391	0.999992	0	0	0	0	0	0	-1	0	0
AT1G14510	4.73955	4.37214	4.48552	7.784	8.16617	8.1255	8.15396	8.32252	8.27049	8.17758	8.05342	8.29976	3.67308	2.64799	4.15824	7.87323	8.11911	7.70001	8.49349	8.35625	7.8122	8.38655	8.18462	7.86577	0.135026	0.999996	0.999903	2.36679e-11	0.629184	0.999978	5.93374e-10	0.819498	0.999992	0	0	0	1	0	0	1	0	0
AT1G14518	3.2638	4.47495	4.97166	1.88317	2.2262	2.44192	1.95998	1.91492	2.00448	1.60529	1.93961	1.9287	2.93837	3.78193	3.10876	2.09539	1.61872	2.26811	2.47246	1.98907	3.1471	2.07441	2.35469	2.21215	0.304051	0.999996	0.999903	0.00294299	0.452048	0.999978	1.70281e-05	0.857373	0.999992	0	0	0	-1	0	0	-1	0	0
AT1G14520	8.09666	8.76797	8.89775	7.89997	7.59449	7.65939	6.43028	6.43885	6.43229	6.29208	6.31915	6.36748	8.37764	8.197	7.60695	7.48266	7.39181	7.25508	5.96478	6.27025	5.57285	6.60991	6.16352	6.19639	0.765674	0.999996	0.999903	0.0224188	0.00126276	0.999978	0.00374935	0.00334833	0.999992	0	0	0	0	-1	0	0	-1	0
AT1G14530	3.42702	3.66559	5.01143	7.27213	7.42131	7.22693	7.95411	7.93302	8.16621	7.89823	7.79501	8.02321	3.21414	3.64411	3.54447	7.36203	7.25376	7.34954	7.92728	7.83167	7.78847	7.7475	7.8068	7.9249	0.340097	0.999996	0.999903	1.09754e-10	0.341023	0.999978	9.48392e-10	0.185037	0.999992	0	0	0	1	0	0	1	0	0
AT1G14560	2.28329	2.38653	4.62793	5.71891	5.81788	5.70854	6.22187	6.27367	6.42413	6.09556	6.35908	5.83622	4.22833	4.78183	4.80078	4.7693	5.25923	5.8931	5.92951	6.39447	5.48568	5.87847	5.77763	5.81819	0.0276153	0.999996	0.999903	0.145542	0.471408	0.999978	6.65857e-06	0.598726	0.999992	1	0	0	0	0	0	1	0	0
AT1G14570	7.12235	8.09582	7.55442	8.37731	8.0418	8.17526	8.04299	8.05657	8.00515	8.14425	7.96458	8.31351	7.05893	6.93344	6.01664	7.97828	7.64747	7.66644	7.57804	7.95211	7.55315	7.94573	7.79845	7.74328	0.409463	0.999996	0.999903	0.00128227	0.932196	0.999978	0.0450028	0.865633	0.999992	0	0	0	1	0	0	0	0	0
AT1G14580	8.27466	7.65975	7.73973	8.65258	8.84294	8.79799	8.13417	8.16558	8.2141	8.23222	8.44626	8.17533	8.50524	8.22414	7.88953	8.40695	8.41467	8.59101	7.76557	7.86304	7.81199	7.85226	7.95559	7.57388	0.185006	0.999996	0.999903	0.295718	0.0942654	0.999978	0.00106655	0.144406	0.999992	0	0	0	0	0	0	0	0	0
AT1G14590	4.3709	4.25112	4.07642	5.08681	5.16976	4.62604	5.00476	4.45871	4.70377	4.75376	4.62894	4.46572	4.41103	3.28815	2.88821	5.26615	4.65593	4.17359	4.39515	4.18824	4.26958	4.50659	4.29951	3.72159	0.552209	0.999996	0.999903	0.00361599	0.56574	0.999978	0.0473217	0.832215	0.999992	0	0	0	1	0	0	0	0	0
AT1G14610	5.34189	5.53909	4.78801	7.54168	7.33769	7.64225	7.80549	7.57823	7.94914	7.57322	7.17293	7.84543	5.07463	4.92167	4.93652	6.81647	6.68504	7.14117	6.90878	7.04052	6.80598	7.24636	7.04111	7.16764	0.464202	0.999996	0.999903	3.32745e-07	0.962503	0.999978	1.40803e-08	0.670549	0.999992	0	0	0	1	0	0	1	0	0
AT1G14620	4.81114	4.644	5.00065	6.46713	6.18176	6.06238	6.56773	6.41932	6.23864	6.38832	6.76044	6.20242	3.52481	4.49864	4.42619	5.0261	5.03836	5.1386	5.68096	5.15537	4.9489	5.49232	6.14847	5.76782	0.398634	0.999996	0.999903	0.00544191	0.778742	0.999978	6.85779e-05	0.860115	0.999992	0	0	0	0	0	0	1	0	0
AT1G14630	4.44788	4.36781	4.09812	2.751	2.5899	2.72457	2.10969	2.89301	2.34306	2.17617	2.24925	2.33321	3.16235	3.88703	3.57133	3.34902	3.64975	2.76001	3.41253	2.80393	3.58849	2.37798	2.72457	3.00564	0.024796	0.999996	0.999903	0.377496	0.988733	0.999978	2.13172e-05	0.786928	0.999992	-1	0	0	0	0	0	-1	0	0
AT1G14640	4.93917	3.89109	5.21623	3.97492	3.69627	3.81089	3.64835	4.36753	3.75044	3.41113	4.12138	3.89859	3.99208	6.57226	6.62022	4.18853	4.23597	3.03991	3.72423	3.80262	3.91451	3.88434	4.41896	3.82652	0.32182	0.999996	0.999903	0.00193022	0.996006	0.999978	0.117609	0.970806	0.999992	0	0	0	-1	0	0	0	0	0
AT1G14642	6.27956	3.74473	3.42365	3.76168	3.30226	3.57716	3.29194	4.03299	3.58638	2.99804	3.70895	3.5879	4.47656	3.76945	4.65164	4.34309	3.77898	4.05504	3.53809	3.7435	3.64493	3.73765	3.53671	4.77708	0.527906	0.999996	0.999903	0.68028	0.726172	0.999978	0.0844145	0.970806	0.999992	0	0	0	0	0	0	0	0	0
AT1G14650	4.2771	5.63217	4.41519	6.35062	6.89555	6.68845	6.33023	5.82344	6.36754	6.22222	5.88052	6.08747	4.88345	4.53473	4.639	6.40587	6.44845	6.03233	5.64595	5.76251	5.13377	5.46639	5.44665	5.15637	0.715246	0.999996	0.999903	6.67478e-05	0.153271	0.999978	7.05912e-06	0.495688	0.999992	0	0	0	1	0	0	1	0	0
AT1G14660	3.51215	3.508	3.37988	5.57393	5.77085	5.23853	5.92124	5.56965	5.56982	5.65984	5.89244	5.44419	3.36668	2.70395	2.04945	3.95073	4.22439	3.71188	4.71091	4.8249	4.06663	4.61042	4.192	4.408	0.180576	0.999996	0.999903	0.000639835	0.303573	0.999978	1.22147e-06	0.880066	0.999992	0	0	0	1	0	0	1	0	0
AT1G14670	7.14139	6.81287	5.94128	5.45432	5.39866	5.39488	6.24667	6.17161	6.0349	6.37885	6.29165	6.33491	4.78758	6.55396	6.28331	5.0427	5.22876	5.04794	5.5113	5.32354	5.29123	5.77878	5.86218	5.61631	0.55142	0.999996	0.999903	0.0469021	0.741901	0.999978	0.00218506	0.265776	0.999992	0	0	0	0	0	0	-1	0	0
AT1G14685	3.76911	4.22649	4.03662	4.46574	4.55044	4.52396	4.72043	4.67345	4.6146	4.508	4.48951	4.61069	3.09128	4.36122	2.97417	4.12994	4.45692	4.38632	4.0365	4.45133	4.16172	4.24561	4.48228	4.31333	0.578372	0.999996	0.999903	0.00954877	0.890531	0.999978	0.0966972	0.875725	0.999992	0	0	0	0	0	0	0	0	0
AT1G14687	6.34463	4.87783	6.00759	2.98565	2.79937	3.36172	3.06424	2.78466	2.74246	3.7588	3.28885	3.19621	5.24538	4.97321	4.24831	2.91364	3.34293	3.18533	3.39035	2.74725	2.94203	3.49993	3.04572	2.67907	0.143455	0.999996	0.999903	0.000161834	0.900955	0.999978	2.38603e-07	0.880385	0.999992	0	0	0	-1	0	0	-1	0	0
AT1G14690	4.79103	4.53589	5.4823	3.3448	4.59956	4.37772	3.69618	4.02973	4.54001	3.7175	3.67277	4.435	4.77853	4.16592	4.15294	3.70553	3.80267	4.35753	4.14349	3.96498	4.59047	4.07381	4.35764	4.50043	0.592112	0.999996	0.999903	0.297372	0.741171	0.999978	0.031284	0.991843	0.999992	0	0	0	0	0	0	0	0	0
AT1G14700	3.90776	4.67984	3.54372	2.1146	2.07399	2.58434	1.94922	2.11534	2.15592	1.92102	2.18522	2.00688	2.45263	2.21505	3.07455	1.97143	2.45719	2.15774	1.73508	2.15097	2.62617	2.14495	2.59377	1.86406	0.0281468	0.999996	0.999903	0.270778	0.982017	0.999978	1.61035e-05	0.8645	0.999992	-1	0	0	0	0	0	-1	0	0
AT1G14710	4.71531	5.42269	4.011	4.54814	4.62763	4.90176	4.4516	4.54494	4.53988	5.01318	4.31908	5.06014	5.1131	5.79791	4.79607	4.28684	4.12465	4.62185	4.2675	4.77526	4.1938	4.6994	4.62098	3.90715	0.211456	0.999996	0.999903	0.0219921	0.949256	0.999978	0.950363	0.88297	0.999992	0	0	0	0	0	0	0	0	0
AT1G14720	4.72269	4.66596	5.27543	7.16552	7.26442	7.05948	6.38252	6.48103	6.36848	6.43479	6.77296	6.43003	5.24231	5.02181	3.78676	7.11674	7.36315	6.3743	6.52176	6.16483	5.91141	6.49913	6.857	6.26809	0.993561	0.999996	0.999903	2.31035e-06	0.208682	0.999978	1.43945e-06	0.228455	0.999992	0	0	0	1	0	0	1	0	0
AT1G14740	4.33417	5.18848	6.2633	8.12714	8.68418	8.53807	7.92979	7.73779	8.33162	8.06576	7.85646	8.51828	5.42669	4.48678	5.29341	8.28313	8.04031	8.19497	8.03935	8.20326	7.97054	8.12014	8.3158	8.18665	0.930419	0.999996	0.999903	7.73795e-08	0.92217	0.999978	3.34425e-08	0.612482	0.999992	0	0	0	1	0	0	1	0	0
AT1G14750	5.01757	3.96447	4.70783	2.70517	2.41696	2.6737	2.23109	2.54152	2.36533	2.4049	2.61579	2.3497	3.94477	4.06136	3.83765	3.384	2.92639	3.49732	3.10287	2.66833	3.14938	2.56138	3.07847	3.30086	0.0224561	0.999996	0.999903	0.0298443	0.62529	0.999978	8.19046e-07	0.79735	0.999992	-1	0	0	0	0	0	-1	0	0
AT1G14760	6.15702	5.3867	6.13893	5.48294	5.84816	5.32466	4.29568	4.45485	3.91111	4.22194	4.13446	4.36707	4.6818	4.32615	4.9208	5.59924	5.96479	5.58464	4.92072	4.47903	4.53339	4.35809	4.6463	4.17606	0.01064	0.999996	0.999903	0.00101199	0.0169205	0.999978	0.227418	0.00287074	0.999992	-1	0	0	1	-1	0	0	-1	0
AT1G14770	4.49914	2.329	4.36625	5.03456	5.07006	4.65991	4.60424	4.32513	4.77141	4.86389	4.59283	4.61743	2.87475	4.37208	4.78599	4.36004	4.87376	4.56755	4.86364	4.46111	4.60984	4.87817	5.0927	4.38024	0.552075	0.999996	0.999903	0.251358	0.978563	0.999978	0.0191305	0.807157	0.999992	0	0	0	0	0	0	1	0	0
AT1G14780	3.24739	3.93674	4.72146	2.20173	2.13454	1.91048	1.76994	1.99512	1.97083	2.22252	2.13009	1.88823	4.61192	4.82277	5.88277	3.24086	3.23811	3.90194	2.81058	3.5935	4.01519	2.03821	3.90426	3.26462	0.819474	0.999996	0.999903	0.00174756	0.992967	0.999978	0.000351859	0.926998	0.999992	0	0	0	-1	0	0	-1	0	0
AT1G14790	4.63489	5.72239	3.37379	3.09097	3.53783	2.76102	2.82003	2.97222	2.93553	3.03271	2.37207	2.96483	3.62472	5.7334	4.61757	4.16345	4.72483	4.20324	3.78149	4.48436	4.77369	3.93858	3.71823	4.53551	0.253443	0.999996	0.999903	0.599905	0.991556	0.999978	0.00862496	0.90993	0.999992	0	0	0	0	0	0	-1	0	0
AT1G14810	6.23513	6.13019	5.79731	6.72815	6.43305	6.25116	6.96228	6.98312	6.87603	6.84338	6.78582	6.9082	4.29436	5.31034	5.36288	6.03352	5.79128	6.04805	6.81469	6.91588	6.04421	7.09937	6.78268	6.50364	0.364207	0.999996	0.999903	0.00467845	0.230981	0.999978	0.177968	0.46197	0.999992	0	0	0	0	0	0	0	0	0
AT1G14830	5.99413	5.47878	6.00063	6.3935	5.98187	6.52178	6.58601	6.45006	6.5671	6.63298	6.4756	6.64491	5.76087	5.50066	5.96191	5.15811	5.2668	5.23532	6.16498	5.51366	5.18321	6.13878	5.95794	6.31264	0.0541105	0.999996	0.999903	0.0701178	0.426963	0.999978	0.0847717	0.751578	0.999992	0	0	0	0	0	0	0	0	0
AT1G14840	3.40308	2.34272	4.72803	4.60111	4.99196	4.29326	3.86737	3.50601	3.77059	3.99671	4.24045	4.25198	2.78703	2.93077	4.24617	3.62358	3.79932	3.97845	4.02879	3.28341	2.9979	3.33346	4.1625	3.71336	0.501187	0.999996	0.999903	0.34481	0.734831	0.999978	0.0222351	0.305654	0.999992	0	0	0	0	0	0	1	0	0
AT1G14850	3.04961	5.07258	3.98101	7.65184	7.29554	7.34606	8.03278	7.96227	7.74707	7.78818	7.8412	7.69699	4.15515	4.35134	5.72257	6.39019	6.51806	6.45642	7.2198	7.38434	6.64464	7.11295	7.01593	6.96435	0.0360615	0.999996	0.999903	0.000521913	0.418534	0.999978	5.90433e-08	0.62603	0.999992	1	0	0	1	0	0	1	0	0
AT1G14860	4.78402	5.93304	5.58961	3.88064	4.1031	3.75038	4.56577	4.36193	4.1169	3.37568	4.33349	3.94563	5.42222	3.0373	4.1915	3.9074	3.96334	4.10456	4.15773	4.83045	4.4936	4.09685	3.62966	4.38686	0.128347	0.999996	0.999903	0.644788	0.580217	0.999978	0.00200244	0.70889	0.999992	0	0	0	0	0	0	-1	0	0
AT1G14870	2.95399	2.7629	2.59424	3.05555	3.94427	3.97582	4.44076	4.8943	4.48485	4.24065	4.80108	4.52504	3.8963	3.49712	2.38564	4.22457	2.97897	3.53494	4.18843	3.40969	3.50272	4.68417	4.09147	3.82141	0.492654	0.999996	0.999903	0.461224	0.913247	0.999978	0.0338999	0.176346	0.999992	0	0	0	0	0	0	0	0	0
AT1G14880	5.67991	4.87707	3.54838	2.236	2.4705	1.59213	1.45681	1.97139	1.79841	1.76987	1.64234	1.7413	5.37932	4.2902	4.94301	2.16058	1.47938	1.69787	1.39384	1.71176	1.3273	1.96171	1.41784	2.01256	0.57846	0.999996	0.999903	3.99723e-07	0.75455	0.999978	2.8086e-06	0.761018	0.999992	0	0	0	-1	0	0	-1	0	0
AT1G14890	3.62144	4.01669	2.93954	3.0873	3.19905	3.75418	3.17525	3.58216	3.36884	3.72428	3.73993	3.64706	6.29596	4.80173	5.07102	3.73556	4.16339	3.8898	3.61695	3.38139	3.11788	3.08919	3.87992	3.3152	0.0656882	0.999996	0.999903	0.000644054	0.407628	0.999978	0.629624	0.98696	0.999992	0	0	0	-1	0	0	0	0	0
AT1G14900	7.17221	5.82334	5.75459	5.09362	5.04089	5.01067	4.13677	4.80727	4.51388	4.73426	4.76792	4.74677	6.33992	7.003	6.42782	5.37756	4.99129	4.72352	4.68364	5.38415	4.27641	4.88461	5.03261	4.82459	0.639484	0.999996	0.999903	0.000286156	0.762804	0.999978	0.00226283	0.446221	0.999992	0	0	0	-1	0	0	-1	0	0
AT1G14910	5.42215	4.78963	4.64866	6.09665	5.95764	6.19635	6.24165	6.16587	6.26608	6.31476	6.37143	6.30089	4.17047	4.16409	4.54794	5.18594	5.06747	5.64903	5.24244	4.82518	4.31837	5.38195	4.96754	5.2305	0.851354	0.999996	0.999903	0.00165232	0.308006	0.999978	0.000404766	0.881174	0.999992	0	0	0	1	0	0	1	0	0
AT1G14920	4.15238	3.74531	3.84461	6.46726	6.7417	6.66524	6.48918	6.73937	6.4427	6.51804	6.71208	6.48616	5.75598	4.56877	5.27642	5.98436	5.6357	6.38297	6.39842	6.32205	5.80639	6.2842	6.14121	6.55139	0.00173481	0.999996	0.999903	0.0139896	0.805298	0.999978	1.07225e-08	0.959103	0.999992	1	0	0	0	0	0	1	0	0
AT1G14930	7.62145	8.19626	8.41605	11.059	11.3595	11.2913	10.8564	10.9685	10.9592	11.1505	11.0993	11.1281	9.14542	7.94496	7.97347	11.3345	11.4486	11.4272	11.4134	11.2135	11.1789	11.1595	11.1888	11.2243	0.874964	0.999996	0.999903	1.77325e-09	0.853851	0.999978	6.60427e-10	0.669122	0.999992	0	0	0	1	0	0	1	0	0
AT1G14940	9.52463	9.42303	8.92866	11.1165	11.0673	10.9784	10.4356	10.4058	10.442	10.4157	10.176	10.556	8.46226	7.73497	8.87311	11.2216	11.0718	11.0946	10.6193	10.6761	10.4614	10.6075	10.5894	10.4865	0.0484223	0.999996	0.999903	2.06668e-09	0.242046	0.999978	1.20373e-06	0.176346	0.999992	-1	0	0	1	0	0	1	0	0
AT1G14950	6.22122	8.08704	6.79057	9.11308	9.38786	9.31598	9.10921	9.09024	9.05662	8.99966	9.04851	8.98114	8.28939	7.69687	7.73435	9.54401	9.47498	9.57318	9.80734	9.75481	9.43474	9.73217	9.46581	9.45708	0.359569	0.999996	0.999903	9.86726e-05	0.87793	0.999978	1.12319e-06	0.866518	0.999992	0	0	0	1	0	0	1	0	0
AT1G14960	5.11565	4.23154	4.95896	5.34379	6.12699	5.89637	6.91358	6.80221	6.71532	7.27785	7.22745	7.36564	3.25803	4.40143	4.21563	6.05262	6.10397	5.93458	6.73058	7.01614	6.4307	7.00497	7.16663	6.42671	0.0929835	0.999996	0.999903	3.33206e-06	0.216812	0.999978	0.00408087	0.0562292	0.999992	0	0	0	1	0	0	1	0	0
AT1G14970	3.93154	4.97548	4.82309	3.89484	3.36162	2.9714	3.59643	3.26394	2.72192	2.73147	3.1459	3.24024	4.88254	4.16134	4.9559	3.01766	2.97646	2.71639	3.37717	3.00213	2.67122	3.69958	2.99245	3.18469	0.401999	0.999996	0.999903	6.64205e-05	0.906439	0.999978	0.0026199	0.85238	0.999992	0	0	0	-1	0	0	-1	0	0
AT1G14980	8.26708	8.79739	8.25911	9.47768	9.64415	9.49522	9.70631	9.53766	9.41639	9.68455	9.74564	9.37243	8.70404	8.25099	6.76446	9.39363	9.47985	9.62469	9.54661	9.48278	9.22793	9.6356	9.62643	9.53702	0.491002	0.999996	0.999903	0.000181669	0.934604	0.999978	0.00386746	0.992765	0.999992	0	0	0	1	0	0	1	0	0
AT1G14990	6.79958	5.61105	5.2357	6.72139	6.72111	6.49578	6.70683	6.75607	6.56277	6.42815	6.88889	6.63564	4.54456	3.8904	5.01559	5.97471	5.91356	5.25547	6.48725	6.54692	5.91584	6.36395	6.70457	5.78997	0.556319	0.999996	0.999903	0.004036	0.38969	0.999978	0.0510092	0.987581	0.999992	0	0	0	1	0	0	0	0	0
AT1G15000	4.22442	4.13505	3.13043	3.2091	3.60894	3.4368	3.88061	3.7632	3.70385	3.98562	4.10844	4.11652	3.94226	3.42228	4.87149	3.05025	3.91568	3.9374	3.34917	3.40249	3.64857	3.36352	3.78628	3.14579	0.973963	0.999996	0.999903	0.245545	0.853684	0.999978	0.258612	0.693669	0.999992	0	0	0	0	0	0	0	0	0
AT1G15002	4.55353	4.06731	3.84259	3.01401	2.82394	3.01041	3.85864	3.18794	2.80566	3.05913	3.40307	2.91917	4.80474	3.71887	3.92227	5.66308	5.7928	5.51968	5.34484	5.27884	4.62895	4.4925	5.07467	4.50302	0.000206694	0.999996	0.999903	0.00021409	0.343699	0.999978	0.00132747	0.700837	0.999992	-1	0	0	1	0	0	-1	0	0
AT1G15010	5.00209	7.17769	4.75655	3.68802	4.65953	4.47687	6.31906	6.2171	6.1516	6.15398	6.80256	5.72864	5.0616	6.09981	5.95609	4.68347	3.32275	5.58212	5.25903	4.67636	4.89585	5.74997	5.55389	5.13212	0.887761	0.999996	0.999903	0.0535663	0.750591	0.999978	0.0212571	0.031583	0.999992	0	0	0	0	0	0	-1	1	0
AT1G15020	3.27823	3.16114	4.54796	5.48589	4.78354	5.13887	5.43541	5.28239	5.31511	5.25366	5.417	5.28618	5.50207	3.92387	4.4884	4.52919	4.67436	4.71952	5.30091	4.64224	4.48229	5.20091	5.36855	4.9587	0.046798	0.999996	0.999903	0.995045	0.865309	0.999978	0.000716366	0.870256	0.999992	1	0	0	0	0	0	1	0	0
AT1G15030	5.43382	5.53837	5.73428	8.16529	8.09621	8.09775	8.04956	8.14914	7.98834	7.85944	8.18915	7.95684	4.12787	6.43342	6.12392	7.69677	7.47495	7.54427	7.59534	7.78495	7.25486	7.423	7.49393	7.76869	0.509091	0.999996	0.999903	5.49312e-05	0.984305	0.999978	1.74979e-06	0.975478	0.999992	0	0	0	1	0	0	1	0	0
AT1G15040	3.94128	3.43281	4.07524	3.30371	3.93322	3.96186	4.60796	4.91451	4.89855	4.77291	4.69576	5.04025	3.22312	3.07093	3.43421	2.96045	3.87381	3.45168	3.96989	4.25561	3.32808	4.51169	3.85554	4.21749	0.694676	0.999996	0.999903	0.584974	0.484512	0.999978	0.797739	0.0323008	0.999992	0	0	0	0	0	0	0	1	0
AT1G15050	5.26905	4.85474	4.15054	6.47585	7.055	6.89048	4.65981	4.61053	4.54565	4.32286	4.4858	4.74574	3.82394	4.52368	3.49062	6.52992	6.35017	5.78005	4.32472	3.98069	4.69457	4.70454	3.78872	4.47311	0.776876	0.999996	0.999903	2.35154e-06	0.000906232	0.999978	6.11895e-06	0.00013471	0.999992	0	0	0	1	-1	0	1	-1	0
AT1G15060	5.52074	6.14649	5.05338	8.24965	8.11554	8.11976	8.39878	8.35571	8.30154	8.23461	8.46737	8.20211	4.99089	4.01268	4.69552	7.76468	7.44805	7.80961	8.01395	7.76995	7.77576	7.96341	7.72916	7.60419	0.366009	0.999996	0.999903	1.19491e-09	0.792565	0.999978	1.36518e-08	0.835699	0.999992	0	0	0	1	0	0	1	0	0
AT1G15080	3.09289	3.33628	4.13329	2.39978	2.54832	2.29205	2.73481	2.96387	2.29149	2.75067	2.86999	2.50644	3.8019	4.04627	4.43387	2.76112	2.8963	2.64148	2.82483	3.3112	3.59848	2.54092	2.92399	2.85345	0.744184	0.999996	0.999903	0.000250397	0.385501	0.999978	0.00102295	0.769045	0.999992	0	0	0	-1	0	0	-1	0	0
AT1G15090	4.34843	4.56605	4.20225	1.87615	2.0595	2.8703	1.83409	2.28826	2.39464	2.14403	2.21717	1.81949	4.6851	4.11544	2.81768	1.55274	1.51201	1.7598	1.8779	2.99249	2.13509	2.72128	1.60694	1.5193	0.876633	0.999996	0.999903	3.72214e-05	0.351751	0.999978	5.88718e-05	0.95985	0.999992	0	0	0	-1	0	0	-1	0	0
AT1G15100	4.44499	4.53938	4.82323	7.26521	7.88229	7.63874	8.48753	8.52699	8.60717	8.85217	8.88364	8.44402	5.82319	6.75882	6.2467	7.41431	7.71219	7.72089	8.67988	8.48761	8.30629	8.53253	8.4491	8.58701	0.00223914	0.999996	0.999903	5.71945e-05	0.040222	0.999978	3.79945e-10	0.0249757	0.999992	1	0	0	1	0	0	1	0	0
AT1G15110	4.80203	4.84745	5.21961	7.56568	7.30395	7.13191	8.46146	8.3941	8.37005	8.37713	8.44259	8.28526	4.26994	5.06097	4.57741	6.94167	7.18654	6.70639	8.32149	8.31623	8.24511	8.43912	8.24027	8.25376	0.910694	0.999996	0.999903	9.91766e-09	0.000718926	0.999978	4.02844e-09	0.00560445	0.999992	0	0	0	1	1	0	1	1	0
AT1G15120	6.18201	6.95155	5.19527	5.74477	6.54429	6.10246	6.88702	7.08433	6.80769	7.14265	7.20774	7.0354	5.90456	6.19791	5.32147	6.62491	6.41654	6.57035	6.81793	6.70975	6.88891	7.06159	6.91218	7.21738	0.299565	0.999996	0.999903	0.0497474	0.730688	0.999978	0.95492	0.188224	0.999992	0	0	0	0	0	0	0	0	0
AT1G15125	5.75724	3.35083	4.59622	5.87088	6.22584	6.36229	7.62965	7.88073	7.58842	7.83608	8.07504	7.76612	6.79461	6.454	6.92421	5.94771	6.17615	6.30674	7.31257	6.9895	7.19211	7.47954	7.67944	7.23927	0.00616468	0.999996	0.999903	0.166188	0.122094	0.999978	0.000466299	0.0138238	0.999992	1	0	0	0	0	0	1	1	0
AT1G15130	6.00755	5.0635	6.28224	8.55803	8.70284	8.78691	8.18114	8.25491	8.63336	8.39092	7.89521	8.72621	6.20538	6.74821	4.4044	8.26861	8.26248	8.39443	8.35673	8.30877	8.10197	8.35161	8.29487	8.36879	0.691943	0.999996	0.999903	1.0086e-05	0.970961	0.999978	1.02926e-06	0.798955	0.999992	0	0	0	1	0	0	1	0	0
AT1G15140	4.41189	5.80713	5.88393	6.32419	6.37412	6.44068	6.51603	6.60446	6.57641	6.4912	6.52051	6.32988	5.64106	4.84966	4.8948	6.07126	6.03207	6.6861	6.36711	6.32701	5.83473	6.38066	6.35327	6.12807	0.880896	0.999996	0.999903	0.00319566	0.926983	0.999978	0.00570925	0.869464	0.999992	0	0	0	1	0	0	1	0	0
AT1G15150	4.80345	4.12743	5.84264	2.9882	2.54678	2.74975	1.97018	2.99265	2.37236	2.74408	2.26941	2.47292	6.77124	5.61147	7.579	3.91877	4.10023	2.88951	3.79296	3.92586	2.94451	1.72778	3.64511	3.50185	0.450463	0.999996	0.999903	2.44131e-05	0.962503	0.999978	0.00062791	0.862729	0.999992	0	0	0	-1	0	0	-1	0	0
AT1G15160	4.67151	5.03497	4.70524	6.22898	5.82388	5.78785	4.293	4.4334	4.43957	3.56809	4.1006	4.38638	4.01391	4.44804	3.2338	4.17689	5.1824	5.24662	3.39513	4.08427	2.96196	3.79917	3.19832	3.92566	0.844287	0.999996	0.999903	0.017384	0.0197024	0.999978	0.00469378	0.00860163	0.999992	0	0	0	0	-1	0	1	-1	0
AT1G15165	4.49992	3.91825	3.6627	4.5896	4.48186	4.26004	4.21103	4.64236	4.54037	4.24684	3.71889	4.37714	5.58018	4.46898	5.06158	5.07225	4.24617	5.01821	4.23522	4.90579	4.08362	2.54236	4.36134	4.54136	0.455812	0.999996	0.999903	0.593042	0.704829	0.999978	0.353554	0.991843	0.999992	0	0	0	0	0	0	0	0	0
AT1G15170	4.93449	5.48803	3.98441	6.03649	5.41227	5.38897	5.94312	5.88374	5.73979	5.89398	6.03918	5.92481	2.7519	3.72251	4.09392	3.93783	5.31901	5.4432	4.70616	5.16001	4.20222	5.49695	4.87116	4.31934	0.551898	0.999996	0.999903	0.00674633	0.854945	0.999978	0.0826813	0.873485	0.999992	0	0	0	1	0	0	0	0	0
AT1G15175	3.65102	4.04831	4.10827	5.79251	5.63768	5.82699	6.0447	5.84199	5.8463	5.7455	6.06329	5.96911	3.90465	3.55425	3.6323	5.49458	4.57177	5.55639	5.62671	4.95248	5.51005	5.6927	5.78149	5.35087	0.611341	0.999996	0.999903	2.99903e-05	0.81952	0.999978	1.81673e-06	0.8645	0.999992	0	0	0	1	0	0	1	0	0
AT1G15180	3.49801	6.10957	4.02048	7.22484	6.86638	6.95065	7.4429	7.54707	7.70068	7.63162	7.66049	7.42728	3.90497	4.35322	4.80209	6.90059	7.09357	6.4905	7.37836	7.24597	6.44929	7.25369	7.31203	7.01488	0.997804	0.999996	0.999903	2.81679e-05	0.869065	0.999978	1.90467e-05	0.614678	0.999992	0	0	0	1	0	0	1	0	0
AT1G15190	5.43379	4.06784	4.70049	6.49454	6.32848	6.5918	6.53304	6.47141	6.91388	6.95063	6.64536	6.98628	7.92888	7.39883	8.12701	7.10637	7.64694	6.9938	6.84205	7.67511	7.11336	6.49827	6.99668	6.93141	0.000941797	0.999996	0.999903	0.109885	0.973012	0.999978	2.79768e-05	0.884053	0.999992	1	0	0	0	0	0	1	0	0
AT1G15200	4.01551	4.64595	3.93202	7.78293	7.96148	7.65999	7.38231	7.06512	7.57224	7.49907	7.54387	7.49367	7.07232	6.35836	5.91473	7.98862	7.96276	7.83522	7.45346	7.71302	7.49597	7.28653	7.54541	7.55686	0.000420963	0.999996	0.999903	3.84602e-05	0.495209	0.999978	5.81379e-11	0.42219	0.999992	1	0	0	1	0	0	1	0	0
AT1G15215	5.356	6.1511	3.74078	5.96932	5.18429	5.52847	5.88191	5.9838	5.79286	6.41733	5.99122	5.78102	4.54874	5.40252	4.95751	5.13923	5.17979	4.64869	5.50711	5.21187	4.91732	4.87204	5.31115	5.43958	0.621639	0.999996	0.999903	0.968854	0.835016	0.999978	0.278749	0.800642	0.999992	0	0	0	0	0	0	0	0	0
AT1G15220	4.55076	3.87064	4.02638	5.27372	5.83036	5.5766	6.31219	6.3449	6.08272	6.26061	6.37904	6.33559	4.45202	3.88031	3.48549	5.00261	4.85127	5.3728	5.92804	6.00533	5.30042	5.67993	6.13231	6.04062	0.66839	0.999996	0.999903	0.00100842	0.186697	0.999978	7.65844e-05	0.184821	0.999992	0	0	0	1	0	0	1	0	0
AT1G15230	6.79268	7.6173	6.24607	9.70971	9.94595	9.92581	9.39301	9.23562	9.31842	9.38584	9.46558	9.24625	8.16784	7.834	5.97442	9.78757	9.79774	9.76948	9.39713	9.47226	9.06983	9.50124	9.42268	9.28348	0.552027	0.999996	0.999903	8.13828e-06	0.576492	0.999978	3.91078e-07	0.556313	0.999992	0	0	0	1	0	0	1	0	0
AT1G15240	4.37992	4.98581	5.09448	6.93839	6.914	6.8171	6.80621	6.72325	6.93727	6.94207	6.84662	7.02718	4.42009	5.61227	5.06564	6.01554	6.34223	6.5536	6.79285	7.04124	6.74704	6.61367	6.52474	6.58029	0.140091	0.999996	0.999903	0.000210082	0.263388	0.999978	2.86223e-07	0.957895	0.999992	0	0	0	1	0	0	1	0	0
AT1G15250	6.67807	7.25052	7.09467	8.34416	7.96492	8.12973	8.3235	8.58062	8.55199	8.41174	8.7727	8.38887	8.19347	7.60709	6.71704	7.88376	8.11794	7.93479	8.12556	8.28154	8.43249	8.59786	8.35843	8.21287	0.265852	0.999996	0.999903	0.144258	0.641064	0.999978	0.000920898	0.650053	0.999992	0	0	0	0	0	0	1	0	0
AT1G15260	4.26692	4.91207	4.53959	3.69337	4.37292	4.29478	4.00679	3.99119	4.65661	4.3649	3.69832	4.16526	6.53088	5.19025	5.61905	4.37082	5.04471	5.20106	5.08879	4.09716	4.69557	4.62111	4.39497	4.76514	0.555945	0.999996	0.999903	0.0237791	0.777045	0.999978	0.227024	0.952511	0.999992	0	0	0	0	0	0	0	0	0
AT1G15270	4.71434	4.15217	5.08695	6.84905	7.56839	7.34819	7.11068	7.1436	7.152	7.15009	7.06135	7.23712	7.33398	6.08152	4.78881	7.25356	7.40265	7.1649	7.38109	7.13601	7.17333	7.32264	7.32289	7.35284	0.0813453	0.999996	0.999903	0.00934281	0.97546	0.999978	2.82782e-06	0.946935	0.999992	0	0	0	1	0	0	1	0	0
AT1G15280	4.42774	6.71162	5.83219	8.42101	8.75382	8.68046	8.05714	8.33658	8.35168	8.27257	8.18738	8.50987	5.731	5.45173	4.6111	8.39223	8.44027	8.48298	8.31151	8.05273	8.10926	8.06081	8.22308	8.27892	0.817874	0.999996	0.999903	1.38861e-07	0.761726	0.999978	2.42422e-07	0.731372	0.999992	0	0	0	1	0	0	1	0	0
AT1G15290	7.64472	7.19786	6.97619	3.72377	3.12925	3.10868	4.00127	4.00834	3.82664	4.13891	4.25417	3.96822	5.5062	5.55341	5.06656	3.17803	3.09521	3.72088	3.29867	3.51289	3.79406	3.71959	3.99797	3.79878	0.000770767	0.999996	0.999903	2.9804e-07	0.741089	0.999978	7.11932e-12	0.1876	0.999992	-1	0	0	-1	0	0	-1	0	0
AT1G15310	4.17465	4.18835	5.34561	5.97898	6.49534	6.84079	5.55161	5.0243	5.5482	5.14777	5.15124	5.49987	5.49093	5.85858	6.80602	6.58632	6.56246	6.52502	5.66436	5.48313	5.82086	5.58516	5.36722	5.76261	0.0465667	0.999996	0.999903	0.180174	0.130326	0.999978	2.40114e-05	0.0687097	0.999992	1	0	0	0	0	0	1	0	0
AT1G15320	4.76139	4.04369	4.48956	3.64058	2.96518	3.30058	3.40192	3.37327	3.21404	3.20977	2.89517	3.11133	4.97015	5.82955	6.24844	4.56644	4.62201	3.80955	4.21064	4.66059	4.45923	3.98353	4.03449	4.73465	0.774388	0.999996	0.999903	0.000717222	0.903632	0.999978	0.00247377	0.986432	0.999992	0	0	0	-1	0	0	-1	0	0
AT1G15330	6.45751	5.31138	4.40648	9.37402	9.52974	9.42587	9.72438	9.82526	9.58583	9.67424	9.54848	9.74229	4.65434	5.16003	4.45794	9.46897	9.33583	9.00144	9.70852	9.61028	9.23833	9.48892	9.36277	9.50617	0.5392	0.999996	0.999903	1.10249e-10	0.763312	0.999978	3.94509e-10	0.800642	0.999992	0	0	0	1	0	0	1	0	0
AT1G15340	6.16017	7.02909	5.35138	10.0173	10.3121	10.3006	9.80161	9.62044	9.83801	9.9664	9.51378	9.9385	8.62312	7.70158	8.40012	10.3255	10.3393	10.2785	10.0369	10.0732	10.0855	9.92522	9.94074	9.94032	0.00341028	0.999996	0.999903	3.64821e-06	0.738272	0.999978	1.07565e-10	0.52624	0.999992	1	0	0	1	0	0	1	0	0
AT1G15350	2.99169	3.59287	3.90128	5.74206	5.66455	5.77382	5.18615	5.34963	5.12839	5.22202	5.68707	5.22045	4.60858	4.98456	2.04218	5.00103	5.23083	5.30362	4.97822	5.366	5.29249	5.19295	5.12747	4.92758	0.339243	0.999996	0.999903	0.0154665	0.98406	0.999978	0.000126953	0.685978	0.999992	0	0	0	1	0	0	1	0	0
AT1G15370	5.4469	5.21884	5.91489	6.82613	6.94059	6.69352	6.98409	6.95176	6.60954	6.76384	6.85207	6.67928	5.39065	4.01258	4.86916	6.23696	5.96677	5.97782	5.87013	6.08766	5.57731	5.99814	6.71157	6.1639	0.990025	0.999996	0.999903	0.000485669	0.767193	0.999978	0.000364721	0.985125	0.999992	0	0	0	1	0	0	1	0	0
AT1G15380	4.2667	5.13142	4.06177	4.0909	4.18916	3.62936	4.60861	4.31479	4.25049	4.22515	4.49974	4.09448	4.8508	3.93908	3.26829	3.85583	3.93645	4.18855	4.35093	3.98993	3.8281	4.43081	4.41357	4.37126	0.492083	0.999996	0.999903	0.948201	0.95244	0.999978	0.144057	0.60498	0.999992	0	0	0	0	0	0	0	0	0
AT1G15390	3.76091	5.34545	5.6064	5.86963	5.93506	6.00478	6.32541	6.43092	6.22437	6.50338	6.53662	6.27685	4.34509	5.76088	6.88391	6.21451	6.44912	6.06878	6.40588	6.06331	5.95647	6.36883	6.16286	6.20752	0.66048	0.999996	0.999903	0.251073	0.94017	0.999978	0.0366453	0.775545	0.999992	0	0	0	0	0	0	1	0	0
AT1G15400	5.52607	4.79581	4.94156	5.58379	5.9058	5.86423	6.21832	6.08936	6.00835	6.50216	6.34764	6.22183	3.94334	5.23456	3.33171	4.99359	5.23181	5.41083	5.98861	5.70291	5.86771	6.18707	5.66068	5.97495	0.650579	0.999996	0.999903	0.00803071	0.312002	0.999978	0.0560372	0.739864	0.999992	0	0	0	1	0	0	0	0	0
AT1G15405	12.0963	12.1341	12.046	10.2887	9.67468	9.67339	8.55278	8.41648	8.30347	8.25088	9.08163	7.94023	12.4659	12.3542	12.447	12.2476	11.9585	11.8725	11.6172	11.6216	11.152	11.3865	11.3952	11.2758	0.00163281	0.999996	0.999903	0.18355	0.252372	0.999978	9.61977e-08	0.00125187	0.999992	-1	0	0	0	0	0	-1	-1	0
AT1G15410	3.26673	2.61605	4.19122	4.21313	3.74035	4.33119	4.68889	4.71584	4.38869	4.71457	4.14246	4.38885	3.23286	3.70363	4.76051	3.65318	3.93134	4.15206	3.81188	4.01157	3.86483	4.60813	4.00153	4.0813	0.346404	0.999996	0.999903	0.976135	0.989863	0.999978	0.0633554	0.561071	0.999992	0	0	0	0	0	0	0	0	0
AT1G15415	5.06734	4.11492	3.73999	3.99944	3.78738	4.37187	4.26759	3.81794	3.76631	4.17817	3.1161	3.87609	4.92828	3.16088	6.21095	3.33886	5.35822	4.36522	3.85799	3.94241	5.33843	3.41651	4.14063	4.30836	0.921403	0.999996	0.999903	0.545058	0.989994	0.999978	0.694238	0.971822	0.999992	0	0	0	0	0	0	0	0	0
AT1G15420	5.72246	5.81586	5.64253	7.95353	7.49053	7.31479	7.12464	6.94573	6.9532	7.03398	6.98868	6.97359	4.9954	5.86623	4.87132	7.2376	7.15934	7.01523	7.1625	6.53784	6.67939	6.83409	6.5049	6.7628	0.963229	0.999996	0.999903	1.11568e-06	0.528758	0.999978	9.17528e-07	0.247692	0.999992	0	0	0	1	0	0	1	0	0
AT1G15430	5.1063	5.32319	5.56714	7.79882	7.97409	7.94008	8.48787	8.49223	8.32093	8.47432	8.50115	8.34354	4.52515	4.48905	5.50231	8.15165	7.84779	7.73249	8.54735	8.74518	8.47008	8.53987	8.56837	8.48469	0.339938	0.999996	0.999903	3.48725e-10	0.12443	0.999978	3.76112e-09	0.27747	0.999992	0	0	0	1	0	0	1	0	0
AT1G15440	5.43622	3.94717	5.28239	7.34386	7.58678	7.36751	7.59743	7.66735	7.57976	7.58936	7.7382	7.62113	5.98224	6.41454	6.04083	7.27606	7.2109	7.02142	7.39189	7.31506	7.05213	7.22567	7.18812	7.33576	0.0113798	0.999996	0.999903	0.00298335	0.920704	0.999978	3.94894e-08	0.855735	0.999992	1	0	0	1	0	0	1	0	0
AT1G15460	3.05259	3.29326	4.01856	3.87881	2.55781	2.51673	2.80514	3.17106	2.15453	2.76138	2.73224	2.00512	4.30944	4.88653	5.71183	3.79193	3.59795	3.33867	4.40875	3.4248	5.24411	3.03025	4.01025	4.24007	0.35436	0.999996	0.999903	0.0114624	0.39713	0.999978	0.353135	0.869334	0.999992	0	0	0	-1	0	0	0	0	0
AT1G15470	3.64266	3.7881	4.51455	4.98626	4.95715	4.78427	5.26603	5.06387	5.02045	4.87411	5.11564	4.85108	4.49734	4.39617	3.62617	4.58783	4.6175	4.40824	4.73013	5.31594	5.01675	4.56534	4.57079	4.88268	0.313697	0.999996	0.999903	0.224484	0.342548	0.999978	0.00275268	0.806493	0.999992	0	0	0	0	0	0	0	0	0
AT1G15480	4.32174	3.37976	5.09427	7.34716	6.71628	6.92876	6.93948	7.11602	6.75567	6.84022	6.87943	6.65035	4.63765	5.17134	5.27236	6.07262	6.47285	6.23795	6.06743	6.18988	6.15536	6.49627	6.35241	6.19383	0.0210557	0.999996	0.999903	0.001345	0.888317	0.999978	5.32347e-08	0.970393	0.999992	1	0	0	1	0	0	1	0	0
AT1G15490	5.47734	5.53008	4.22188	4.08595	3.78177	3.92384	4.739	4.94202	4.89249	4.82907	4.94301	4.43164	7.04689	6.70267	7.16761	5.28931	5.20266	5.71739	5.21419	5.25531	5.1722	4.48619	5.02448	4.3771	0.517366	0.999996	0.999903	6.83083e-05	0.801069	0.999978	0.00116909	0.0747474	0.999992	0	0	0	-1	0	0	-1	0	0
AT1G15500	5.85103	5.67369	5.05114	7.61007	7.46133	7.39639	8.07895	7.89471	7.94554	8.02498	8.19866	8.06365	6.22704	5.41302	5.76976	7.02479	6.7091	7.03365	7.36611	7.04436	6.95339	7.46446	7.4331	7.10724	0.0967529	0.999996	0.999903	0.000408491	0.741502	0.999978	2.45643e-07	0.344594	0.999992	0	0	0	1	0	0	1	0	0
AT1G15510	3.18559	4.06136	4.82102	6.29333	6.41587	6.11001	6.95098	6.82174	6.95365	6.92278	7.05767	6.81194	4.38868	7.54617	6.35675	6.55503	6.20347	6.21167	6.65971	6.58729	7.2613	6.77355	6.80456	6.84974	0.0445983	0.999996	0.999903	0.694732	0.644222	0.999978	0.000231252	0.604025	0.999992	1	0	0	0	0	0	1	0	0
AT1G15530	4.24767	4.86959	4.55974	6.22341	6.38414	6.33379	6.93031	7.19884	7.24258	7.0534	7.1374	7.06773	6.37993	5.0401	5.68456	6.07346	6.0187	6.48618	7.17346	6.82359	5.90296	6.66687	6.64161	6.95473	0.0504654	0.999996	0.999903	0.168869	0.500585	0.999978	2.62383e-05	0.162144	0.999992	0	0	0	0	0	0	1	0	0
AT1G15550	4.49868	3.33456	3.67377	2.52709	1.76795	2.01336	2.21233	2.28114	2.36133	2.75738	2.12942	2.16264	6.0358	4.8341	3.4334	2.98158	3.57774	3.57601	3.36979	3.07798	2.86464	2.22559	2.49726	3.10856	0.74647	0.999996	0.999903	0.00821206	0.807996	0.999978	0.00111105	0.923353	0.999992	0	0	0	-1	0	0	-1	0	0
AT1G15570	4.28902	5.07321	5.07654	2.21355	2.53376	2.46008	2.39668	2.10778	1.905	2.57132	3.00313	2.46079	3.27135	4.53292	5.91969	2.30758	2.61829	3.02817	2.78317	3.03671	2.54759	2.28821	3.10363	2.91941	0.61787	0.999996	0.999903	0.00042376	0.913134	0.999978	2.35117e-05	0.860115	0.999992	0	0	0	-1	0	0	-1	0	0
AT1G15660	3.62088	4.69261	3.39499	4.62133	4.7237	5.00318	4.67051	4.83545	5.03331	4.67139	4.34069	4.63388	3.47286	3.62357	4.22046	3.66588	4.45271	4.97125	4.35001	3.4858	3.78581	4.10864	3.51355	3.77392	0.725294	0.999996	0.999903	0.132883	0.495882	0.999978	0.023061	0.970806	0.999992	0	0	0	0	0	0	0	0	0
AT1G15670	4.8298	5.23598	4.20763	6.33995	6.84792	6.78684	6.51961	6.10915	6.5696	6.26409	5.92073	6.1696	6.46495	6.549	5.93499	6.99624	6.44924	6.77513	6.4494	5.92678	6.46229	6.32758	6.23245	6.06101	0.0116086	0.999996	0.999903	0.177037	0.399869	0.999978	1.79489e-06	0.75118	0.999992	1	0	0	0	0	0	1	0	0
AT1G15680	4.6021	2.83548	3.78141	1.72928	1.88607	2.06914	2.04578	2.40724	1.50409	2.09363	2.48898	1.73732	3.97397	4.15234	4.42163	3.17236	3.4085	2.81326	2.5205	1.8365	2.50492	2.19588	2.16876	2.33725	0.27553	0.999996	0.999903	0.0101865	0.182166	0.999978	4.57123e-05	0.956878	0.999992	0	0	0	-1	0	0	-1	0	0
AT1G15690	9.22252	9.2736	9.90227	9.92137	9.81821	9.68766	10.2149	10.3287	10.1807	10.1913	10.1221	10.2493	9.06752	8.94408	8.35677	9.58521	9.75517	9.71491	10.2979	10.1521	9.90604	10.1143	9.9854	10.065	0.254663	0.999996	0.999903	0.00170008	0.33015	0.999978	0.173006	0.374889	0.999992	0	0	0	0	0	0	0	0	0
AT1G15700	2.30642	4.46211	3.10757	5.81437	6.05892	6.38208	5.9633	6.06555	6.18723	5.92822	5.59022	6.21824	4.98758	4.25261	4.60008	5.01824	5.18166	5.50368	5.83249	5.43041	5.67441	6.01604	6.09965	5.52759	0.00585759	0.999996	0.999903	0.137257	0.616171	0.999978	4.46836e-07	0.994708	0.999992	1	0	0	0	0	0	1	0	0
AT1G15710	3.90971	5.11286	4.16403	5.93341	6.17087	6.17008	5.52071	5.26873	5.41673	5.36198	5.42451	5.19122	6.70285	7.01419	6.59732	6.42384	5.85869	6.07998	5.48933	6.03864	5.69289	5.42038	5.64475	5.75237	0.000196075	0.999996	0.999903	0.0371072	0.499227	0.999978	6.10537e-06	0.169476	0.999992	1	0	0	0	0	0	1	0	0
AT1G15720	4.65338	4.1331	4.30339	5.02921	4.70456	4.60891	4.58791	4.27652	4.33269	4.39964	4.50223	4.83956	3.63299	5.60126	4.71045	4.31688	4.18687	3.85488	3.87405	4.12771	4.04887	4.50896	4.37038	4.01717	0.167501	0.999996	0.999903	0.162068	0.917054	0.999978	0.246832	0.666576	0.999992	0	0	0	0	0	0	0	0	0
AT1G15730	5.84259	5.39321	2.92369	5.76556	5.56861	5.3657	5.77982	5.77351	5.70312	5.75696	5.69242	5.5971	4.97874	4.64394	3.48353	5.24996	4.69434	5.04963	5.58015	5.49162	4.4055	5.28184	5.85004	5.58268	0.866995	0.999996	0.999903	0.274916	0.914323	0.999978	0.125046	0.933387	0.999992	0	0	0	0	0	0	0	0	0
AT1G15740	7.08704	8.02412	7.28448	9.81322	9.73486	9.82688	10.2022	10.2955	10.1453	9.8636	9.97608	10.0873	7.0047	6.64976	7.20314	9.72733	9.64382	9.78691	10.2388	10.136	9.95059	10.0813	10.0133	10.0694	0.376895	0.999996	0.999903	7.48485e-10	0.397832	0.999978	7.50807e-09	0.393781	0.999992	0	0	0	1	0	0	1	0	0
AT1G15750	6.18362	6.48293	6.06698	8.19336	7.85404	8.10612	8.27264	8.32662	8.20827	8.05435	8.08013	8.14397	5.35103	6.07672	5.51021	7.59658	7.32268	6.91199	7.46723	7.67143	6.63051	7.48443	7.51816	7.63479	0.787987	0.999996	0.999903	1.32165e-05	0.982814	0.999978	2.26762e-06	0.796636	0.999992	0	0	0	1	0	0	1	0	0
AT1G15760	4.22524	4.00772	3.4801	3.39806	3.01502	2.99865	2.74782	2.94994	3.17481	3.12516	2.84203	2.70174	3.89314	4.33678	5.67865	2.86501	3.46063	3.37491	3.80432	3.78305	3.97648	3.20803	2.69689	3.37664	0.384557	0.999996	0.999903	0.000974468	0.344798	0.999978	0.041906	0.887409	0.999992	0	0	0	-1	0	0	0	0	0
AT1G15780	4.70772	5.48708	5.11953	7.66244	7.71415	7.93107	7.52474	7.55613	7.67883	7.56992	7.09115	7.94272	6.62412	5.9546	5.25315	7.45892	7.29299	7.29654	7.91369	7.69084	7.02665	7.32516	7.37732	7.38204	0.0477378	0.999996	0.999903	0.000376091	0.805298	0.999978	7.01567e-08	0.868007	0.999992	1	0	0	1	0	0	1	0	0
AT1G15800	2.91229	2.99081	4.993	6.28284	6.14172	6.13799	6.53028	6.42092	6.43016	6.38012	6.48455	6.2772	3.96755	3.20028	4.80059	4.65722	5.02055	3.81465	6.03083	5.71139	5.57032	5.37221	5.93232	5.72768	0.0232317	0.999996	0.999903	0.302603	0.0960146	0.999978	1.30763e-05	0.857373	0.999992	1	0	0	0	0	0	1	0	0
AT1G15810	4.6011	4.46883	3.94129	5.63869	6.12665	5.93431	6.03501	5.40461	5.80502	5.18495	5.34696	5.92346	5.60871	5.64199	6.40097	5.86712	5.46582	5.97666	5.44239	5.67488	5.88932	5.67037	5.8663	5.57989	0.0054289	0.999996	0.999903	0.732121	0.89986	0.999978	2.72204e-05	0.882652	0.999992	1	0	0	0	0	0	1	0	0
AT1G15820	7.86743	6.03235	5.59927	2.70055	2.66835	2.61174	2.28881	2.44984	2.9144	2.40876	2.42696	2.36692	5.61861	6.02422	5.0813	2.07045	1.88947	2.34229	1.95323	2.00151	2.01619	2.28521	1.93997	1.77841	0.681999	0.999996	0.999903	5.11802e-08	0.922623	0.999978	7.10808e-09	0.952067	0.999992	0	0	0	-1	0	0	-1	0	0
AT1G15825	7.87309	7.95946	7.6501	7.20842	7.35319	7.2446	4.73259	4.84158	5.18094	4.85112	5.20321	5.03875	8.33974	7.82509	7.78818	7.35724	7.9186	7.86315	5.1223	5.40576	4.6714	5.70976	4.9851	4.53926	0.659074	0.999996	0.999903	0.401743	1.68e-06	0.999978	0.0712047	9.22048e-06	0.999992	0	0	0	0	-1	0	0	-1	0
AT1G15830	7.29389	8.48418	8.17466	7.9933	8.1821	7.89875	5.09239	5.39039	5.37963	5.57648	5.20829	5.87611	9.78117	8.72283	7.39026	8.25034	8.88873	8.79973	5.99894	6.58742	5.85965	5.66307	7.28472	6.09407	0.984522	0.999996	0.999903	0.978768	0.00162715	0.999978	0.938133	0.000579263	0.999992	0	0	0	0	-1	0	0	-1	0
AT1G15840	6.35971	5.07413	5.26896	8.33605	8.81479	8.76521	9.58875	9.63195	9.83417	9.78603	9.85237	10.0738	5.62473	4.15882	3.66415	8.67665	8.80089	8.93697	9.94214	9.71781	9.87226	10.0859	10.1037	10.0565	0.0927264	0.999996	0.999903	7.38554e-10	0.107177	0.999978	9.46498e-08	0.107749	0.999992	0	0	0	1	0	0	1	0	0
AT1G15850	4.78738	4.05564	5.34163	2.72335	2.60796	2.16349	1.858	2.59261	2.67763	2.36631	2.88651	2.53338	4.61759	3.51421	3.58525	2.59894	1.67708	2.88103	2.98723	2.61711	1.75718	2.35512	2.37565	2.06275	0.396254	0.999996	0.999903	0.00156256	0.957381	0.999978	1.92566e-05	0.945007	0.999992	0	0	0	-1	0	0	-1	0	0
AT1G15860	6.07493	5.84464	6.26222	6.80056	6.93966	6.77292	7.66614	7.67691	7.39576	7.605	7.64657	7.4688	5.38197	4.59738	4.43857	6.34507	5.36348	6.14814	7.29108	7.45401	6.57992	7.49296	7.4957	7.06831	0.574251	0.999996	0.999903	0.00149938	0.020571	0.999978	0.0180434	0.171131	0.999992	0	0	0	1	1	0	0	0	0
AT1G15870	4.98692	5.61757	5.40151	4.69955	4.63037	3.61648	3.87053	4.22176	4.23649	4.09719	4.62338	4.58509	3.32019	3.78161	3.16718	3.12468	3.2936	3.59303	4.47575	3.60315	3.53505	4.67521	4.02707	3.94289	0.1588	0.999996	0.999903	0.824189	0.403453	0.999978	0.00601784	0.855783	0.999992	0	0	0	0	0	0	-1	0	0
AT1G15880	5.55801	6.50174	5.40163	7.32087	7.31265	7.42849	7.69785	7.41047	7.43111	7.48304	7.54494	7.42189	5.19225	5.53893	4.99564	6.9978	6.94352	6.97652	7.26642	7.34703	7.17017	7.38502	7.38115	7.06899	0.743066	0.999996	0.999903	2.46142e-06	0.600654	0.999978	7.94038e-06	0.855783	0.999992	0	0	0	1	0	0	1	0	0
AT1G15885	3.37529	3.9522	3.69205	4.10719	4.11564	3.29128	4.26516	4.48454	4.29771	4.56186	4.2364	4.85011	4.584	6.35451	6.0109	3.92913	4.64034	4.69286	4.36165	4.51243	5.20315	4.21392	4.72349	5.10729	0.0740418	0.999996	0.999903	0.0068406	0.775287	0.999978	0.694245	0.585368	0.999992	0	0	0	-1	0	0	0	0	0
AT1G15900	4.9873	5.12537	3.5115	2.09416	3.83004	3.25145	3.611	3.57003	3.70453	3.57756	3.42981	3.80117	3.49015	4.01007	3.04416	3.44967	2.89603	4.04409	2.79839	2.99629	3.21354	2.42045	3.25842	2.62123	0.0977852	0.999996	0.999903	0.919945	0.626501	0.999978	0.00273721	0.581024	0.999992	0	0	0	0	0	0	-1	0	0
AT1G15910	5.74126	5.34537	5.33404	3.41186	2.6867	3.78739	3.86464	3.14053	3.86581	3.44856	4.3147	3.4778	5.17096	5.76913	6.30921	4.62549	6.20127	6.06922	4.58964	4.77086	5.37281	4.75045	5.09239	5.03964	0.0138235	0.999996	0.999903	0.803781	0.345859	0.999978	3.15312e-05	0.792158	0.999992	-1	0	0	0	0	0	-1	0	0
AT1G15920	3.66737	5.12054	4.05662	5.77335	6.06459	6.00959	5.70613	5.88514	6.18722	5.8144	5.3509	5.86971	4.80271	4.79836	4.83956	6.05309	5.98349	5.9341	5.95485	5.81886	5.85076	6.04836	5.84151	5.72566	0.415534	0.999996	0.999903	0.000790813	0.883563	0.999978	1.1502e-05	0.987581	0.999992	0	0	0	1	0	0	1	0	0
AT1G15930	5.69071	4.77366	4.78237	5.50319	5.97409	5.88686	6.16058	6.22081	6.0202	6.37079	6.42058	6.60083	5.45496	5.69874	4.87864	5.55534	5.60251	5.04187	6.33863	5.65578	5.98463	5.98065	5.96864	5.90331	0.265974	0.999996	0.999903	0.868247	0.256759	0.999978	0.0235182	0.62603	0.999992	0	0	0	0	0	0	0	0	0
AT1G15940	5.33355	4.78317	5.74391	8.23089	8.46393	8.4224	7.49597	7.28563	8.15439	7.50936	6.69058	8.06838	5.38508	4.70463	6.06021	7.76767	7.89558	8.278	7.03052	7.36848	7.48199	6.77165	6.94977	7.12155	0.535737	0.999996	0.999903	1.14547e-06	0.310121	0.999978	6.05416e-08	0.307603	0.999992	0	0	0	1	0	0	1	0	0
AT1G15950	7.28113	7.72239	8.90852	9.37674	9.20316	9.10079	8.08387	8.09815	8.22691	7.90694	8.35435	7.98516	7.93163	7.85536	7.54194	8.92963	8.71908	8.47769	7.98865	8.08905	7.2222	7.778	8.03001	7.98541	0.656952	0.999996	0.999903	0.0122113	0.0914791	0.999978	0.00096271	0.046744	0.999992	0	0	0	0	0	0	1	-1	0
AT1G15960	5.80907	6.57148	4.84162	8.96974	8.67338	8.49623	6.00821	5.96106	6.1068	5.41423	5.57795	5.53508	5.23229	4.5056	3.18331	8.13411	8.09437	8.23622	5.26068	5.70447	5.22467	5.48764	4.87967	4.62438	0.304942	0.999996	0.999903	2.39503e-08	0.000124355	0.999978	7.00703e-07	0.00015493	0.999992	0	0	0	1	-1	0	1	-1	0
AT1G15970	2.58682	4.12055	5.03334	3.91698	3.79696	3.72132	3.68234	2.9484	2.78986	3.64375	3.78787	3.50468	5.91919	5.46428	4.47412	4.74331	3.9715	4.0801	4.00535	3.9331	4.60424	3.48566	3.09728	4.44577	0.359185	0.999996	0.999903	0.0579098	0.955857	0.999978	0.846717	0.545963	0.999992	0	0	0	0	0	0	0	0	0
AT1G15980	3.56079	4.0135	3.95875	2.07878	1.63554	1.86888	1.71335	2.06589	1.99782	1.74731	2.12847	1.78187	4.45176	4.92726	4.19128	2.69124	2.66253	2.41219	3.23673	2.20056	2.67519	2.81293	2.08523	2.72329	0.950142	0.999996	0.999903	2.67495e-06	0.88432	0.999978	1.2414e-06	0.961823	0.999992	0	0	0	-1	0	0	-1	0	0
AT1G16000	6.17351	6.17201	7.91011	6.5457	7.05959	6.81011	6.06641	6.1471	6.20006	6.34018	6.55369	6.24528	5.73599	7.27535	5.14337	6.89846	6.78655	6.49368	5.65793	6.30288	5.82574	6.31992	6.34217	5.83475	0.515941	0.999996	0.999903	0.168261	0.336919	0.999978	0.912556	0.501351	0.999992	0	0	0	0	0	0	0	0	0
AT1G16010	7.20171	5.65664	5.49613	7.86886	7.52719	7.344	8.10089	7.92926	7.70184	8.14498	8.06802	7.6849	5.18011	5.42314	6.02327	6.8588	6.78034	6.82509	7.30358	7.20931	6.58213	6.93913	7.33933	7.0965	0.832921	0.999996	0.999903	0.00239391	0.811476	0.999978	0.000526648	0.74373	0.999992	0	0	0	1	0	0	1	0	0
AT1G16020	4.70805	4.04927	4.75374	4.67315	3.87236	4.92292	4.22911	4.5114	4.39171	4.07832	4.54056	3.95796	2.26415	3.12815	3.63898	3.51362	4.23857	4.49994	3.13513	3.81684	2.97445	3.10479	2.77856	3.80839	0.157484	0.999996	0.999903	0.0144333	0.27339	0.999978	0.973062	0.948668	0.999992	0	0	0	1	0	0	0	0	0
AT1G16022	5.5538	5.06756	6.02193	3.30668	3.25413	3.81288	3.82781	3.6404	4.06079	4.2669	3.72776	4.07518	5.14442	5.1159	3.92216	4.05712	4.31896	4.6468	3.83671	4.67904	5.02023	3.6085	4.5306	4.2128	0.0229419	0.999996	0.999903	0.345569	0.86214	0.999978	1.5647e-05	0.69709	0.999992	-1	0	0	0	0	0	-1	0	0
AT1G16025	5.36322	5.07808	3.73346	3.63568	3.75651	3.47317	3.94512	4.09771	4.32762	4.28877	4.60167	4.21854	4.96301	4.10502	5.80478	4.30117	3.99646	4.40328	3.67637	4.16423	4.37461	4.10743	4.89423	4.17383	0.672242	0.999996	0.999903	0.0996989	0.88119	0.999978	0.0118127	0.604025	0.999992	0	0	0	0	0	0	-1	0	0
AT1G16030	8.57611	8.79224	8.40505	10.5362	10.6331	10.548	10.4571	10.3281	10.3282	10.3719	10.175	10.4628	8.32064	8.24686	8.53031	10.6169	10.5767	10.5901	10.5302	10.5158	10.3619	10.3727	10.3749	10.2871	0.57168	0.999996	0.999903	1.36335e-09	0.80061	0.999978	5.58817e-09	0.713379	0.999992	0	0	0	1	0	0	1	0	0
AT1G16040	5.97105	3.91668	5.0063	7.48924	6.9873	7.05971	7.4477	7.35357	7.3398	7.69545	7.91629	7.4833	4.84873	4.7647	3.91029	7.0715	6.56686	6.88591	7.15246	7.11749	6.92116	7.79884	7.40354	7.47596	0.898459	0.999996	0.999903	5.27977e-06	0.806947	0.999978	6.83534e-06	0.874739	0.999992	0	0	0	1	0	0	1	0	0
AT1G16080	6.07234	5.37658	5.74706	6.02169	5.55616	5.67399	5.7496	5.59206	5.64321	5.66045	5.74318	5.6121	4.55083	4.41242	4.34959	5.57894	5.06361	4.61749	4.9592	5.49534	4.82107	5.18195	4.94245	4.94853	0.241652	0.999996	0.999903	0.0299242	0.995237	0.999978	0.949787	0.937683	0.999992	0	0	0	0	0	0	0	0	0
AT1G16090	2.57892	3.32046	3.40723	4.88107	4.7782	4.73589	4.92409	4.4305	4.75575	4.56891	4.16241	4.68858	3.00029	3.74955	4.1984	4.56604	4.7153	4.67373	4.56136	4.59243	4.975	3.67873	4.43987	4.27132	0.265952	0.999996	0.999903	0.00497586	0.951986	0.999978	2.01846e-05	0.943484	0.999992	0	0	0	1	0	0	1	0	0
[truncated: 19,130 more rows]

## Sheet: Dataset S2
Supplementary Dataset S2. Translational regulated genes during seed maturation. Column represents the gene ID, direction of translational regulation (regulation), type of translational subgroup (with gene number), and the expression pattern for both polysomal RNA (P) and total RNA (T) that isolated from 12, 15, 18 and 20 days after flowering (DAF) respectively.
[truncated: 3,237 more rows]

[truncated: 12 more sheets: Dataset S3, Dataset S4, Dataset S5, Dataset S6, Dataset S7, Dataset S8, Dataset S9, Dataset S10, Dataset S11, Dataset S12, Dataset s13, Dataset S14]
